# Supplementary material for: Crystal structure of 1-meth­oxy­pyrene
Source: Acta Crystallogr E Crystallogr Commun. 2015 Feb 28;71(Pt 3):o210–1. doi: 10.1107/S2056989015003783 (PMC4350705; doi:10.1107/S2056989015003783)
Supplement: Supplementary file 1 [file e-71-0o210-sup1.cif]

##############################################################################
#                                                                            #
# This CIF contains the data in a paper accepted for publication in          #
# Acta Crystallographica Section E. It conforms to the requirements of       #
# Notes for Authors for Acta Crystallographica Section E, and has been       #
# peer reviewed under the auspices of the IUCr Commission on Journals.       #
#                                                                            #
# Full details of the Crystallographic Information File format               #
# are given in the paper "The Crystallographic Information File (CIF):       #
# a New Standard Archive File for Crystallography" by S. R. Hall, F. H.      #
# Allen and I. D. Brown [Acta Cryst. (1991), A47, 655-685].                  #
#                                                                            #
# The current version of the core CIF dictionary is obtainable from          #
# ftp://ftp.iucr.org/pub/cif_core.dic.                                       #
#                                                                            #
# Software is freely available for graphical display of the structure(s)     #
# in this CIF. For information consult the CIF software page                 #
# http://www.iucr.org/resources/cif/software.                                #
#                                                                            #
# This file may be used for bona fide research purposes within the           #
# scientific community so long as proper attribution is given to the journal # 
# article from which it was obtained.                                        #
#                                                                            #
##############################################################################
data_I
_audit_creation_method     SHELXL-2013
_journal_date_recd_electronic     2015-02-21
_journal_date_accepted     2015-02-23
_journal_name_full     'Acta Crystallographica, Section E'
_journal_year     2015
_journal_volume     71
_journal_issue      3
_journal_page_first     o210
_journal_page_last     o211
_journal_paper_category     HO
_journal_paper_doi     10.1107/S2056989015003783
_journal_coeditor_code     SU5089
_publ_contact_author_name     'Ernesto Rivera'
_publ_contact_author_address
;
Instituto de Investigaciones en Materiales.
Universidad Nacional Aut\'onoma de M\'exico
Circuito exterior, Ciudad Universitaria, M\'exico, D.F., 04510, Mexico
;
_publ_contact_author_email     'riverage@unam.mx'
_publ_contact_author_fax     ?
_publ_contact_author_phone     ?
_publ_section_title
;
Crystal structure of 1-methoxypyrene
;
_publ_section_title_footnote     .
loop_
    _publ_author_name
    _publ_author_footnote
    _publ_author_address
    'Morales-Espinoza, Eric G.' .
;
Instituto de Investigaciones en Materiales
Universidad Nacional Aut\'onoma de M\'exico
Circuito exterior, Ciudad Universitaria,
M\'exico, D.F., 04510, Mexico
;
    'Rivera, Ernesto' .
;
Instituto de Investigaciones en Materiales
Universidad Nacional Aut\'onoma de M\'exico
Circuito exterior, Ciudad Universitaria,
M\'exico, D.F., 04510, Mexico
;
    'Reyes-Mart\'inez, Reyna' .
;
Instituto de Qu\'imica, Universidad Nacional Aut\'onoma de M\'exico,
Circuito Exterior, Ciudad Universitaria, M\'exico, D.F., 04510,
Mexico
;
    'Hern\'andez-Ortega, Sim\'on' .
;
Instituto de Qu\'imica, Universidad Nacional Aut\'onoma de M\'exico,
Circuito Exterior, Ciudad Universitaria, M\'exico, D.F., 04510,
Mexico
;
    'Morales-Morales, David' .
;
Instituto de Qu\'imica, Universidad Nacional Aut\'onoma de M\'exico,
Circuito Exterior, Ciudad Universitaria, M\'exico, D.F., 04510,
Mexico
;
_publ_section_synopsis     .
_database_code_depnum_ccdc_archive     'CCDC 1050924'
_chemical_name_systematic
;
1-Methoxypyrene
;
_chemical_name_common     ?
_chemical_formula_moiety     'C17 H12 O'
_chemical_formula_sum     'C17 H12 O'
_chemical_formula_iupac     'C17 H12 O'
_chemical_formula_weight     232.27
_chemical_melting_point     ?
_shelx_space_group_comment
;
The symmetry employed for this shelxl refinement is uniquely defined
by the following loop, which should always be used as a source of
symmetry information in preference to the above space-group names.
They are only intended as comments.
;
_space_group_crystal_system     orthorhombic
_space_group_name_H-M_alt     'P c a 21'
_space_group_name_Hall     'P 2c -2ac'
loop_
    _space_group_symop_operation_xyz
    'x, y, z'
    '-x, -y, z+1/2'
    'x+1/2, -y, z'
    '-x+1/2, y, z+1/2'
_cell_length_a     16.4163(15)
_cell_length_b     15.8838(15)
_cell_length_c     13.5669(13)
_cell_angle_alpha     90
_cell_angle_beta     90
_cell_angle_gamma     90
_cell_volume     3537.6(6)
_cell_formula_units_Z     12
_cell_measurement_reflns_used     8039
_cell_measurement_theta_min     2.33
_cell_measurement_theta_max     25.38
_cell_measurement_temperature     298(2)
_exptl_crystal_description     Prism
_exptl_crystal_colour     colourless
_exptl_crystal_size_max     0.378
_exptl_crystal_size_mid     0.346
_exptl_crystal_size_min     0.232
_exptl_crystal_density_diffrn     1.308
_exptl_crystal_density_meas     .
_exptl_crystal_density_method     ?
_exptl_crystal_F_000     1464
_exptl_absorpt_coefficient_mu     0.080
_exptl_absorpt_correction_type     none
_exptl_absorpt_process_details     ?
_shelx_estimated_absorpt_T_min     0.970
_shelx_estimated_absorpt_T_max     0.982
_exptl_absorpt_correction_T_min     ?
_exptl_absorpt_correction_T_max     ?
_exptl_special_details     ?
_diffrn_ambient_temperature     298(2)
_diffrn_radiation_type     MoK\a
_diffrn_radiation_wavelength     0.71073
_diffrn_measurement_device_type     'Bruker APEXII CCD'
_diffrn_measurement_method     '\f and \w scans'
_diffrn_detector_area_resol_mean     ?
_diffrn_reflns_number     15159
_diffrn_reflns_av_R_equivalents     0.1026
_diffrn_reflns_theta_min     1.282
_diffrn_reflns_theta_max     25.402
_diffrn_reflns_theta_full     25.242
_diffrn_measured_fraction_theta_max     0.997
_diffrn_measured_fraction_theta_full     0.999
_diffrn_reflns_limit_h_min     -19
_diffrn_reflns_limit_h_max     16
_diffrn_reflns_limit_k_min     -19
_diffrn_reflns_limit_k_max     17
_diffrn_reflns_limit_l_min     -16
_diffrn_reflns_limit_l_max     13
_refine_special_details     ?
_reflns_number_total     5670
_reflns_number_gt     3664
_reflns_threshold_expression     I>2\s(I)
_refine_ls_structure_factor_coef     Fsqd
_refine_ls_matrix_type     full
_refine_ls_R_factor_all     0.0914
_refine_ls_R_factor_gt     0.0584
_refine_ls_wR_factor_gt     0.1467
_refine_ls_wR_factor_ref     0.1703
_refine_ls_goodness_of_fit_ref     1.005
_refine_ls_restrained_S_all     1.004
_refine_ls_number_reflns     5670
_refine_ls_number_parameters     500
_refine_ls_number_restraints     22
_refine_ls_hydrogen_treatment     constr
_refine_ls_weighting_scheme     calc
_refine_ls_weighting_details
;
 w=1/[\s^2^(Fo^2^)+(0.0923P)^2^]
 where P=(Fo^2^+2Fc^2^)/3
;
_atom_sites_solution_hydrogens     geom
_atom_sites_solution_primary     ?
_atom_sites_solution_secondary     ?
_refine_ls_shift/su_max     0.000
_refine_ls_shift/su_mean     0.000
_refine_diff_density_max     0.192
_refine_diff_density_min     -0.167
_refine_ls_extinction_method
;
SHELXL2013 (Sheldrick, 2015)
;
_refine_ls_extinction_coef     0.0054(14)
_refine_ls_extinction_expression
                                  'Fc^*^=kFc[1+0.001xFc^2^\l^3^/sin(2\q)]^-1/4^'
loop_
    _atom_type_symbol
    _atom_type_description
    _atom_type_scat_dispersion_real
    _atom_type_scat_dispersion_imag
    _atom_type_scat_source
    'C' 'C' 0.0033 0.0016
                         'International Tables Vol C Tables 4.2.6.8 and 6.1.1.4'
    'H' 'H' 0.0000 0.0000
                         'International Tables Vol C Tables 4.2.6.8 and 6.1.1.4'
    'O' 'O' 0.0106 0.0060
                         'International Tables Vol C Tables 4.2.6.8 and 6.1.1.4'
_computing_data_collection
;
APEX2 (Bruker, 2012)
;
_computing_cell_refinement
;
SAINT (Bruker, 2012)
;
_computing_data_reduction
;
SAINT (Bruker, 2012)
;
_computing_structure_solution
;
SHELXS97 (Sheldrick, 2008)
;
_computing_structure_refinement
;
SHELXL2013 (Sheldrick, 2015)
;
_computing_molecular_graphics
;
DIAMOND (Brandenburg, 2006)
;
_computing_publication_material
;
SHELXL2013 (Sheldrick, 2015) and DIAMOND (Brandenburg, 2006)
;
loop_
    _atom_site_type_symbol
    _atom_site_label
    _atom_site_fract_x
    _atom_site_fract_y
    _atom_site_fract_z
    _atom_site_U_iso_or_equiv
    _atom_site_adp_type
    _atom_site_calc_flag
    _atom_site_occupancy
    _atom_site_disorder_assembly
    _atom_site_disorder_group
    C C1 0.2494(4) 0.3042(4) 0.8372(4) 0.0827(17) Uani d 1 . .
    O O1 0.2510(3) 0.3889(3) 0.8159(4) 0.1116(15) Uani d 1 . .
    C C17 0.305(2) 0.433(3) 0.749(2) 0.104(7) Uani d 0.56(9) A 1
    H H17A 0.2922 0.4922 0.7495 0.155 Uiso calc 0.56(9) A 1
    H H17B 0.2979 0.4116 0.6832 0.155 Uiso calc 0.56(9) A 1
    H H17C 0.3604 0.4252 0.7691 0.155 Uiso calc 0.56(9) A 1
    C C17A 0.316(2) 0.400(4) 0.743(3) 0.112(8) Uani d 0.44(9) A 2
    H H17D 0.3209 0.4580 0.7256 0.168 Uiso calc 0.44(9) A 2
    H H17E 0.3035 0.3675 0.6847 0.168 Uiso calc 0.44(9) A 2
    H H17F 0.3669 0.3802 0.7699 0.168 Uiso calc 0.44(9) A 2
    C C2 0.3000(4) 0.2432(6) 0.7968(5) 0.101(2) Uani d 1 . .
    H H2 0.3398 0.2589 0.7516 0.121 Uiso calc 1 . .
    C C3 0.2923(4) 0.1605(5) 0.8224(5) 0.096(2) Uani d 1 . .
    H H3 0.3259 0.1206 0.7930 0.115 Uiso calc 1 . .
    C C4 0.2357(3) 0.1354(4) 0.8909(4) 0.0745(15) Uani d 1 . .
    C C5 0.2263(4) 0.0496(4) 0.9180(6) 0.093(2) Uani d 1 . .
    H H5 0.2584 0.0087 0.8880 0.111 Uiso calc 1 . .
    C C6 0.1715(4) 0.0267(4) 0.9865(5) 0.0872(18) Uani d 1 . .
    H H6 0.1670 -0.0299 1.0032 0.105 Uiso calc 1 . .
    C C7 0.1209(3) 0.0855(4) 1.0339(4) 0.0716(15) Uani d 1 . .
    C C8 0.0652(4) 0.0625(4) 1.1054(5) 0.0907(19) Uani d 1 . .
    H H8 0.0611 0.0062 1.1237 0.109 Uiso calc 1 . .
    C C9 0.0168(4) 0.1201(5) 1.1492(5) 0.102(2) Uani d 1 . .
    H H9 -0.0197 0.1030 1.1977 0.123 Uiso calc 1 . .
    C C10 0.0206(3) 0.2037(5) 1.1234(4) 0.0937(19) Uani d 1 . .
    H H10 -0.0133 0.2425 1.1543 0.112 Uiso calc 1 . .
    C C11 0.0753(3) 0.2306(4) 1.0504(4) 0.0681(14) Uani d 1 . .
    C C12 0.0818(4) 0.3160(4) 1.0210(4) 0.0802(16) Uani d 1 . .
    H H12 0.0473 0.3557 1.0493 0.096 Uiso calc 1 . .
    C C13 0.1371(4) 0.3414(4) 0.9526(4) 0.0759(16) Uani d 1 . .
    H H13 0.1401 0.3978 0.9346 0.091 Uiso calc 1 . .
    C C14 0.1909(3) 0.2813(4) 0.9081(4) 0.0689(14) Uani d 1 . .
    C C15 0.1841(3) 0.1954(3) 0.9347(4) 0.0603(13) Uani d 1 . .
    C C16 0.1270(3) 0.1717(3) 1.0065(3) 0.0611(13) Uani d 1 . .
    O O2 0.3921(2) 0.9290(2) 0.8083(3) 0.0832(11) Uani d 1 . .
    C C18 0.4051(3) 0.8500(3) 0.7719(4) 0.0615(13) Uani d 1 . .
    C C19 0.4681(3) 0.7987(4) 0.8002(4) 0.0679(15) Uani d 1 . .
    H H19 0.5064 0.8178 0.8456 0.081 Uiso calc 1 . .
    C C20 0.4747(3) 0.7192(3) 0.7615(4) 0.0658(14) Uani d 1 . .
    H H20 0.5178 0.6853 0.7817 0.079 Uiso calc 1 . .
    C C21 0.4204(3) 0.6878(3) 0.6945(3) 0.0544(11) Uani d 1 . .
    C C22 0.4248(3) 0.6049(3) 0.6535(4) 0.0657(13) Uani d 1 . .
    H H22 0.4659 0.5688 0.6743 0.079 Uiso calc 1 . .
    C C23 0.3714(3) 0.5778(3) 0.5861(4) 0.0671(14) Uani d 1 . .
    H H23 0.3763 0.5234 0.5615 0.080 Uiso calc 1 . .
    C C24 0.3072(3) 0.6302(3) 0.5510(4) 0.0567(12) Uani d 1 . .
    C C25 0.2525(4) 0.6041(3) 0.4791(4) 0.0705(14) Uani d 1 . .
    H H25 0.2570 0.5504 0.4523 0.085 Uiso calc 1 . .
    C C26 0.1920(4) 0.6570(4) 0.4474(4) 0.0802(17) Uani d 1 . .
    H H26 0.1559 0.6387 0.3991 0.096 Uiso calc 1 . .
    C C27 0.1837(3) 0.7364(4) 0.4857(4) 0.0717(14) Uani d 1 . .
    H H27 0.1424 0.7714 0.4628 0.086 Uiso calc 1 . .
    C C28 0.2367(3) 0.7654(3) 0.5585(3) 0.0548(11) Uani d 1 . .
    C C29 0.2295(3) 0.8470(3) 0.6006(4) 0.0625(13) Uani d 1 . .
    H H29 0.1879 0.8823 0.5793 0.075 Uiso calc 1 . .
    C C30 0.2814(3) 0.8747(3) 0.6706(4) 0.0612(12) Uani d 1 . .
    H H30 0.2738 0.9276 0.6985 0.073 Uiso calc 1 . .
    C C31 0.3481(3) 0.8234(3) 0.7022(3) 0.0493(11) Uani d 1 . .
    C C32 0.3559(3) 0.7414(3) 0.6626(3) 0.0468(10) Uani d 1 . .
    C C33 0.3002(3) 0.7124(3) 0.5909(3) 0.0469(11) Uani d 1 . .
    C C34 0.4481(4) 0.9611(4) 0.8794(5) 0.104(2) Uani d 1 . .
    H H34A 0.4307 1.0158 0.9006 0.156 Uiso calc 1 . .
    H H34B 0.5013 0.9651 0.8504 0.156 Uiso calc 1 . .
    H H34C 0.4501 0.9238 0.9350 0.156 Uiso calc 1 . .
    O O3 -0.0805(3) 0.8861(3) 1.0803(3) 0.0949(13) Uani d 1 . .
    C C35 -0.0829(3) 0.8032(3) 1.0554(4) 0.0718(15) Uani d 1 . .
    C C36 -0.1395(3) 0.7484(4) 1.0944(5) 0.0843(17) Uani d 1 . .
    H H36 -0.1787 0.7674 1.1387 0.101 Uiso calc 1 . .
    C C37 -0.1370(3) 0.6642(4) 1.0665(5) 0.0856(18) Uani d 1 . .
    H H37 -0.1742 0.6270 1.0944 0.103 Uiso calc 1 . .
    C C38 -0.0814(3) 0.6333(4) 0.9990(4) 0.0684(14) Uani d 1 . .
    C C39 -0.0762(3) 0.5470(4) 0.9699(5) 0.0816(17) Uani d 1 . .
    H H39 -0.1114 0.5083 0.9986 0.098 Uiso calc 1 . .
    C C40 -0.0228(4) 0.5201(4) 0.9033(5) 0.0830(17) Uani d 1 . .
    H H40 -0.0220 0.4634 0.8863 0.100 Uiso calc 1 . .
    C C41 0.0339(3) 0.5768(4) 0.8569(4) 0.0691(15) Uani d 1 . .
    C C42 0.0902(4) 0.5515(4) 0.7864(4) 0.0825(16) Uani d 1 . .
    H H42 0.0914 0.4958 0.7655 0.099 Uiso calc 1 . .
    C C43 0.1446(4) 0.6093(5) 0.7471(5) 0.0878(18) Uani d 1 . .
    H H43 0.1813 0.5920 0.6990 0.105 Uiso calc 1 . .
    C C44 0.1451(3) 0.6915(4) 0.7781(4) 0.0781(16) Uani d 1 . .
    H H44 0.1829 0.7289 0.7517 0.094 Uiso calc 1 . .
    C C45 0.0903(3) 0.7196(3) 0.8481(4) 0.0610(13) Uani d 1 . .
    C C46 0.0894(3) 0.8047(3) 0.8818(4) 0.0716(15) Uani d 1 . .
    H H46 0.1278 0.8422 0.8573 0.086 Uiso calc 1 . .
    C C47 0.0350(3) 0.8320(3) 0.9476(4) 0.0702(15) Uani d 1 . .
    H H47 0.0362 0.8879 0.9678 0.084 Uiso calc 1 . .
    C C48 -0.0247(3) 0.7770(3) 0.9872(4) 0.0607(13) Uani d 1 . .
    C C49 -0.0249(3) 0.6913(3) 0.9580(3) 0.0594(13) Uani d 1 . .
    C C50 0.0328(3) 0.6629(3) 0.8874(3) 0.0564(12) Uani d 1 . .
    C C51 -0.1360(4) 0.9177(4) 1.1498(6) 0.113(2) Uani d 1 . .
    H H51A -0.1230 0.9754 1.1642 0.170 Uiso calc 1 . .
    H H51B -0.1327 0.8850 1.2092 0.170 Uiso calc 1 . .
    H H51C -0.1902 0.9144 1.1236 0.170 Uiso calc 1 . .
loop_
    _atom_site_aniso_label
    _atom_site_aniso_U_11
    _atom_site_aniso_U_22
    _atom_site_aniso_U_33
    _atom_site_aniso_U_12
    _atom_site_aniso_U_13
    _atom_site_aniso_U_23
    C1 0.070(4) 0.115(5) 0.062(4) -0.023(4) -0.007(3) 0.007(3)
    O1 0.103(3) 0.135(4) 0.097(3) -0.037(3) 0.001(3) 0.029(3)
    C17 0.095(11) 0.128(16) 0.088(8) -0.044(11) -0.007(7) 0.025(11)
    C17A 0.115(13) 0.13(2) 0.094(11) -0.044(14) 0.002(7) 0.047(14)
    C2 0.055(4) 0.185(8) 0.063(4) -0.001(4) 0.007(3) -0.011(5)
    C3 0.077(4) 0.134(6) 0.078(4) 0.017(4) 0.001(4) -0.013(4)
    C4 0.055(3) 0.102(5) 0.066(3) 0.011(3) -0.009(3) -0.016(3)
    C5 0.077(4) 0.098(5) 0.103(5) 0.030(4) -0.019(4) -0.024(4)
    C6 0.085(4) 0.077(4) 0.099(5) 0.018(3) -0.020(4) 0.004(4)
    C7 0.065(3) 0.086(4) 0.064(3) 0.000(3) -0.023(3) 0.008(3)
    C8 0.091(5) 0.106(5) 0.075(4) -0.006(4) -0.010(4) 0.016(4)
    C9 0.098(5) 0.133(6) 0.076(5) -0.037(5) -0.001(4) 0.027(5)
    C10 0.077(4) 0.141(6) 0.063(4) 0.003(4) 0.011(3) -0.014(4)
    C11 0.064(3) 0.089(4) 0.052(3) -0.004(3) -0.001(3) -0.008(3)
    C12 0.078(4) 0.093(5) 0.070(4) 0.010(3) 0.010(3) -0.019(3)
    C13 0.087(4) 0.071(4) 0.069(4) 0.001(3) -0.013(3) -0.010(3)
    C14 0.058(3) 0.097(4) 0.051(3) -0.004(3) -0.006(2) -0.010(3)
    C15 0.052(3) 0.076(4) 0.052(3) 0.006(2) -0.011(2) -0.005(3)
    C16 0.052(3) 0.081(4) 0.050(3) 0.001(3) -0.012(2) -0.003(3)
    O2 0.084(3) 0.078(3) 0.087(3) -0.012(2) -0.023(2) -0.009(2)
    C18 0.063(3) 0.067(3) 0.054(3) -0.012(3) -0.003(2) 0.002(2)
    C19 0.057(3) 0.093(4) 0.054(3) -0.017(3) -0.014(2) 0.015(3)
    C20 0.052(3) 0.080(4) 0.065(3) 0.004(3) -0.005(3) 0.021(3)
    C21 0.049(3) 0.065(3) 0.049(3) 0.001(2) 0.005(2) 0.020(2)
    C22 0.067(3) 0.066(3) 0.064(3) 0.011(3) 0.010(3) 0.020(3)
    C23 0.079(3) 0.055(3) 0.067(3) 0.002(3) 0.021(3) 0.006(3)
    C24 0.060(3) 0.060(3) 0.050(3) -0.012(2) 0.015(2) 0.008(2)
    C25 0.079(4) 0.070(4) 0.062(3) -0.022(3) 0.011(3) -0.008(3)
    C26 0.078(4) 0.100(5) 0.063(3) -0.030(4) -0.012(3) -0.002(3)
    C27 0.066(3) 0.083(4) 0.066(3) -0.013(3) -0.013(3) 0.012(3)
    C28 0.052(3) 0.059(3) 0.054(3) -0.008(2) -0.007(2) 0.015(2)
    C29 0.060(3) 0.053(3) 0.074(3) 0.002(2) -0.014(3) 0.013(2)
    C30 0.067(3) 0.046(3) 0.070(3) 0.000(2) -0.006(3) 0.009(2)
    C31 0.048(2) 0.056(3) 0.044(2) -0.005(2) 0.000(2) 0.010(2)
    C32 0.049(2) 0.049(3) 0.042(2) -0.007(2) 0.005(2) 0.015(2)
    C33 0.053(3) 0.048(3) 0.039(2) -0.012(2) 0.002(2) 0.010(2)
    C34 0.108(5) 0.106(5) 0.098(5) -0.026(4) -0.025(4) -0.025(4)
    O3 0.095(3) 0.089(3) 0.101(3) 0.021(2) 0.016(3) 0.015(2)
    C35 0.067(3) 0.077(4) 0.071(4) 0.008(3) -0.005(3) 0.024(3)
    C36 0.062(3) 0.117(5) 0.074(4) 0.013(3) 0.007(3) 0.012(4)
    C37 0.056(3) 0.116(5) 0.085(4) -0.020(3) 0.001(3) 0.019(4)
    C38 0.048(3) 0.092(4) 0.065(3) -0.014(3) -0.004(3) 0.015(3)
    C39 0.071(4) 0.087(4) 0.087(4) -0.033(3) -0.008(3) 0.006(3)
    C40 0.078(4) 0.085(4) 0.086(4) -0.024(3) -0.009(3) -0.001(3)
    C41 0.059(3) 0.086(4) 0.062(3) -0.013(3) -0.014(3) 0.009(3)
    C42 0.081(4) 0.099(4) 0.067(4) -0.007(3) -0.010(3) -0.008(3)
    C43 0.076(4) 0.122(6) 0.065(4) -0.003(4) 0.006(3) 0.011(4)
    C44 0.069(4) 0.100(5) 0.066(4) -0.006(3) 0.003(3) 0.025(3)
    C45 0.056(3) 0.075(4) 0.052(3) 0.000(3) -0.004(2) 0.026(3)
    C46 0.063(3) 0.072(4) 0.080(4) -0.004(3) -0.001(3) 0.035(3)
    C47 0.071(4) 0.062(3) 0.078(4) 0.005(3) -0.001(3) 0.032(3)
    C48 0.051(3) 0.074(4) 0.056(3) 0.004(2) -0.007(2) 0.022(3)
    C49 0.046(3) 0.076(4) 0.056(3) -0.007(2) -0.010(2) 0.021(2)
    C50 0.048(3) 0.073(3) 0.049(3) -0.003(2) -0.014(2) 0.015(2)
    C51 0.109(5) 0.120(5) 0.111(5) 0.039(4) 0.014(5) 0.000(5)
_geom_special_details
;
All e.s.d.'s (except the e.s.d. in the dihedral angle between two l.s. planes)
are estimated using the full covariance matrix. The cell e.s.d.'s are taken
into account individually in the estimation of e.s.d.'s in distances, angles
and torsion angles; correlations between e.s.d.'s in cell parameters are only
used when they are defined by crystal symmetry. An approximate (isotropic)
treatment of cell e.s.d.'s is used for estimating e.s.d.'s involving l.s.
planes.
;
loop_
    _geom_bond_atom_site_label_1
    _geom_bond_atom_site_label_2
    _geom_bond_site_symmetry_2
    _geom_bond_distance
    _geom_bond_publ_flag
    C1 O1 . 1.376(7) ?
    C1 C2 . 1.390(9) ?
    C1 C14 . 1.407(8) ?
    O1 C17 . 1.452(14) ?
    O1 C17A . 1.470(18) ?
    C17 H17A . 0.9600 ?
    C17 H17B . 0.9600 ?
    C17 H17C . 0.9600 ?
    C17A H17D . 0.9600 ?
    C17A H17E . 0.9600 ?
    C17A H17F . 0.9600 ?
    C2 C3 . 1.364(9) ?
    C2 H2 . 0.9300 ?
    C3 C4 . 1.374(8) ?
    C3 H3 . 0.9300 ?
    C4 C15 . 1.406(7) ?
    C4 C5 . 1.421(8) ?
    C5 C6 . 1.343(9) ?
    C5 H5 . 0.9300 ?
    C6 C7 . 1.406(8) ?
    C6 H6 . 0.9300 ?
    C7 C8 . 1.382(8) ?
    C7 C16 . 1.423(7) ?
    C8 C9 . 1.351(9) ?
    C8 H8 . 0.9300 ?
    C9 C10 . 1.375(9) ?
    C9 H9 . 0.9300 ?
    C10 C11 . 1.403(8) ?
    C10 H10 . 0.9300 ?
    C11 C16 . 1.396(7) ?
    C11 C12 . 1.418(8) ?
    C12 C13 . 1.360(8) ?
    C12 H12 . 0.9300 ?
    C13 C14 . 1.434(7) ?
    C13 H13 . 0.9300 ?
    C14 C15 . 1.415(7) ?
    C15 C16 . 1.403(7) ?
    O2 C18 . 1.365(5) ?
    O2 C34 . 1.427(6) ?
    C18 C19 . 1.373(7) ?
    C18 C31 . 1.395(6) ?
    C19 C20 . 1.372(7) ?
    C19 H19 . 0.9300 ?
    C20 C21 . 1.368(7) ?
    C20 H20 . 0.9300 ?
    C21 C32 . 1.427(6) ?
    C21 C22 . 1.431(7) ?
    C22 C23 . 1.338(7) ?
    C22 H22 . 0.9300 ?
    C23 C24 . 1.425(7) ?
    C23 H23 . 0.9300 ?
    C24 C25 . 1.389(7) ?
    C24 C33 . 1.418(6) ?
    C25 C26 . 1.371(8) ?
    C25 H25 . 0.9300 ?
    C26 C27 . 1.372(8) ?
    C26 H26 . 0.9300 ?
    C27 C28 . 1.394(7) ?
    C27 H27 . 0.9300 ?
    C28 C33 . 1.410(6) ?
    C28 C29 . 1.421(6) ?
    C29 C30 . 1.350(7) ?
    C29 H29 . 0.9300 ?
    C30 C31 . 1.432(6) ?
    C30 H30 . 0.9300 ?
    C31 C32 . 1.414(6) ?
    C32 C33 . 1.412(6) ?
    C34 H34A . 0.9600 ?
    C34 H34B . 0.9600 ?
    C34 H34C . 0.9600 ?
    O3 C35 . 1.360(6) ?
    O3 C51 . 1.405(8) ?
    C35 C36 . 1.379(8) ?
    C35 C48 . 1.394(7) ?
    C36 C37 . 1.391(8) ?
    C36 H36 . 0.9300 ?
    C37 C38 . 1.382(8) ?
    C37 H37 . 0.9300 ?
    C38 C49 . 1.421(7) ?
    C38 C39 . 1.428(8) ?
    C39 C40 . 1.330(8) ?
    C39 H39 . 0.9300 ?
    C40 C41 . 1.439(8) ?
    C40 H40 . 0.9300 ?
    C41 C42 . 1.390(7) ?
    C41 C50 . 1.429(7) ?
    C42 C43 . 1.386(8) ?
    C42 H42 . 0.9300 ?
    C43 C44 . 1.373(8) ?
    C43 H43 . 0.9300 ?
    C44 C45 . 1.381(7) ?
    C44 H44 . 0.9300 ?
    C45 C50 . 1.409(6) ?
    C45 C46 . 1.428(7) ?
    C46 C47 . 1.335(8) ?
    C46 H46 . 0.9300 ?
    C47 C48 . 1.418(7) ?
    C47 H47 . 0.9300 ?
    C48 C49 . 1.418(7) ?
    C49 C50 . 1.421(7) ?
    C51 H51A . 0.9600 ?
    C51 H51B . 0.9600 ?
    C51 H51C . 0.9600 ?
loop_
    _geom_angle_atom_site_label_1
    _geom_angle_atom_site_label_2
    _geom_angle_atom_site_label_3
    _geom_angle_site_symmetry_1
    _geom_angle_site_symmetry_3
    _geom_angle
    _geom_angle_publ_flag
    O1 C1 C2 . . 126.0(6) ?
    O1 C1 C14 . . 114.2(6) ?
    C2 C1 C14 . . 119.8(6) ?
    C1 O1 C17 . . 128(2) ?
    C1 O1 C17A . . 106(3) ?
    O1 C17 H17A . . 109.5 ?
    O1 C17 H17B . . 109.5 ?
    H17A C17 H17B . . 109.5 ?
    O1 C17 H17C . . 109.5 ?
    H17A C17 H17C . . 109.5 ?
    H17B C17 H17C . . 109.5 ?
    O1 C17A H17D . . 109.5 ?
    O1 C17A H17E . . 109.5 ?
    H17D C17A H17E . . 109.5 ?
    O1 C17A H17F . . 109.5 ?
    H17D C17A H17F . . 109.5 ?
    H17E C17A H17F . . 109.5 ?
    C3 C2 C1 . . 121.0(6) ?
    C3 C2 H2 . . 119.5 ?
    C1 C2 H2 . . 119.5 ?
    C2 C3 C4 . . 121.0(6) ?
    C2 C3 H3 . . 119.5 ?
    C4 C3 H3 . . 119.5 ?
    C3 C4 C15 . . 119.8(6) ?
    C3 C4 C5 . . 121.8(6) ?
    C15 C4 C5 . . 118.4(6) ?
    C6 C5 C4 . . 120.8(6) ?
    C6 C5 H5 . . 119.6 ?
    C4 C5 H5 . . 119.6 ?
    C5 C6 C7 . . 122.2(6) ?
    C5 C6 H6 . . 118.9 ?
    C7 C6 H6 . . 118.9 ?
    C8 C7 C6 . . 122.4(6) ?
    C8 C7 C16 . . 119.0(6) ?
    C6 C7 C16 . . 118.6(6) ?
    C9 C8 C7 . . 121.3(6) ?
    C9 C8 H8 . . 119.3 ?
    C7 C8 H8 . . 119.3 ?
    C8 C9 C10 . . 121.0(6) ?
    C8 C9 H9 . . 119.5 ?
    C10 C9 H9 . . 119.5 ?
    C9 C10 C11 . . 120.2(6) ?
    C9 C10 H10 . . 119.9 ?
    C11 C10 H10 . . 119.9 ?
    C16 C11 C10 . . 119.1(6) ?
    C16 C11 C12 . . 118.3(5) ?
    C10 C11 C12 . . 122.5(6) ?
    C13 C12 C11 . . 121.7(5) ?
    C13 C12 H12 . . 119.1 ?
    C11 C12 H12 . . 119.1 ?
    C12 C13 C14 . . 120.0(5) ?
    C12 C13 H13 . . 120.0 ?
    C14 C13 H13 . . 120.0 ?
    C1 C14 C15 . . 118.5(5) ?
    C1 C14 C13 . . 122.4(6) ?
    C15 C14 C13 . . 119.1(5) ?
    C16 C15 C4 . . 120.9(5) ?
    C16 C15 C14 . . 119.2(5) ?
    C4 C15 C14 . . 119.8(5) ?
    C11 C16 C15 . . 121.5(5) ?
    C11 C16 C7 . . 119.4(5) ?
    C15 C16 C7 . . 119.1(5) ?
    C18 O2 C34 . . 118.1(4) ?
    O2 C18 C19 . . 124.2(5) ?
    O2 C18 C31 . . 114.8(4) ?
    C19 C18 C31 . . 121.0(5) ?
    C20 C19 C18 . . 119.9(5) ?
    C20 C19 H19 . . 120.0 ?
    C18 C19 H19 . . 120.0 ?
    C21 C20 C19 . . 122.6(5) ?
    C21 C20 H20 . . 118.7 ?
    C19 C20 H20 . . 118.7 ?
    C20 C21 C32 . . 117.9(4) ?
    C20 C21 C22 . . 124.1(5) ?
    C32 C21 C22 . . 118.0(4) ?
    C23 C22 C21 . . 121.9(5) ?
    C23 C22 H22 . . 119.1 ?
    C21 C22 H22 . . 119.1 ?
    C22 C23 C24 . . 121.7(5) ?
    C22 C23 H23 . . 119.2 ?
    C24 C23 H23 . . 119.2 ?
    C25 C24 C33 . . 119.4(5) ?
    C25 C24 C23 . . 122.5(5) ?
    C33 C24 C23 . . 118.1(4) ?
    C26 C25 C24 . . 120.4(5) ?
    C26 C25 H25 . . 119.8 ?
    C24 C25 H25 . . 119.8 ?
    C25 C26 C27 . . 121.1(5) ?
    C25 C26 H26 . . 119.4 ?
    C27 C26 H26 . . 119.4 ?
    C26 C27 C28 . . 120.7(5) ?
    C26 C27 H27 . . 119.7 ?
    C28 C27 H27 . . 119.7 ?
    C27 C28 C33 . . 119.0(5) ?
    C27 C28 C29 . . 122.3(5) ?
    C33 C28 C29 . . 118.7(4) ?
    C30 C29 C28 . . 121.9(4) ?
    C30 C29 H29 . . 119.0 ?
    C28 C29 H29 . . 119.0 ?
    C29 C30 C31 . . 120.5(4) ?
    C29 C30 H30 . . 119.8 ?
    C31 C30 H30 . . 119.8 ?
    C18 C31 C32 . . 118.5(4) ?
    C18 C31 C30 . . 122.8(4) ?
    C32 C31 C30 . . 118.6(4) ?
    C33 C32 C31 . . 120.3(4) ?
    C33 C32 C21 . . 119.6(4) ?
    C31 C32 C21 . . 120.1(4) ?
    C28 C33 C32 . . 119.9(4) ?
    C28 C33 C24 . . 119.4(4) ?
    C32 C33 C24 . . 120.8(4) ?
    O2 C34 H34A . . 109.5 ?
    O2 C34 H34B . . 109.5 ?
    H34A C34 H34B . . 109.5 ?
    O2 C34 H34C . . 109.5 ?
    H34A C34 H34C . . 109.5 ?
    H34B C34 H34C . . 109.5 ?
    C35 O3 C51 . . 119.6(5) ?
    O3 C35 C36 . . 122.4(6) ?
    O3 C35 C48 . . 115.7(5) ?
    C36 C35 C48 . . 121.9(6) ?
    C35 C36 C37 . . 118.9(6) ?
    C35 C36 H36 . . 120.6 ?
    C37 C36 H36 . . 120.6 ?
    C38 C37 C36 . . 122.8(5) ?
    C38 C37 H37 . . 118.6 ?
    C36 C37 H37 . . 118.6 ?
    C37 C38 C49 . . 117.4(5) ?
    C37 C38 C39 . . 124.2(5) ?
    C49 C38 C39 . . 118.4(5) ?
    C40 C39 C38 . . 122.4(5) ?
    C40 C39 H39 . . 118.8 ?
    C38 C39 H39 . . 118.8 ?
    C39 C40 C41 . . 121.5(6) ?
    C39 C40 H40 . . 119.3 ?
    C41 C40 H40 . . 119.3 ?
    C42 C41 C50 . . 119.0(5) ?
    C42 C41 C40 . . 123.3(6) ?
    C50 C41 C40 . . 117.7(5) ?
    C43 C42 C41 . . 120.1(6) ?
    C43 C42 H42 . . 120.0 ?
    C41 C42 H42 . . 120.0 ?
    C44 C43 C42 . . 121.1(6) ?
    C44 C43 H43 . . 119.5 ?
    C42 C43 H43 . . 119.5 ?
    C43 C44 C45 . . 120.9(5) ?
    C43 C44 H44 . . 119.6 ?
    C45 C44 H44 . . 119.6 ?
    C44 C45 C50 . . 119.4(5) ?
    C44 C45 C46 . . 122.2(5) ?
    C50 C45 C46 . . 118.4(5) ?
    C47 C46 C45 . . 122.0(5) ?
    C47 C46 H46 . . 119.0 ?
    C45 C46 H46 . . 119.0 ?
    C46 C47 C48 . . 121.0(5) ?
    C46 C47 H47 . . 119.5 ?
    C48 C47 H47 . . 119.5 ?
    C35 C48 C49 . . 118.1(5) ?
    C35 C48 C47 . . 122.7(5) ?
    C49 C48 C47 . . 119.2(5) ?
    C48 C49 C50 . . 119.4(4) ?
    C48 C49 C38 . . 121.0(5) ?
    C50 C49 C38 . . 119.6(5) ?
    C45 C50 C49 . . 120.0(5) ?
    C45 C50 C41 . . 119.5(5) ?
    C49 C50 C41 . . 120.5(4) ?
    O3 C51 H51A . . 109.5 ?
    O3 C51 H51B . . 109.5 ?
    H51A C51 H51B . . 109.5 ?
    O3 C51 H51C . . 109.5 ?
    H51A C51 H51C . . 109.5 ?
    H51B C51 H51C . . 109.5 ?
loop_
    _geom_torsion_atom_site_label_1
    _geom_torsion_atom_site_label_2
    _geom_torsion_atom_site_label_3
    _geom_torsion_atom_site_label_4
    _geom_torsion_site_symmetry_1
    _geom_torsion_site_symmetry_2
    _geom_torsion_site_symmetry_3
    _geom_torsion_site_symmetry_4
    _geom_torsion
    _geom_torsion_publ_flag
    C2 C1 O1 C17 . . . . -1(2) ?
    C14 C1 O1 C17 . . . . 178.2(19) ?
    C2 C1 O1 C17A . . . . 0(2) ?
    C14 C1 O1 C17A . . . . 179(2) ?
    O1 C1 C2 C3 . . . . -179.1(6) ?
    C14 C1 C2 C3 . . . . 2.1(9) ?
    C1 C2 C3 C4 . . . . -1.8(10) ?
    C2 C3 C4 C15 . . . . 0.8(9) ?
    C2 C3 C4 C5 . . . . 179.5(6) ?
    C3 C4 C5 C6 . . . . 178.8(6) ?
    C15 C4 C5 C6 . . . . -2.5(8) ?
    C4 C5 C6 C7 . . . . 0.5(9) ?
    C5 C6 C7 C8 . . . . -179.1(5) ?
    C5 C6 C7 C16 . . . . 1.3(8) ?
    C6 C7 C8 C9 . . . . -179.5(6) ?
    C16 C7 C8 C9 . . . . 0.2(8) ?
    C7 C8 C9 C10 . . . . 0.7(10) ?
    C8 C9 C10 C11 . . . . 0.0(9) ?
    C9 C10 C11 C16 . . . . -1.6(8) ?
    C9 C10 C11 C12 . . . . -179.9(6) ?
    C16 C11 C12 C13 . . . . -0.6(8) ?
    C10 C11 C12 C13 . . . . 177.7(5) ?
    C11 C12 C13 C14 . . . . 0.0(8) ?
    O1 C1 C14 C15 . . . . 179.7(4) ?
    C2 C1 C14 C15 . . . . -1.4(8) ?
    O1 C1 C14 C13 . . . . 1.0(7) ?
    C2 C1 C14 C13 . . . . 179.8(5) ?
    C12 C13 C14 C1 . . . . -179.8(5) ?
    C12 C13 C14 C15 . . . . 1.5(7) ?
    C3 C4 C15 C16 . . . . -178.6(5) ?
    C5 C4 C15 C16 . . . . 2.7(7) ?
    C3 C4 C15 C14 . . . . -0.1(7) ?
    C5 C4 C15 C14 . . . . -178.9(5) ?
    C1 C14 C15 C16 . . . . 178.9(4) ?
    C13 C14 C15 C16 . . . . -2.3(7) ?
    C1 C14 C15 C4 . . . . 0.5(7) ?
    C13 C14 C15 C4 . . . . 179.2(4) ?
    C10 C11 C16 C15 . . . . -178.6(4) ?
    C12 C11 C16 C15 . . . . -0.2(7) ?
    C10 C11 C16 C7 . . . . 2.4(7) ?
    C12 C11 C16 C7 . . . . -179.2(5) ?
    C4 C15 C16 C11 . . . . -179.9(5) ?
    C14 C15 C16 C11 . . . . 1.7(7) ?
    C4 C15 C16 C7 . . . . -0.9(7) ?
    C14 C15 C16 C7 . . . . -179.4(4) ?
    C8 C7 C16 C11 . . . . -1.8(7) ?
    C6 C7 C16 C11 . . . . 177.9(5) ?
    C8 C7 C16 C15 . . . . 179.3(4) ?
    C6 C7 C16 C15 . . . . -1.1(7) ?
    C34 O2 C18 C19 . . . . 0.9(7) ?
    C34 O2 C18 C31 . . . . -179.5(4) ?
    O2 C18 C19 C20 . . . . 178.1(5) ?
    C31 C18 C19 C20 . . . . -1.6(7) ?
    C18 C19 C20 C21 . . . . 0.1(8) ?
    C19 C20 C21 C32 . . . . 1.5(7) ?
    C19 C20 C21 C22 . . . . -179.2(5) ?
    C20 C21 C22 C23 . . . . -178.2(4) ?
    C32 C21 C22 C23 . . . . 1.1(7) ?
    C21 C22 C23 C24 . . . . 0.2(7) ?
    C22 C23 C24 C25 . . . . 178.2(4) ?
    C22 C23 C24 C33 . . . . -1.1(7) ?
    C33 C24 C25 C26 . . . . -0.4(7) ?
    C23 C24 C25 C26 . . . . -179.7(5) ?
    C24 C25 C26 C27 . . . . -0.1(8) ?
    C25 C26 C27 C28 . . . . -0.3(8) ?
    C26 C27 C28 C33 . . . . 1.3(7) ?
    C26 C27 C28 C29 . . . . -179.4(5) ?
    C27 C28 C29 C30 . . . . -179.5(4) ?
    C33 C28 C29 C30 . . . . -0.2(7) ?
    C28 C29 C30 C31 . . . . 2.5(7) ?
    O2 C18 C31 C32 . . . . -178.4(4) ?
    C19 C18 C31 C32 . . . . 1.2(7) ?
    O2 C18 C31 C30 . . . . 0.3(6) ?
    C19 C18 C31 C30 . . . . 180.0(4) ?
    C29 C30 C31 C18 . . . . 177.9(4) ?
    C29 C30 C31 C32 . . . . -3.4(7) ?
    C18 C31 C32 C33 . . . . -179.2(4) ?
    C30 C31 C32 C33 . . . . 2.0(6) ?
    C18 C31 C32 C21 . . . . 0.4(6) ?
    C30 C31 C32 C21 . . . . -178.3(4) ?
    C20 C21 C32 C33 . . . . 177.9(4) ?
    C22 C21 C32 C33 . . . . -1.4(6) ?
    C20 C21 C32 C31 . . . . -1.8(6) ?
    C22 C21 C32 C31 . . . . 178.9(4) ?
    C27 C28 C33 C32 . . . . 178.2(4) ?
    C29 C28 C33 C32 . . . . -1.2(6) ?
    C27 C28 C33 C24 . . . . -1.8(6) ?
    C29 C28 C33 C24 . . . . 178.8(4) ?
    C31 C32 C33 C28 . . . . 0.2(6) ?
    C21 C32 C33 C28 . . . . -179.4(4) ?
    C31 C32 C33 C24 . . . . -179.8(4) ?
    C21 C32 C33 C24 . . . . 0.6(6) ?
    C25 C24 C33 C28 . . . . 1.4(6) ?
    C23 C24 C33 C28 . . . . -179.3(4) ?
    C25 C24 C33 C32 . . . . -178.6(4) ?
    C23 C24 C33 C32 . . . . 0.7(6) ?
    C51 O3 C35 C36 . . . . 1.5(8) ?
    C51 O3 C35 C48 . . . . -178.9(5) ?
    O3 C35 C36 C37 . . . . -178.8(5) ?
    C48 C35 C36 C37 . . . . 1.5(8) ?
    C35 C36 C37 C38 . . . . -1.8(9) ?
    C36 C37 C38 C49 . . . . 0.4(8) ?
    C36 C37 C38 C39 . . . . 178.9(6) ?
    C37 C38 C39 C40 . . . . 178.7(5) ?
    C49 C38 C39 C40 . . . . -2.8(8) ?
    C38 C39 C40 C41 . . . . 0.6(8) ?
    C39 C40 C41 C42 . . . . -179.4(5) ?
    C39 C40 C41 C50 . . . . 2.2(8) ?
    C50 C41 C42 C43 . . . . 0.4(7) ?
    C40 C41 C42 C43 . . . . -178.0(5) ?
    C41 C42 C43 C44 . . . . 1.3(8) ?
    C42 C43 C44 C45 . . . . -1.3(9) ?
    C43 C44 C45 C50 . . . . -0.5(8) ?
    C43 C44 C45 C46 . . . . 179.9(5) ?
    C44 C45 C46 C47 . . . . 178.3(5) ?
    C50 C45 C46 C47 . . . . -1.3(7) ?
    C45 C46 C47 C48 . . . . 0.1(8) ?
    O3 C35 C48 C49 . . . . -179.5(4) ?
    C36 C35 C48 C49 . . . . 0.1(7) ?
    O3 C35 C48 C47 . . . . 1.6(7) ?
    C36 C35 C48 C47 . . . . -178.8(5) ?
    C46 C47 C48 C35 . . . . -179.5(5) ?
    C46 C47 C48 C49 . . . . 1.6(7) ?
    C35 C48 C49 C50 . . . . 178.9(4) ?
    C47 C48 C49 C50 . . . . -2.1(6) ?
    C35 C48 C49 C38 . . . . -1.6(7) ?
    C47 C48 C49 C38 . . . . 177.3(4) ?
    C37 C38 C49 C48 . . . . 1.3(7) ?
    C39 C38 C49 C48 . . . . -177.3(4) ?
    C37 C38 C49 C50 . . . . -179.2(4) ?
    C39 C38 C49 C50 . . . . 2.2(7) ?
    C44 C45 C50 C49 . . . . -178.8(4) ?
    C46 C45 C50 C49 . . . . 0.8(6) ?
    C44 C45 C50 C41 . . . . 2.1(6) ?
    C46 C45 C50 C41 . . . . -178.3(4) ?
    C48 C49 C50 C45 . . . . 0.9(6) ?
    C38 C49 C50 C45 . . . . -178.5(4) ?
    C48 C49 C50 C41 . . . . 179.9(4) ?
    C38 C49 C50 C41 . . . . 0.5(6) ?
    C42 C41 C50 C45 . . . . -2.1(7) ?
    C40 C41 C50 C45 . . . . 176.4(4) ?
    C42 C41 C50 C49 . . . . 178.9(4) ?
    C40 C41 C50 C49 . . . . -2.6(7) ?
loop_
    _geom_hbond_atom_site_label_D
    _geom_hbond_atom_site_label_H
    _geom_hbond_atom_site_label_A
    _geom_hbond_site_symmetry_A
    _geom_hbond_distance_DH
    _geom_hbond_distance_HA
    _geom_hbond_distance_DA
    _geom_hbond_angle_DHA
    C17 H17C Cg1 4_565 0.96 2.93 3.78(3) 148
    C34 H34C Cg2 4_565 0.96 2.99 3.770(7) 140
    C19 H19 Cg3 4_565 0.93 2.99 3.733(6) 138
    C44 H44 Cg4 1_555 0.93 2.64 3.529(6) 160
_shelx_hkl_file
;
  -1   0   0   -0.01    0.02
  -1   0   0    0.03    0.04
   1   0   0    0.02    0.04
  -2   0   0    1.56    0.20
   2   0   0    2.14    0.24
  -3   0   0    0.01    0.16
  -3   0   0    0.04    0.18
   3   0   0    0.12    0.18
  -4   0   0   29.66    1.11
  -4   0   0   31.14    1.05
   4   0   0   30.52    1.06
  -5   0   0    0.10    0.27
  -5   0   0    0.01    0.27
   5   0   0    0.08    0.27
  -6   0   0  200.85    3.44
   6   0   0  203.97    3.18
  -7   0   0    0.07    0.31
  -7   0   0    0.08    0.30
   7   0   0   -0.12    0.22
  -8   0   0    2.51    0.63
  -8   0   0    2.84    0.65
   8   0   0    1.45    0.46
  -9   0   0   -0.22    0.31
  -9   0   0    0.33    0.34
   9   0   0   -0.16    0.24
 -10   0   0    0.18    0.39
 -10   0   0   -0.09    0.33
  10   0   0    0.19    0.35
 -11   0   0   -0.27    0.39
 -11   0   0   -0.27    0.32
  11   0   0   -0.38    0.30
 -12   0   0    5.33    1.18
 -13   0   0   -0.14    0.50
 -14   0   0    0.86    0.80
 -15   0   0    0.03    0.74
 -16   0   0    9.63    2.01
 -17   0   0    0.85    1.14
 -18   0   0  147.27    5.96
 -19   0   0    2.22    1.36
   0   1   0   -0.01    0.04
   0  -1   0   -0.01    0.01
   0  -1   0   -0.01    0.05
  -1   1   0    0.05    0.03
  -1   1   0    1.25    0.15
  -1  -1   0    0.00    0.04
  -2   1   0    0.65    0.17
  -2   1   0    1.04    0.22
  -2  -1   0    1.06    0.22
  -2  -1   0    1.14    0.24
   2  -1   0    0.96    0.23
  -3   1   0    1.95    0.32
  -3   1   0    3.53    0.41
   3   1   0   12.98    0.64
  -3  -1   0    3.59    0.43
  -3  -1   0    3.49    0.44
   3  -1   0    3.53    0.41
  -4   1   0    2.09    0.40
  -4   1   0    2.63    0.47
   4   1   0    2.33    0.48
  -4  -1   0    2.00    0.44
  -4  -1   0    2.36    0.50
   4  -1   0    2.54    0.50
  -5   1   0    0.67    0.31
  -5   1   0    0.20    0.25
   5   1   0    0.21    0.25
  -5  -1   0    0.14    0.26
  -5  -1   0    0.53    0.32
   5  -1   0    0.07    0.27
  -6   1   0    8.32    0.77
  -6   1   0   16.24    0.97
   6   1   0   15.93    0.97
  -6  -1   0   16.37    1.08
  -6  -1   0   15.89    0.98
   6  -1   0   15.16    0.97
  -7   1   0   23.60    1.22
   7   1   0   24.83    1.27
  -7  -1   0   22.91    1.35
  -7  -1   0   23.98    1.24
   7  -1   0   24.56    1.28
  -8   1   0    3.27    0.70
  -8   1   0    2.63    0.61
   8   1   0    3.09    0.61
  -8  -1   0    2.43    0.67
  -8  -1   0    3.13    0.69
   8  -1   0    3.43    0.70
  -9   1   0    1.01    0.50
  -9   1   0    0.65    0.42
   9   1   0    2.36    0.60
  -9  -1   0    1.20    0.54
  -9  -1   0    1.47    0.47
   9  -1   0    1.66    0.54
 -10   1   0    4.42    0.86
 -10   1   0    5.22    0.85
  10   1   0    6.08    0.84
 -10  -1   0    6.30    1.03
 -10  -1   0    5.41    0.88
  10  -1   0    5.00    0.81
 -11   1   0    1.00    0.58
 -11   1   0    0.27    0.41
  11   1   0    1.69    0.56
 -11  -1   0    1.08    0.63
 -11  -1   0    1.56    0.57
  11  -1   0    0.02    0.38
 -12   1   0    6.25    1.14
 -12  -1   0    7.71    1.26
 -13   1   0    2.09    0.87
 -13  -1   0    3.01    0.98
 -14   1   0   -0.14    0.58
 -14  -1   0    0.32    0.62
 -15   1   0    0.88    0.90
 -15  -1   0    2.25    1.08
 -16   1   0    1.60    1.06
 -16  -1   0    1.05    1.08
 -17   1   0   32.29    3.09
 -17  -1   0   29.11    2.97
 -18   1   0   32.56    3.31
 -18  -1   0   33.08    3.28
 -19   1   0    5.26    1.76
 -19  -1   0    7.42    2.21
   0   2   0 3395.14    8.07
   0  -2   0 2161.85    6.29
   0  -2   0 3582.15    8.31
  -1   2   0  333.73    2.60
   1   2   0  322.86    2.62
  -1  -2   0  339.76    2.70
  -1  -2   0  331.12    2.66
   1  -2   0  330.75    2.55
   1  -2   0  321.97    2.57
  -2   2   0   56.46    1.20
  -2   2   0   60.40    1.23
  -2  -2   0   60.15    1.32
   2  -2   0   58.62    1.22
  -3   2   0  123.69    1.93
  -3  -2   0  129.02    2.17
   3  -2   0  124.54    1.96
  -4   2   0   28.23    1.08
  -4  -2   0   28.33    1.12
   4  -2   0   27.33    1.09
  -5   2   0   26.66    1.14
  -5  -2   0   27.68    1.29
  -5  -2   0   27.00    1.19
   5  -2   0   24.96    1.13
  -6   2   0  155.91    3.04
  -6   2   0  248.24    3.52
  -6  -2   0  249.05    4.00
  -6  -2   0  246.89    3.60
   6  -2   0  249.49    3.63
  -7   2   0   97.50    2.61
  -7   2   0  115.81    2.60
  -7  -2   0  113.93    2.94
  -7  -2   0  117.62    2.68
   7  -2   0  111.98    2.64
  -8   2   0    5.59    0.80
  -8   2   0    7.48    0.86
   8   2   0    7.22    0.81
  -8  -2   0    7.41    0.97
  -8  -2   0    8.23    0.88
   8  -2   0    7.25    0.89
  -9   2   0   11.40    1.12
  -9   2   0   13.83    1.17
   9   2   0   13.99    1.13
  -9  -2   0   12.97    1.27
  -9  -2   0   13.93    1.16
   9  -2   0   13.49    1.19
 -10   2   0    5.19    0.92
 -10   2   0    5.82    0.93
  10   2   0    6.53    0.87
 -10  -2   0    7.14    1.11
 -10  -2   0    8.64    1.01
  10  -2   0    7.22    1.05
 -11   2   0    5.95    1.02
 -11   2   0    8.93    1.05
  11   2   0    8.79    1.00
 -11  -2   0    9.50    1.28
 -11  -2   0    9.78    1.12
  11  -2   0    8.66    1.13
 -12   2   0    1.49    0.70
 -12  -2   0    0.88    0.66
 -13   2   0    4.49    1.17
 -13  -2   0    2.09    0.89
 -14   2   0   -0.03    0.57
 -14  -2   0    0.14    0.64
 -15   2   0   -0.06    0.73
 -15  -2   0    1.34    0.89
 -16   2   0    4.27    1.43
 -16  -2   0    5.37    1.69
 -17   2   0   14.76    2.43
 -17  -2   0   18.70    2.51
 -18   2   0   42.04    3.38
 -18  -2   0   52.84    3.80
 -19   2   0    0.33    1.07
 -19  -2   0    1.23    1.28
   0   3   0   36.06    1.07
   0  -3   0   36.96    1.05
   0  -3   0   42.41    1.15
  -1   3   0   47.21    1.22
   1   3   0   47.28    1.25
  -1  -3   0   48.31    1.25
  -1  -3   0   47.19    1.24
   1  -3   0   48.71    1.22
   1  -3   0   49.06    1.25
  -2   3   0  279.26    3.01
  -2  -3   0  285.56    3.19
  -2  -3   0  279.01    3.10
   2  -3   0  268.62    2.94
   2  -3   0  272.18    2.99
  -3   3   0   25.44    1.03
  -3   3   0   27.22    1.08
  -3  -3   0   26.14    1.15
   3  -3   0   25.97    1.08
  -4   3   0  112.37    2.26
  -4   3   0  124.60    2.29
  -4  -3   0  130.84    2.61
   4  -3   0  121.27    2.31
  -5   3   0    1.35    0.40
  -5   3   0    2.16    0.52
  -5  -3   0    2.44    0.56
  -5  -3   0    3.81    0.64
   5  -3   0    2.32    0.55
  -6   3   0   21.97    1.21
  -6   3   0   35.34    1.45
  -6  -3   0   35.03    1.61
  -6  -3   0   36.60    1.53
   6  -3   0   34.44    1.47
  -7   3   0   16.80    1.16
  -7   3   0   30.59    1.46
  -7  -3   0   29.35    1.62
   7  -3   0   27.13    1.44
  -8   3   0   33.60    1.73
  -8   3   0   40.80    1.75
  -8  -3   0   37.33    1.94
  -8  -3   0   38.59    1.77
   8  -3   0   39.95    1.81
  -9   3   0    0.53    0.42
  -9   3   0   -0.34    0.38
  -9  -3   0   -0.41    0.51
  -9  -3   0    2.41    0.78
   9  -3   0    0.51    0.50
 -10   3   0   26.92    1.79
 -10   3   0   33.42    1.78
 -10  -3   0   31.24    1.99
 -10  -3   0   33.17    1.80
  10  -3   0   31.26    1.85
 -11   3   0   36.15    2.15
 -11   3   0   44.34    2.03
 -11  -3   0   37.58    2.31
 -11  -3   0   43.85    2.13
  11  -3   0   42.81    2.33
 -12   3   0    0.43    0.59
 -12  -3   0    0.55    0.70
 -13   3   0    0.58    0.66
 -13  -3   0    0.49    0.67
 -14   3   0    0.06    0.65
 -14  -3   0    0.30    0.74
 -15   3   0    3.23    1.12
 -15  -3   0    2.54    1.07
 -16   3   0    9.60    1.90
 -16  -3   0   12.52    2.11
 -17   3   0   -0.66    0.83
 -17  -3   0    0.23    1.01
 -18   3   0    5.28    1.61
 -18  -3   0   10.10    2.23
 -19   3   0    0.19    0.99
 -19  -3   0   -0.52    1.01
   0   4   0  451.83    4.21
   0  -4   0  456.69    4.14
   0  -4   0  465.34    4.28
  -1   4   0  101.75    2.05
   1   4   0  100.84    2.07
  -1  -4   0  101.41    2.05
  -1  -4   0  102.07    2.06
   1  -4   0  101.11    1.99
   1  -4   0  101.15    2.05
  -2   4   0  216.03    3.01
  -2  -4   0  217.87    3.11
  -2  -4   0  214.20    3.07
   2  -4   0  216.56    2.97
   2  -4   0  206.37    2.96
  -3   4   0   36.60    1.34
  -3  -4   0   38.29    1.46
  -3  -4   0   36.26    1.34
   3  -4   0   36.35    1.34
   3  -4   0   36.59    1.35
  -4   4   0    2.60    0.50
  -4   4   0    2.34    0.54
  -4  -4   0    2.51    0.61
   4  -4   0    2.31    0.53
  -5   4   0    7.18    0.74
  -5   4   0    7.16    0.75
  -5  -4   0    7.84    0.89
   5  -4   0    7.00    0.76
  -6   4   0  208.63    3.73
  -6   4   0  256.29    3.91
  -6  -4   0  268.79    4.49
   6  -4   0  257.60    4.04
  -7   4   0  104.68    2.68
  -7  -4   0  105.92    3.07
  -7  -4   0  105.03    2.80
   7  -4   0  102.86    2.75
  -8   4   0   50.15    2.12
  -8   4   0   71.12    2.34
  -8  -4   0   74.09    2.72
  -8  -4   0   73.20    2.49
   8  -4   0   73.97    2.50
  -9   4   0  212.27    4.14
  -9  -4   0  209.69    4.75
  -9  -4   0  206.13    4.24
   9  -4   0  207.59    4.31
 -10   4   0    5.61    1.00
 -10   4   0    6.89    1.00
 -10  -4   0    6.39    1.25
 -10  -4   0    7.38    1.10
  10  -4   0    8.23    1.14
 -11   4   0   22.09    1.72
 -11  -4   0   31.22    2.16
 -11  -4   0   33.58    1.97
 -12   4   0    0.18    0.51
 -12  -4   0   -0.12    0.58
 -13   4   0    0.53    0.60
 -13  -4   0   -0.59    0.53
 -14   4   0    0.34    0.65
 -14  -4   0    1.04    0.76
 -15   4   0   -0.07    0.67
 -15  -4   0    1.47    0.93
 -16   4   0   -0.60    0.71
 -16  -4   0    1.77    1.04
 -17   4   0    3.16    1.30
 -17  -4   0    4.70    1.51
 -18   4   0    1.04    0.99
 -18  -4   0    1.65    1.15
 -19   4   0    0.78    0.92
 -19  -4   0   -0.59    0.91
   0   5   0    5.15    0.70
   0  -5   0    5.17    0.69
   0  -5   0    5.13    0.62
  -1   5   0   10.54    0.87
   1   5   0    9.56    0.88
  -1  -5   0    9.76    0.88
  -1  -5   0   10.69    0.83
   1  -5   0    9.03    0.81
   1  -5   0    9.87    0.82
  -2   5   0   39.28    1.47
  -2  -5   0   39.71    1.53
  -2  -5   0   39.67    1.48
   2  -5   0   40.28    1.48
   2  -5   0   40.09    1.49
  -3   5   0   68.70    1.96
  -3  -5   0   65.88    2.01
   3  -5   0   68.15    1.94
   3  -5   0   67.38    1.96
  -4   5   0   31.31    1.40
   4  -5   0   27.58    1.35
   4  -5   0   29.86    1.39
  -5   5   0   12.83    1.01
  -5   5   0   14.29    1.03
  -5  -5   0   13.62    1.16
   5  -5   0   15.13    1.07
  -6   5   0    0.21    0.38
  -6   5   0    0.57    0.37
  -6  -5   0    1.08    0.56
   6  -5   0    0.82    0.42
  -7   5   0  181.57    3.85
  -7   5   0  208.11    3.89
  -7  -5   0  204.20    4.36
   7  -5   0  197.03    3.93
  -8   5   0    4.08    0.86
  -8   5   0    6.42    0.93
  -8  -5   0    6.01    1.07
  -8  -5   0    4.21    1.02
   8  -5   0    5.54    0.95
  -9   5   0   43.17    2.17
  -9   5   0   53.56    2.20
  -9  -5   0   47.67    2.44
  -9  -5   0   47.96    2.24
   9  -5   0   52.47    2.31
 -10   5   0   24.36    1.78
 -10   5   0   31.96    1.78
 -10  -5   0   29.99    2.07
 -10  -5   0   31.45    1.93
  10  -5   0   32.07    1.90
 -11   5   0    0.79    0.58
 -11  -5   0    1.47    0.75
 -12   5   0    6.61    1.25
 -12  -5   0    4.91    1.35
 -13   5   0    0.65    0.62
 -13  -5   0    2.00    0.92
 -14   5   0    2.16    0.90
 -14  -5   0    2.42    1.06
 -15   5   0    1.16    0.85
 -15  -5   0    0.81    0.89
 -16   5   0    0.25    0.77
 -16  -5   0   -0.01    0.87
 -17   5   0    0.20    0.79
 -17  -5   0    1.55    1.20
 -18   5   0    0.09    0.87
 -18  -5   0    0.02    0.95
 -19   5   0   -1.55    0.71
 -19  -5   0    0.56    1.02
   0   6   0   36.07    1.56
   0  -6   0   34.74    1.49
   0  -6   0   36.83    1.54
  -1   6   0   64.13    2.01
   1   6   0   61.16    2.00
  -1  -6   0   62.80    1.98
  -1  -6   0   62.57    1.98
   1  -6   0   65.09    1.97
   1  -6   0   64.84    2.02
  -2   6   0   53.87    1.89
   2   6   0   52.87    1.92
  -2  -6   0   56.69    1.97
   2  -6   0   53.86    1.85
   2  -6   0   49.28    1.80
  -3   6   0    1.63    0.52
  -3  -6   0    1.76    0.56
   3  -6   0    2.31    0.66
   3  -6   0    1.52    0.50
  -4   6   0   18.50    1.23
  -4  -6   0   18.49    1.31
   4  -6   0   19.39    1.28
   4  -6   0   19.26    1.25
  -5   6   0   16.14    1.19
  -5  -6   0   15.55    1.34
   5  -6   0   14.58    1.21
   5  -6   0   14.38    1.14
  -6   6   0   18.38    1.31
  -6   6   0   19.20    1.30
  -6  -6   0   17.70    1.44
   6  -6   0   18.69    1.42
   6  -6   0   19.28    1.31
  -7   6   0    1.08    0.49
  -7   6   0    0.67    0.46
  -7  -6   0    0.92    0.59
   7  -6   0    0.67    0.46
  -8   6   0    2.98    0.80
  -8   6   0    3.90    0.81
  -8  -6   0    4.79    1.08
   8  -6   0    4.27    0.83
  -9   6   0   18.04    1.50
  -9   6   0   22.12    1.51
  -9  -6   0   21.66    1.79
  -9  -6   0   23.88    1.71
   9  -6   0   20.83    1.58
 -10   6   0   -0.05    0.43
 -10  -6   0    0.98    0.67
 -10  -6   0    0.77    0.49
 -11   6   0    3.42    1.04
 -11  -6   0    2.90    1.00
 -12   6   0    0.13    0.54
 -12  -6   0   -0.33    0.63
 -13   6   0   -0.02    0.55
 -13  -6   0    0.20    0.68
 -14   6   0    0.09    0.57
 -14  -6   0   -0.31    0.74
 -15   6   0    4.89    1.45
 -15  -6   0    6.53    1.70
 -16   6   0    7.62    1.70
 -16  -6   0    7.54    1.86
 -17   6   0   -0.50    0.83
 -17  -6   0   -0.56    0.94
 -18   6   0   -0.08    0.78
 -18  -6   0   -0.08    1.06
   0   7   0   11.48    1.12
   0  -7   0   11.52    1.14
   0  -7   0   11.28    0.98
  -1   7   0   48.18    1.96
   1   7   0   44.17    1.90
  -1  -7   0   47.94    1.96
   1  -7   0   43.39    1.85
   1  -7   0   49.52    1.95
  -2   7   0  153.57    3.36
   2   7   0  153.20    3.43
  -2  -7   0  162.47    3.47
   2  -7   0  163.02    3.37
   2  -7   0  157.19    3.42
  -3   7   0  120.79    3.02
  -3  -7   0  123.47    3.16
   3  -7   0  121.88    2.98
   3  -7   0  120.46    3.06
  -4   7   0   37.92    1.80
  -4  -7   0   39.33    1.98
   4  -7   0   40.33    1.87
   4  -7   0   39.24    1.84
  -5   7   0    7.89    1.00
  -5  -7   0    8.31    1.17
   5  -7   0    7.95    1.11
   5  -7   0    8.16    0.99
  -6   7   0    0.83    0.45
  -6  -7   0    1.95    0.75
   6  -7   0    1.15    0.63
   6  -7   0    1.34    0.51
  -7   7   0    0.49    0.52
  -7   7   0    1.08    0.49
  -7  -7   0    1.12    0.69
   7  -7   0    0.75    0.59
   7  -7   0    0.77    0.47
  -8   7   0    1.33    0.64
  -8   7   0    1.97    0.69
  -8  -7   0    1.96    0.77
   8  -7   0    0.48    0.66
   8  -7   0    1.41    0.52
  -9   7   0    1.29    0.63
  -9   7   0    1.05    0.48
  -9  -7   0    1.26    0.74
  -9  -7   0    1.52    0.61
 -10   7   0    0.42    0.56
 -10  -7   0    0.46    0.61
 -11   7   0   -0.12    0.49
 -11  -7   0   -0.01    0.67
 -12   7   0    0.05    0.55
 -12  -7   0    0.40    0.77
 -13   7   0    0.23    0.65
 -13  -7   0    0.00    0.77
 -14   7   0    0.49    0.75
 -14  -7   0    0.03    0.80
 -15   7   0    0.00    0.72
 -15  -7   0    0.13    0.93
 -16   7   0    2.00    1.11
 -16  -7   0    2.84    1.29
 -17   7   0    2.51    1.20
 -17  -7   0    4.23    1.57
 -18   7   0    0.93    0.99
 -18  -7   0    0.25    1.06
   0   8   0   97.53    2.94
   0  -8   0   98.07    2.89
  -1   8   0   98.08    2.96
   1   8   0   94.88    2.94
  -1  -8   0   99.86    2.97
   1  -8   0   93.75    2.83
  -2   8   0  264.28    4.72
   2   8   0  261.57    4.78
  -2  -8   0  267.32    4.78
   2  -8   0  264.87    4.63
   2  -8   0  254.68    4.67
  -3   8   0  504.05    6.51
  -3  -8   0  509.70    6.69
   3  -8   0  500.80    6.35
   3  -8   0  494.44    6.55
  -4   8   0   72.24    2.58
  -4  -8   0   74.71    2.76
   4  -8   0   77.12    2.64
   4  -8   0   78.20    2.73
  -5   8   0    4.99    0.90
  -5  -8   0    7.19    1.30
   5  -8   0    6.01    1.13
   5  -8   0    7.14    0.99
  -6   8   0    2.37    0.76
  -6  -8   0    1.94    0.80
   6  -8   0    1.70    0.71
   6  -8   0    2.02    0.63
  -7   8   0    0.57    0.46
  -7  -8   0   -0.28    0.58
   7  -8   0    0.08    0.58
   7  -8   0    1.06    0.51
  -8   8   0    0.19    0.35
  -8  -8   0   -0.57    0.55
   8  -8   0   -0.45    0.58
  -9   8   0    9.42    1.35
  -9  -8   0    9.28    1.48
   9  -8   0    9.72    1.59
 -10   8   0    0.04    0.58
 -10  -8   0    0.24    0.69
  10  -8   0   -0.52    0.74
 -11   8   0    0.47    0.66
 -11  -8   0   -0.01    0.68
 -12   8   0    5.22    1.36
 -12  -8   0    3.68    1.23
 -13   8   0    0.10    0.72
 -13  -8   0    0.31    0.93
 -14   8   0    2.83    1.15
 -14  -8   0    4.79    1.44
 -15   8   0   12.80    2.07
 -15  -8   0   13.09    2.37
 -16   8   0    1.63    1.02
 -16  -8   0    2.83    1.38
 -17   8   0    1.13    1.04
 -17  -8   0    5.00    1.81
   0   9   0   57.11    2.45
   0  -9   0   54.27    2.37
  -1   9   0    1.39    0.74
   1   9   0    1.11    0.64
  -1  -9   0    2.15    0.83
   1  -9   0    1.22    0.77
  -2   9   0  146.57    3.78
   2   9   0  140.70    3.77
  -2  -9   0  141.88    3.73
   2  -9   0  141.15    3.66
  -3   9   0  107.34    3.27
  -3  -9   0  103.66    3.30
   3  -9   0  106.21    3.20
   3  -9   0   97.81    3.44
  -4   9   0   -0.11    0.43
  -4  -9   0    0.10    0.70
   4  -9   0    0.13    0.57
   4  -9   0    0.23    0.32
  -5   9   0    0.26    0.41
  -5  -9   0   -0.28    0.67
   5  -9   0    0.22    0.63
   5  -9   0   -0.20    0.37
  -6   9   0    0.00    0.41
  -6  -9   0   -0.26    0.72
   6  -9   0    0.55    0.67
   6  -9   0    0.33    0.32
  -7   9   0    1.80    0.64
  -7  -9   0    1.72    0.92
   7  -9   0    1.65    0.85
  -8  -9   0    0.06    0.75
   8  -9   0    0.19    0.74
  -9  -9   0    1.19    0.91
   9  -9   0    1.04    0.81
 -10  -9   0   -1.10    0.61
  10  -9   0   -0.06    0.74
 -11   9   0    0.33    0.76
 -11  -9   0    0.67    0.88
  11  -9   0    1.06    0.99
 -12   9   0    0.67    0.78
 -12  -9   0   -0.24    0.78
  12  -9   0    0.73    1.01
 -13   9   0   -0.02    0.85
 -13  -9   0   -1.02    0.84
  13  -9   0   -1.14    1.07
 -14   9   0    0.04    0.87
 -14  -9   0   -0.63    0.85
 -15   9   0    8.71    1.86
 -15  -9   0    7.54    2.21
 -16   9   0    2.05    1.16
 -16  -9   0    2.38    1.35
 -17   9   0   -0.37    0.84
 -17  -9   0   -0.01    1.08
   0  10   0    2.99    0.96
   0 -10   0    1.76    0.81
  -1  10   0   17.20    1.56
   1  10   0   15.33    1.52
  -1 -10   0   17.16    1.71
   1 -10   0   14.20    1.50
  -2  10   0   28.31    1.89
  -2 -10   0   28.01    1.96
   2 -10   0   28.14    1.94
  -3  10   0   14.01    1.43
  -3 -10   0   11.24    1.49
   3 -10   0   12.81    1.53
  -4  10   0    2.25    0.76
  -4 -10   0    2.65    0.97
   4 -10   0    2.85    0.91
  -5  10   0    2.75    0.84
  -5 -10   0    3.51    1.09
   5 -10   0    3.93    1.28
  -6  10   0    0.58    0.53
  -6 -10   0   -0.80    0.79
   6 -10   0    0.11    0.76
  -7 -10   0    5.20    1.35
   7 -10   0    9.43    1.58
  -8 -10   0   -1.52    0.74
   8 -10   0    0.24    0.83
  -9 -10   0    3.67    1.33
   9 -10   0    4.43    1.40
 -10 -10   0   -0.08    0.99
  10 -10   0   -0.10    0.76
 -11 -10   0    0.40    1.02
  11 -10   0    0.69    0.94
 -12 -10   0    8.68    2.06
  12 -10   0   10.00    2.02
 -13  10   0   10.78    2.15
 -13 -10   0   12.01    2.34
  13 -10   0   12.98    2.26
 -14  10   0    1.02    1.07
 -14 -10   0    1.53    1.33
  14 -10   0    3.25    1.50
 -15  10   0    4.43    1.43
 -15 -10   0    5.34    1.71
  15 -10   0    4.51    1.66
 -16  10   0    0.97    1.23
 -16 -10   0   -0.10    1.22
  16 -10   0   -0.74    1.10
   0  11   0    0.98    0.59
   0 -11   0    1.58    0.89
  -1  11   0    7.17    1.28
   1  11   0    8.43    1.39
  -1 -11   0   10.57    1.63
   1 -11   0    9.34    1.54
  -2  11   0    0.02    0.58
  -2 -11   0    0.12    0.76
   2 -11   0   -0.43    0.72
  -3  11   0    1.27    0.66
  -3 -11   0    1.36    0.92
   3 -11   0    1.32    0.93
  -4  11   0   75.03    3.14
  -4 -11   0   73.50    3.35
   4 -11   0   71.02    3.16
  -5  11   0   15.57    1.73
  -5 -11   0   17.35    2.09
   5 -11   0   17.10    2.05
  -6 -11   0   21.73    2.41
   6 -11   0   23.89    2.31
  -7 -11   0    5.62    1.51
   7 -11   0   12.50    2.02
  -8 -11   0   14.41    2.36
   8 -11   0   23.23    2.27
  -9 -11   0    4.32    1.47
   9 -11   0    6.13    1.66
 -10 -11   0    6.96    2.08
  10 -11   0    6.30    1.66
 -11 -11   0   -0.58    1.11
  11 -11   0   -0.21    1.04
 -12 -11   0    6.89    2.21
  12 -11   0    5.27    1.63
 -13 -11   0   18.69    2.71
  13 -11   0   22.97    2.67
 -14 -11   0   -1.73    1.03
  14 -11   0    0.28    1.15
 -15 -11   0    1.22    1.16
  15 -11   0    0.61    1.13
 -16 -11   0    0.04    1.13
  16 -11   0   -0.09    1.33
   0  12   0   -0.02    0.63
   0 -12   0    0.11    0.85
  -1  12   0    2.22    0.78
   1  12   0    3.73    1.19
  -1 -12   0    3.70    1.14
   1 -12   0    1.81    1.00
  -2  12   0    0.60    0.62
  -2 -12   0    0.08    0.85
   2 -12   0   -1.42    0.84
  -3  12   0    0.73    0.57
  -3 -12   0    0.72    0.99
   3 -12   0   -0.67    0.90
  -4 -12   0   49.28    3.09
   4 -12   0   43.49    2.86
  -5 -12   0   13.46    2.35
   5 -12   0   10.47    2.14
  -6 -12   0    9.76    2.48
   6 -12   0   15.32    2.27
  -7 -12   0   23.18    2.77
   7 -12   0   23.34    2.50
  -8 -12   0   39.54    3.11
   8 -12   0   44.81    2.91
  -9 -12   0   11.37    2.31
   9 -12   0   10.74    1.97
 -10 -12   0   23.68    2.69
  10 -12   0   19.35    2.43
 -11 -12   0   10.79    2.39
  11 -12   0    5.46    1.63
 -12 -12   0    5.07    1.83
  12 -12   0    8.36    2.23
 -13 -12   0    0.65    1.21
  13 -12   0   -0.47    1.14
 -14 -12   0   -0.07    1.21
  14 -12   0    2.24    1.22
 -15 -12   0    1.04    1.17
  15 -12   0   -1.08    1.06
   0  13   0   -0.64    0.54
   0 -13   0    0.06    0.90
  -1  13   0    1.31    0.68
   1  13   0    1.33    0.84
  -1 -13   0    0.88    1.04
   1 -13   0    0.42    0.92
  -2 -13   0   -0.58    0.81
   2 -13   0   -0.84    0.89
  -3 -13   0    1.81    1.07
   3 -13   0   -1.05    0.89
  -4 -13   0    6.80    1.77
   4 -13   0    4.28    1.42
  -5 -13   0    6.32    1.84
   5 -13   0    2.27    1.34
  -6 -13   0   39.42    3.01
   6 -13   0   37.35    2.89
  -7 -13   0    0.18    1.08
   7 -13   0    0.46    1.04
  -8 -13   0    9.09    2.17
   8 -13   0    3.80    1.34
  -9 -13   0    0.45    1.14
   9 -13   0   -0.62    1.04
 -10 -13   0    3.69    1.50
  10 -13   0   -0.53    1.19
 -11 -13   0   24.85    3.05
  11 -13   0   18.98    2.58
 -12 -13   0    9.96    2.40
  12 -13   0    8.39    2.26
 -13 -13   0    0.69    1.42
  13 -13   0    1.63    1.30
 -14 -13   0    0.19    1.21
  14 -13   0    0.73    1.14
   0 -14   0    0.40    0.90
  -1 -14   0   -0.12    0.89
   1 -14   0   -0.14    0.89
  -2 -14   0    0.57    0.94
   2 -14   0   -0.85    0.84
  -3 -14   0    1.69    0.96
   3 -14   0    2.17    1.18
  -4 -14   0    1.71    1.07
   4 -14   0    0.87    1.04
  -5 -14   0    0.25    1.05
   5 -14   0   -0.66    0.84
  -6 -14   0   -0.32    1.02
   6 -14   0    0.16    0.97
  -7 -14   0    0.39    1.11
   7 -14   0    0.06    0.98
  -8 -14   0    1.07    1.12
   8 -14   0   -1.93    0.77
  -9 -14   0    1.88    1.47
   9 -14   0   -0.67    0.94
 -10 -14   0   24.53    2.80
  10 -14   0   20.37    2.54
 -11 -14   0   -0.50    1.27
  11 -14   0   -0.74    1.13
 -12 -14   0    9.04    2.12
  12 -14   0    9.44    2.09
 -13 -14   0    1.06    1.18
  13 -14   0   -0.01    1.07
   0 -15   0    1.63    1.08
  -1 -15   0    0.04    0.89
   1 -15   0    0.06    0.91
  -2 -15   0   -0.56    0.78
   2 -15   0   -0.36    0.91
  -3 -15   0    0.00    0.96
   3 -15   0   -0.18    0.90
  -4 -15   0    0.66    1.14
   4 -15   0    0.41    0.95
  -5 -15   0    8.57    2.08
   5 -15   0   10.20    1.90
  -6 -15   0    0.87    1.19
   6 -15   0   -0.09    0.94
  -7 -15   0    2.82    1.37
   7 -15   0   -0.50    0.99
  -8 -15   0    0.63    1.32
   8 -15   0   -0.28    0.98
  -9 -15   0    3.15    1.46
   9 -15   0    1.46    1.19
 -10 -15   0    2.38    1.48
  10 -15   0    0.40    1.15
 -11 -15   0    5.17    1.74
  11 -15   0    2.56    1.21
 -12 -15   0   -0.56    1.39
  12 -15   0    0.33    1.05
   0 -16   0    0.10    0.93
  -1 -16   0   -0.20    0.93
   1 -16   0   -0.61    0.99
  -2 -16   0    0.89    1.07
   2 -16   0    0.47    1.01
  -3 -16   0    3.73    1.31
   3 -16   0    1.68    1.21
  -4 -16   0    2.35    1.39
   4 -16   0   -0.44    1.04
  -5 -16   0    0.36    1.24
   5 -16   0   -0.15    1.00
  -6 -16   0    0.81    1.23
   6 -16   0   -0.19    0.98
  -7 -16   0    1.35    1.18
   7 -16   0    0.69    1.10
  -8 -16   0    1.19    1.32
   8 -16   0   -0.19    0.91
  -9 -16   0    2.36    1.32
   9 -16   0    0.52    0.97
 -10 -16   0    0.04    1.19
  10 -16   0   -0.38    1.00
   0 -17   0    0.24    1.01
  -1 -17   0   -0.50    0.90
   1 -17   0   -1.51    0.88
  -2 -17   0    0.89    1.07
   2 -17   0   -0.48    1.19
  -3 -17   0    0.39    0.95
   3 -17   0    0.50    1.06
  -4 -17   0    2.97    1.36
   4 -17   0    2.07    1.20
  -5 -17   0    7.45    2.06
   5 -17   0    4.95    1.46
  -6 -17   0    0.67    1.08
   6 -17   0    0.44    0.99
  -7 -17   0   -0.29    1.06
   7 -17   0   -0.22    0.79
  -8 -17   0    0.52    1.29
   8 -17   0   -1.11    0.81
  -9 -17   0    1.95    1.38
   9 -17   0    0.07    1.01
   0 -18   0   -0.29    0.91
  -1 -18   0    0.83    1.04
   1 -18   0   -0.66    0.87
  -2 -18   0    0.40    0.98
   2 -18   0    0.22    1.02
  -3 -18   0    3.12    1.36
   3 -18   0    2.65    1.27
  -4 -18   0    3.00    1.32
   4 -18   0   -0.20    0.97
  -5 -18   0    2.02    1.29
   5 -18   0    0.48    1.01
  -6 -18   0   -1.90    0.98
   6 -18   0    1.23    1.09
   0 -19   0    1.70    1.15
  -1 -19   0    2.44    1.24
   1 -19   0    1.85    1.15
  -2 -19   0    0.04    1.09
   2 -19   0    1.37    1.22
   0   0  -1    0.01    0.02
   0   0  -1    0.01    0.03
   0   0   1    0.01    0.03
  -1   0  -1    0.01    0.04
  -1   0  -1    0.00    0.07
  -1   0   1   -0.04    0.03
   1   0   1    0.17    0.09
  -2   0  -1  599.61    3.18
  -2   0  -1  798.98    4.18
  -2   0   1  838.44    4.33
   2   0   1  797.58    4.18
  -3   0  -1    0.47    0.21
  -3   0  -1   -0.11    0.21
   3   0  -1   -0.11    0.16
  -3   0   1   -0.07    0.17
  -3   0   1    0.01    0.10
   3   0   1   -0.01    0.22
  -4   0  -1   65.48    1.57
  -4   0  -1   99.00    1.98
   4   0  -1  101.57    1.66
  -4   0   1  102.76    2.09
   4   0   1   96.20    1.96
  -5   0  -1   -0.22    0.24
  -5   0  -1    0.34    0.34
   5   0  -1   -0.17    0.25
  -5   0   1    0.20    0.27
  -5   0   1   -0.22    0.20
   5   0   1   -0.09    0.26
  -6   0  -1  346.88    4.40
  -6   0  -1  490.72    5.15
   6   0  -1  471.53    4.50
  -6   0   1  477.03    5.39
   6   0   1  487.03    5.21
  -7   0  -1    0.04    0.31
  -7   0  -1    0.14    0.33
   7   0  -1    0.03    0.23
  -7   0   1   -0.06    0.29
  -7   0   1    0.15    0.23
   7   0   1    0.26    0.27
  -8   0  -1    1.49    0.50
  -8   0  -1    0.51    0.44
   8   0  -1    1.32    0.42
  -8   0   1    0.83    0.44
  -8   0   1    0.88    0.33
   8   0   1    1.18    0.44
  -9   0  -1   -0.11    0.31
  -9   0  -1   -0.52    0.38
   9   0  -1   -0.20    0.26
  -9   0   1   -0.09    0.30
  -9   0   1   -0.06    0.28
   9   0   1   -0.18    0.29
 -10   0  -1    2.30    0.70
 -10   0  -1    3.06    0.84
  10   0  -1    2.50    0.69
 -10   0   1    3.20    0.87
 -10   0   1    2.54    0.61
  10   0   1    2.94    0.81
 -11   0  -1    0.02    0.42
 -11   0  -1   -0.22    0.40
  11   0  -1   -0.02    0.36
 -11   0   1    0.26    0.45
 -11   0   1   -0.23    0.26
  11   0   1   -0.19    0.34
 -12   0  -1   34.96    2.16
 -12   0   1   39.44    2.38
 -13   0  -1   -0.18    0.57
 -13   0   1   -0.01    0.58
 -14   0  -1   11.45    1.64
 -14   0   1   14.84    1.81
 -15   0  -1    0.13    0.79
 -15   0   1    0.18    0.73
 -16   0  -1   12.42    2.06
 -16   0   1   12.38    2.20
 -17   0  -1    0.60    1.03
 -17   0   1   -0.19    1.12
 -18   0  -1    1.61    1.10
 -18   0   1   -1.14    0.90
 -19   0  -1   -0.16    1.00
 -19   0   1    0.18    1.13
   0   1  -1    0.01    0.06
   0  -1  -1   -0.01    0.04
   0  -1   1   -0.01    0.02
   0  -1   1    0.00    0.07
  -1   1  -1  264.54    1.40
  -1   1  -1  338.22    2.41
   1   1  -1  293.18    1.77
  -1  -1  -1  275.83    2.09
   1  -1  -1  364.13    1.69
  -1   1   1  221.30    1.98
  -1  -1   1  219.87    1.73
  -1  -1   1  515.74    2.30
   1  -1   1  505.78    2.95
  -2   1  -1   73.85    1.08
  -2   1  -1  142.00    1.85
  -2  -1  -1  148.66    1.82
  -2  -1  -1  147.21    1.89
   2  -1  -1  143.60    1.31
  -2   1   1  150.25    1.93
  -2   1   1    0.00    0.03
  -2  -1   1  150.20    1.87
  -2  -1   1  151.64    1.45
   2  -1   1  143.70    1.87
  -3   1  -1  189.35    2.18
  -3   1  -1  356.11    3.34
  -3  -1  -1  363.19    3.34
  -3  -1  -1  364.12    3.40
   3  -1  -1  355.29    2.59
  -3   1   1  352.68    3.41
  -3   1   1  289.94    2.22
   3   1   1  362.91    3.41
  -3  -1   1  366.77    3.44
  -3  -1   1  362.21    2.67
   3  -1   1  363.91    3.40
  -4   1  -1   94.52    1.83
  -4   1  -1  165.85    2.56
   4   1  -1  175.69    2.26
  -4  -1  -1  171.48    2.61
  -4  -1  -1  173.90    2.65
   4  -1  -1  169.65    2.15
  -4   1   1  161.77    2.62
   4   1   1  169.60    2.63
  -4  -1   1  174.16    2.17
   4  -1   1  172.10    2.64
  -5   1  -1  108.79    2.23
  -5   1  -1  205.24    3.11
   5   1  -1  210.75    2.79
  -5  -1  -1  203.91    3.18
  -5  -1  -1  209.30    3.17
   5  -1  -1  211.67    2.73
  -5   1   1  186.82    3.10
  -5   1   1  213.68    2.60
   5   1   1  211.91    3.21
  -5  -1   1  213.38    3.35
  -5  -1   1  221.13    2.74
   5  -1   1  210.42    3.19
  -6   1  -1   18.64    1.07
  -6   1  -1   33.33    1.41
   6   1  -1   33.24    1.27
  -6  -1  -1   33.14    1.44
  -6  -1  -1   33.29    1.44
   6  -1  -1   33.34    1.26
  -6   1   1   33.49    1.18
   6   1   1   32.69    1.43
  -6  -1   1   34.27    1.52
  -6  -1   1   35.25    1.26
   6  -1   1   34.24    1.46
  -7   1  -1    5.35    0.71
  -7   1  -1    8.75    0.88
   7   1  -1    9.73    0.81
  -7  -1  -1    8.21    0.89
  -7  -1  -1   10.12    0.95
   7  -1  -1    9.75    0.84
  -7   1   1    7.37    0.81
  -7   1   1    9.60    0.76
   7   1   1   10.79    0.91
  -7  -1   1    8.79    0.91
  -7  -1   1    9.10    0.76
   7  -1   1    9.28    0.90
  -8   1  -1   12.07    1.05
  -8   1  -1   18.84    1.29
   8   1  -1   20.69    1.21
  -8  -1  -1   15.93    1.22
  -8  -1  -1   19.76    1.30
   8  -1  -1   19.92    1.20
  -8   1   1   19.27    1.32
   8   1   1   20.23    1.30
  -8  -1   1   19.19    1.36
   8  -1   1   18.95    1.30
  -9   1  -1    3.69    0.75
  -9   1  -1    6.98    0.97
   9   1  -1    6.93    0.83
  -9  -1  -1    7.70    1.01
  -9  -1  -1    8.91    1.04
   9  -1  -1    7.92    0.88
  -9   1   1    7.35    0.97
   9   1   1    8.03    0.93
  -9  -1   1    7.90    1.03
   9  -1   1    7.70    0.98
 -10   1  -1    8.89    1.06
 -10   1  -1   10.33    1.18
  10   1  -1   12.75    1.10
 -10  -1  -1   11.37    1.26
 -10  -1  -1   13.08    1.25
  10  -1  -1   11.12    1.11
 -10   1   1   13.90    1.31
 -10   1   1   11.74    1.05
  10   1   1   13.61    1.27
 -10  -1   1   10.23    1.21
  10  -1   1   10.02    1.13
 -11   1  -1    1.37    0.65
 -11   1  -1    0.40    0.50
  11   1  -1    1.26    0.52
 -11  -1  -1    0.96    0.62
 -11  -1  -1    1.26    0.62
  11  -1  -1    1.21    0.54
 -11   1   1    1.57    0.66
 -11   1   1    1.70    0.48
  11   1   1    2.46    0.65
 -11  -1   1    0.70    0.64
 -11  -1   1    1.45    0.48
  11  -1   1    0.72    0.49
 -12   1  -1   -0.09    0.44
 -12  -1  -1    0.71    0.61
 -12   1   1    0.53    0.62
 -12  -1   1    1.27    0.75
 -13   1  -1    0.77    0.67
 -13  -1  -1    1.37    0.73
 -13   1   1    1.42    0.76
 -13  -1   1    1.05    0.72
 -14   1  -1    2.90    1.02
 -14  -1  -1    3.47    1.08
 -14   1   1    3.28    1.04
 -14  -1   1    2.15    0.97
 -15   1  -1    0.34    0.78
 -15  -1  -1    0.92    0.86
 -15   1   1    1.78    0.93
 -15  -1   1    1.25    0.94
 -16   1  -1    0.15    0.93
 -16  -1  -1    1.50    1.06
 -16   1   1    1.67    1.10
 -16  -1   1    0.27    0.93
 -17   1  -1   50.68    3.46
 -17  -1  -1   67.77    4.00
 -17   1   1   60.27    3.86
 -17  -1   1   74.11    4.29
 -18   1  -1    9.62    2.14
 -18  -1  -1    6.02    1.74
 -18   1   1    7.15    2.34
 -18  -1   1   11.54    2.47
 -19   1  -1    0.12    1.19
 -19  -1  -1    1.42    1.22
 -19   1   1    1.59    1.36
 -19  -1   1    1.28    1.26
   0   2  -1    0.04    0.14
   0  -2  -1    0.08    0.13
   0  -2   1    0.18    0.11
   0  -2   1    0.00    0.14
  -1   2  -1  974.89    4.85
   1   2  -1 1021.05    4.58
  -1  -2  -1 1021.17    5.01
   1  -2  -1 1019.70    5.05
   1  -2  -1 1022.36    4.28
  -1   2   1 1020.59    4.19
  -1  -2   1 1035.86    4.47
  -1  -2   1 1019.41    4.54
   1  -2   1 1020.03    3.81
   1  -2   1  973.72    4.85
  -2   2  -1   42.55    0.94
  -2   2  -1   50.42    1.25
   2   2  -1   49.90    1.12
  -2  -2  -1   51.81    1.27
   2  -2  -1   50.22    1.03
  -2   2   1   48.08    1.23
  -2   2   1   51.31    1.01
  -2  -2   1   51.41    1.21
  -2  -2   1   50.38    1.09
   2  -2   1   50.00    1.25
  -3   2  -1  129.68    1.90
  -3   2  -1  215.59    2.79
  -3  -2  -1  222.23    2.87
   3  -2  -1  213.22    2.30
  -3   2   1  210.53    2.82
  -3   2   1  220.61    2.26
  -3  -2   1  220.23    2.45
   3  -2   1  219.16    2.83
  -4   2  -1  191.26    2.64
  -4   2  -1  328.91    3.74
  -4  -2  -1  327.91    3.84
  -4  -2  -1  333.34    3.81
   4  -2  -1  321.68    3.16
  -4   2   1  280.88    3.56
  -4   2   1  329.40    3.06
  -4  -2   1  336.06    3.94
  -4  -2   1  340.98    3.33
   4  -2   1  323.37    3.74
  -5   2  -1   36.14    1.31
  -5   2  -1   70.71    1.91
  -5  -2  -1   70.99    1.99
  -5  -2  -1   71.30    1.96
   5  -2  -1   70.15    1.68
  -5   2   1   67.47    1.92
  -5   2   1   70.33    1.60
  -5  -2   1   71.30    2.00
   5  -2   1   72.42    1.96
  -6   2  -1   28.75    1.29
  -6   2  -1   57.17    1.86
  -6  -2  -1   55.41    1.90
  -6  -2  -1   59.82    1.92
   6  -2  -1   56.60    1.67
  -6   2   1   54.02    1.88
  -6   2   1   56.95    1.58
  -6  -2   1   56.87    1.96
  -6  -2   1   57.82    1.66
   6  -2   1   56.18    1.86
  -7   2  -1    6.45    0.84
  -7  -2  -1    8.04    0.92
  -7  -2  -1    8.23    0.90
   7  -2  -1    7.95    0.82
  -7   2   1    6.68    0.81
  -7   2   1    8.80    0.77
  -7  -2   1    7.33    0.90
  -7  -2   1    8.84    0.78
   7  -2   1    8.30    0.91
  -8   2  -1   23.33    1.39
  -8   2  -1   36.22    1.73
  -8  -2  -1   37.50    1.86
  -8  -2  -1   38.25    1.79
   8  -2  -1   38.17    1.65
  -8   2   1   36.24    1.51
   8   2   1   35.18    1.70
  -8  -2   1   37.25    1.88
  -8  -2   1   39.00    1.59
   8  -2   1   38.80    1.83
  -9   2  -1   19.06    1.36
  -9   2  -1   31.99    1.73
  -9  -2  -1   31.44    1.84
  -9  -2  -1   34.62    1.81
   9  -2  -1   34.10    1.69
  -9   2   1   23.71    1.57
  -9   2   1   32.35    1.54
   9   2   1   31.88    1.71
  -9  -2   1   34.31    1.94
  -9  -2   1   35.73    1.63
   9  -2   1   31.26    1.76
 -10   2  -1   32.59    1.84
 -10   2  -1   55.22    2.32
 -10  -2  -1   52.19    2.43
 -10  -2  -1   59.09    2.41
  10  -2  -1   56.54    2.25
 -10   2   1   50.82    2.37
 -10   2   1   58.09    2.10
 -10  -2   1   53.68    2.51
 -10  -2   1   59.19    2.18
  10  -2   1   54.43    2.40
 -11   2  -1   17.01    1.51
 -11   2  -1   23.27    1.67
 -11  -2  -1   20.72    1.70
 -11  -2  -1   23.63    1.70
  11  -2  -1   21.37    1.56
 -11   2   1   21.24    1.72
 -11   2   1   24.36    1.44
  11   2   1   22.32    1.57
 -11  -2   1   22.85    1.80
 -11  -2   1   24.03    1.47
  11  -2   1   23.33    1.67
 -12   2  -1    1.89    0.73
 -12  -2  -1    3.69    1.06
 -12   2   1    2.56    0.87
 -12  -2   1    3.34    1.07
 -13   2  -1    0.59    0.63
 -13  -2  -1    0.83    0.78
 -13   2   1    0.60    0.68
 -13  -2   1    0.54    0.65
 -14   2  -1    4.52    1.37
 -14  -2  -1    4.17    1.28
 -14   2   1    6.05    1.37
 -14  -2   1    4.19    1.31
 -15   2  -1   16.85    2.07
 -15  -2  -1   18.44    2.09
 -15   2   1   18.47    2.11
 -15  -2   1   20.37    2.14
 -16   2  -1   13.05    2.10
 -16  -2  -1   13.87    2.11
 -16   2   1   12.69    2.16
 -16  -2   1   15.39    2.15
 -17   2  -1    3.32    1.29
 -17  -2  -1    8.92    2.04
 -17   2   1    3.78    1.58
 -17  -2   1    6.14    1.91
 -18   2  -1    1.19    1.01
 -18  -2  -1    2.37    1.23
 -18   2   1    1.50    1.36
 -18  -2   1    1.53    1.33
 -19   2  -1    5.69    1.68
 -19  -2  -1   11.85    2.40
 -19   2   1    7.29    2.10
 -19  -2   1    8.26    2.20
   0   3  -1    0.05    0.24
   0  -3  -1    0.07    0.22
   0  -3  -1    0.69    0.27
   0  -3   1    0.31    0.23
   0  -3   1    2.56    0.43
  -1   3  -1   24.52    0.97
   1   3  -1   25.33    0.96
  -1  -3  -1   24.15    0.98
   1  -3  -1   24.03    0.98
   1  -3  -1   25.35    0.90
  -1   3   1   24.64    0.88
  -1  -3   1   24.78    0.89
  -1  -3   1   24.85    0.93
   1  -3   1   25.47    0.83
   1  -3   1   25.44    0.98
  -2   3  -1   60.40    1.55
   2   3  -1   57.02    1.43
  -2  -3  -1   60.51    1.57
   2  -3  -1   55.96    1.51
   2  -3  -1   57.64    1.35
  -2   3   1   59.21    1.34
  -2  -3   1   59.26    1.46
  -2  -3   1   58.29    1.42
   2  -3   1   57.35    1.28
   2  -3   1   58.88    1.53
  -3   3  -1   27.19    0.98
  -3   3  -1   32.63    1.25
  -3  -3  -1   36.47    1.34
   3  -3  -1   34.28    1.12
  -3   3   1   35.94    1.29
  -3   3   1   35.54    1.11
  -3  -3   1   35.33    1.20
   3  -3   1   34.68    1.28
  -4   3  -1  122.34    2.22
  -4   3  -1  157.09    2.76
  -4  -3  -1  155.01    2.83
   4  -3  -1  156.29    2.45
  -4   3   1  145.35    2.71
  -4   3   1  157.21    2.36
   4  -3   1  154.15    2.76
  -5   3  -1  102.08    2.23
  -5   3  -1  189.52    3.22
  -5  -3  -1  194.82    3.44
  -5  -3  -1  195.52    3.33
   5  -3  -1  188.54    2.89
  -5   3   1  179.26    3.23
  -5   3   1  193.14    2.80
  -5  -3   1  194.06    3.42
   5  -3   1  189.73    3.27
  -6   3  -1   41.68    1.58
  -6   3  -1   81.27    2.28
  -6  -3  -1   83.46    2.46
  -6  -3  -1   80.85    2.31
   6  -3  -1   81.21    2.07
  -6   3   1   75.00    2.26
  -6   3   1   79.59    1.94
   6  -3   1   81.97    2.32
  -7   3  -1  121.92    2.87
  -7   3  -1  212.71    3.85
  -7  -3  -1  209.85    4.07
  -7  -3  -1  216.28    3.95
   7  -3  -1  203.29    3.48
  -7   3   1  185.75    3.76
  -7   3   1  207.05    3.32
  -7  -3   1  205.07    4.06
  -7  -3   1  202.50    3.45
   7  -3   1  205.58    3.86
  -8   3  -1  105.91    2.88
  -8   3  -1  169.30    3.64
  -8  -3  -1  163.12    3.82
  -8  -3  -1  167.24    3.68
   8  -3  -1  160.98    3.34
  -8   3   1  153.62    3.64
  -8   3   1  170.54    3.21
  -8  -3   1  165.91    3.90
  -8  -3   1  170.58    3.35
   8  -3   1  167.78    3.70
  -9   3  -1   65.98    2.46
  -9   3  -1   95.30    2.91
  -9  -3  -1   91.86    3.09
  -9  -3  -1   95.42    2.95
   9  -3  -1   90.65    2.70
  -9   3   1   82.68    2.88
  -9   3   1   93.16    2.55
  -9  -3   1   88.24    3.04
  -9  -3   1   97.44    2.69
   9  -3   1   94.82    2.99
 -10   3  -1   51.72    2.32
 -10   3  -1   86.21    2.91
 -10  -3  -1   79.63    3.05
 -10  -3  -1   90.89    3.01
  10  -3  -1   77.59    2.66
 -10   3   1   76.78    2.92
 -10   3   1   85.12    2.56
 -10  -3   1   79.62    3.08
 -10  -3   1   85.14    2.68
  10  -3   1   81.29    2.95
 -11   3  -1   27.46    1.77
 -11  -3  -1   22.36    1.79
 -11  -3  -1   27.34    1.82
  11  -3  -1   24.00    1.67
 -11   3   1   20.16    1.69
 -11   3   1   27.92    1.64
 -11  -3   1   22.28    1.82
 -11  -3   1   28.95    1.67
 -12   3  -1    0.88    0.63
 -12  -3  -1    1.12    0.72
 -12   3   1    1.34    0.74
 -12  -3   1    0.97    0.73
 -13   3  -1    4.05    1.11
 -13  -3  -1    3.02    0.94
 -13   3   1    3.96    1.17
 -13  -3   1    2.90    1.01
 -14   3  -1    2.36    0.99
 -14  -3  -1    4.24    1.27
 -14   3   1    3.14    1.02
 -14  -3   1    5.91    1.34
 -15   3  -1    0.27    0.75
 -15  -3  -1    1.87    1.00
 -15   3   1    0.82    0.85
 -15  -3   1    0.88    0.93
 -16   3  -1    2.24    1.10
 -16  -3  -1    3.18    1.30
 -16   3   1    3.52    1.31
 -16  -3   1    3.95    1.31
 -17   3  -1    5.39    1.62
 -17  -3  -1    7.99    2.04
 -17   3   1    4.51    1.62
 -17  -3   1    6.28    1.89
 -18   3  -1    3.87    1.34
 -18  -3  -1    6.43    1.93
 -18   3   1    3.37    1.50
 -18  -3   1    6.58    1.97
 -19   3  -1    3.70    1.33
 -19  -3  -1    6.07    1.76
 -19   3   1    4.29    1.56
 -19  -3   1    5.31    1.65
   0   4  -1    0.10    0.32
   0  -4  -1    0.13    0.36
   0  -4  -1    0.42    0.28
   0   4   1    0.05    0.32
   0  -4   1   -0.34    0.29
   0  -4   1    0.01    0.26
  -1   4  -1  623.44    5.13
   1   4  -1  619.53    5.02
  -1  -4  -1  634.22    5.25
  -1  -4  -1  625.03    5.10
   1  -4  -1  620.25    5.15
   1  -4  -1  619.64    4.86
  -1   4   1  625.53    4.82
  -1  -4   1  631.21    4.77
  -1  -4   1  625.44    5.02
   1  -4   1  632.41    4.52
   1  -4   1  628.17    5.15
  -2   4  -1    0.91    0.37
   2   4  -1    1.04    0.39
  -2  -4  -1    0.92    0.43
   2  -4  -1    0.72    0.38
   2  -4  -1    0.76    0.33
  -2   4   1    1.18    0.36
  -2  -4   1    0.88    0.37
  -2  -4   1    1.33    0.39
   2  -4   1    1.12    0.37
   2  -4   1    1.00    0.39
  -3   4  -1   41.57    1.49
  -3  -4  -1   42.44    1.56
   3  -4  -1   45.28    1.58
   3  -4  -1   42.03    1.38
  -3   4   1   43.58    1.36
  -3  -4   1   43.56    1.49
   3  -4   1   41.69    1.34
   3  -4   1   42.33    1.51
  -4   4  -1   17.11    0.93
  -4   4  -1   18.60    1.10
  -4  -4  -1   18.12    1.12
   4  -4  -1   18.11    1.00
  -4   4   1   17.01    1.05
  -4   4   1   18.65    0.99
  -4  -4   1   18.67    1.12
   4  -4   1   18.99    1.11
  -5   4  -1  102.25    2.35
  -5   4  -1  118.99    2.71
  -5  -4  -1  119.91    2.85
   5  -4  -1  114.50    2.45
  -5   4   1  111.83    2.68
  -5   4   1  114.55    2.35
   5  -4   1  117.34    2.72
  -6   4  -1   27.44    1.35
  -6   4  -1   43.44    1.77
  -6  -4  -1   44.12    1.90
  -6  -4  -1   41.69    1.80
   6  -4  -1   43.12    1.64
  -6   4   1   43.34    1.81
  -6   4   1   43.91    1.58
   6  -4   1   43.06    1.79
  -7   4  -1   89.91    2.54
  -7   4  -1  150.13    3.36
  -7  -4  -1  145.80    3.54
  -7  -4  -1  146.12    3.42
   7  -4  -1  141.13    3.07
  -7   4   1  125.53    3.21
  -7   4   1  148.21    2.96
  -7  -4   1  148.71    3.58
  -7  -4   1  149.32    3.16
   7  -4   1  145.11    3.39
  -8   4  -1  205.83    4.07
  -8   4  -1  268.92    4.69
  -8  -4  -1  267.63    5.02
  -8  -4  -1  277.91    4.87
   8  -4  -1  267.06    4.44
  -8   4   1  244.33    4.69
  -8   4   1  274.67    4.22
  -8  -4   1  263.78    5.01
   8  -4   1  265.51    4.78
  -9   4  -1   32.70    1.82
  -9   4  -1   46.96    2.16
  -9  -4  -1   47.48    2.36
  -9  -4  -1   47.57    2.22
   9  -4  -1   47.04    2.06
  -9   4   1   31.61    1.88
  -9   4   1   44.37    1.85
  -9  -4   1   43.72    2.28
  -9  -4   1   45.98    1.98
   9  -4   1   44.38    2.16
 -10   4  -1  104.88    3.30
 -10   4  -1  180.34    4.21
 -10  -4  -1  169.67    4.45
 -10  -4  -1  176.61    4.25
  10  -4  -1  177.50    4.05
 -10   4   1  143.57    4.02
 -10   4   1  176.26    3.72
 -10  -4   1  169.25    4.47
 -10  -4   1  176.21    3.92
  10  -4   1  173.20    4.27
 -11   4  -1    4.47    0.95
 -11   4  -1    6.60    0.99
 -11  -4  -1    6.97    1.30
 -11  -4  -1    7.42    1.11
 -11   4   1    6.55    1.18
 -11  -4   1    6.65    1.22
 -12   4  -1    3.78    0.98
 -12  -4  -1    4.96    1.34
 -12   4   1    4.56    1.08
 -12  -4   1    5.60    1.24
 -13   4  -1    3.53    1.10
 -13  -4  -1    5.52    1.38
 -13   4   1    2.53    0.88
 -13  -4   1    2.83    0.99
 -14   4  -1    0.16    0.64
 -14  -4  -1   -0.17    0.68
 -14   4   1    0.26    0.70
 -14  -4   1    0.05    0.66
 -15   4  -1    0.08    0.69
 -15  -4  -1    1.16    0.89
 -15   4   1    1.37    0.91
 -15  -4   1    1.25    0.93
 -16   4  -1    1.97    0.99
 -16  -4  -1    3.09    1.28
 -16   4   1    4.09    1.31
 -16  -4   1    5.55    1.57
 -17   4  -1   -0.44    0.63
 -17  -4  -1    1.15    1.08
 -17   4   1   -0.57    0.85
 -17  -4   1    0.95    1.02
 -18   4  -1    0.75    0.89
 -18  -4  -1    3.14    1.47
 -18   4   1    1.34    1.25
 -18  -4   1    1.33    1.23
 -19   4  -1    0.27    0.86
 -19  -4  -1   -0.13    0.99
 -19   4   1    0.42    0.98
 -19  -4   1    0.68    1.25
   0   5  -1    0.10    0.36
   0  -5  -1    0.35    0.36
   0  -5  -1    0.01    0.23
   0   5   1    0.04    0.32
   0  -5   1    0.95    0.38
   0  -5   1    0.34    0.25
  -1   5  -1   22.67    1.19
   1   5  -1   22.63    1.19
  -1  -5  -1   20.74    1.17
  -1  -5  -1   21.81    1.13
   1  -5  -1   23.06    1.20
   1  -5  -1   20.89    1.08
  -1   5   1   22.04    1.11
  -1  -5   1   20.73    1.07
  -1  -5   1   21.07    1.08
   1  -5   1   21.91    1.05
   1  -5   1   22.14    1.14
  -2   5  -1   93.37    2.29
   2   5  -1   96.07    2.29
  -2  -5  -1   94.68    2.35
  -2  -5  -1   93.12    2.30
   2  -5  -1   97.07    2.34
   2  -5  -1   93.38    2.18
  -2   5   1   96.13    2.17
  -2  -5   1   99.94    2.27
   2  -5   1   94.12    2.05
   2  -5   1   94.10    2.30
  -3   5  -1   17.40    1.11
   3   5  -1   18.43    1.14
  -3  -5  -1   19.73    1.21
   3  -5  -1   18.78    1.16
   3  -5  -1   17.26    1.01
  -3   5   1   19.16    1.06
  -3  -5   1   18.25    1.12
   3  -5   1   17.66    1.01
   3  -5   1   19.33    1.14
  -4   5  -1   11.12    0.97
  -4  -5  -1   12.25    1.03
   4  -5  -1   11.07    1.02
   4  -5  -1   10.51    0.86
  -4   5   1   11.12    0.86
  -4  -5   1   11.31    0.98
   4  -5   1   10.99    0.89
   4  -5   1   11.40    0.95
  -5   5  -1   44.72    1.69
  -5   5  -1   46.55    1.83
  -5  -5  -1   47.01    1.95
   5  -5  -1   46.04    1.71
  -5   5   1   44.00    1.82
  -5   5   1   47.21    1.67
  -5  -5   1   47.33    1.92
   5  -5   1   45.98    1.84
  -6   5  -1    7.24    0.84
  -6   5  -1    8.54    0.98
  -6  -5  -1    8.22    1.05
   6  -5  -1    8.45    0.90
  -6   5   1    7.24    0.95
  -6   5   1    7.69    0.83
  -6  -5   1    9.06    1.11
   6  -5   1    8.55    0.96
  -7   5  -1  169.10    3.60
  -7   5  -1  241.95    4.40
  -7  -5  -1  237.14    4.66
  -7  -5  -1  243.03    4.54
   7  -5  -1  236.68    4.14
  -7   5   1  217.39    4.34
  -7   5   1  240.53    3.96
  -7  -5   1  244.53    4.70
   7  -5   1  241.80    4.50
  -8   5  -1   83.79    2.72
  -8   5  -1   99.80    2.99
  -8  -5  -1   95.59    3.17
  -8  -5  -1  100.71    3.13
   8  -5  -1   93.72    2.79
  -8   5   1   91.03    2.99
  -8   5   1  100.99    2.71
  -8  -5   1   95.60    3.16
  -8  -5   1   99.81    2.89
   8  -5   1   97.00    3.04
  -9   5  -1   16.75    1.40
  -9   5  -1   22.68    1.58
  -9  -5  -1   21.73    1.71
  -9  -5  -1   23.82    1.73
   9  -5  -1   23.48    1.55
  -9   5   1   20.54    1.60
  -9   5   1   23.48    1.42
  -9  -5   1   23.25    1.78
   9  -5   1   23.30    1.65
 -10   5  -1    6.22    1.04
 -10   5  -1    8.73    1.10
 -10  -5  -1    7.40    1.27
 -10  -5  -1    6.46    1.16
  10  -5  -1    7.12    1.04
 -10   5   1    6.58    1.08
 -10   5   1    7.63    0.87
 -10  -5   1    6.59    1.27
 -10  -5   1    7.16    1.00
  10  -5   1    6.56    0.98
 -11   5  -1   27.83    1.89
 -11  -5  -1   46.49    2.63
 -11   5   1   45.23    2.51
 -11  -5   1   48.15    2.64
 -12   5  -1   10.96    1.44
 -12  -5  -1   12.68    1.67
 -12   5   1    9.76    1.42
 -12  -5   1   13.96    1.67
 -13   5  -1    4.21    1.15
 -13  -5  -1    6.00    1.49
 -13   5   1    4.98    1.29
 -13  -5   1    3.77    1.24
 -14   5  -1    0.16    0.56
 -14  -5  -1    0.68    0.83
 -14   5   1    0.57    0.75
 -14  -5   1    0.17    0.71
 -15   5  -1    0.68    0.74
 -15  -5  -1    1.50    1.02
 -15   5   1    0.89    0.90
 -15  -5   1    0.91    0.93
 -16   5  -1    0.32    0.76
 -16  -5  -1    0.67    0.91
 -16   5   1    0.12    0.80
 -16  -5   1   -0.85    0.83
 -17   5  -1    0.42    0.83
 -17  -5  -1    1.21    1.07
 -17   5   1    0.03    0.91
 -17  -5   1    1.98    1.21
 -18   5  -1    0.70    0.91
 -18  -5  -1    1.44    1.23
 -18   5   1    1.24    1.05
 -18  -5   1    0.41    1.05
 -19   5  -1   -1.07    0.71
 -19  -5  -1   -0.95    0.99
 -19   5   1    1.14    1.05
 -19  -5   1   -0.79    1.07
   0   6  -1   -0.32    0.35
   0  -6  -1   -0.36    0.34
   0  -6  -1   -0.08    0.26
   0   6   1   -0.42    0.31
   0  -6   1    0.07    0.32
  -1   6  -1  171.97    3.30
   1   6  -1  169.93    3.27
  -1  -6  -1  168.80    3.30
  -1  -6  -1  167.70    3.24
   1  -6  -1  168.18    3.26
   1  -6  -1  168.68    3.18
  -1   6   1  167.63    3.13
  -1  -6   1  168.15    3.07
   1  -6   1  170.21    2.99
   1  -6   1  168.44    3.25
  -2   6  -1   29.31    1.48
   2   6  -1   26.30    1.41
  -2  -6  -1   30.49    1.54
  -2  -6  -1   31.46    1.49
   2  -6  -1   29.56    1.47
   2  -6  -1   26.30    1.35
  -2   6   1   29.77    1.39
  -2  -6   1   31.74    1.48
   2  -6   1   31.69    1.38
   2  -6   1   31.57    1.50
  -3   6  -1    3.44    0.76
   3   6  -1    4.92    0.83
  -3  -6  -1    4.32    0.88
   3  -6  -1    4.15    0.79
   3  -6  -1    4.42    0.69
  -3   6   1    4.53    0.70
  -3  -6   1    4.44    0.81
   3  -6   1    4.33    0.70
   3  -6   1    4.86    0.75
  -4   6  -1    5.73    0.86
  -4  -6  -1    6.02    0.94
   4  -6  -1    6.45    0.91
   4  -6  -1    5.57    0.75
  -4   6   1    6.83    0.77
  -4  -6   1    4.75    0.88
   4  -6   1    6.48    0.82
   4  -6   1    4.88    0.75
  -5   6  -1    4.96    0.91
  -5  -6  -1    4.30    0.91
   5  -6  -1    5.17    0.98
   5  -6  -1    6.44    0.82
  -5   6   1    5.50    0.75
  -5  -6   1    4.67    0.89
   5  -6   1    5.33    0.85
   5  -6   1    4.91    0.80
  -6   6  -1    3.91    0.76
  -6   6  -1    6.09    0.94
  -6  -6  -1    5.96    0.99
   6  -6  -1    5.33    1.03
   6  -6  -1    5.00    0.77
  -6   6   1    3.63    0.83
  -6   6   1    4.93    0.75
  -6  -6   1    4.86    0.98
   6  -6   1    5.51    0.93
   6  -6   1    7.20    0.91
  -7   6  -1    7.19    0.97
  -7   6  -1    8.74    1.03
  -7  -6  -1    8.83    1.20
   7  -6  -1    8.30    0.99
  -7   6   1    8.01    1.06
  -7   6   1    9.13    0.91
  -7  -6   1    9.58    1.21
   7  -6   1    7.43    1.00
  -8   6  -1   21.20    1.51
  -8   6  -1   23.89    1.58
  -8  -6  -1   20.90    1.67
  -8  -6  -1   24.79    1.75
   8  -6  -1   22.59    1.50
  -8   6   1   20.68    1.59
  -8   6   1   23.59    1.43
  -8  -6   1   23.42    1.77
   8  -6   1   23.66    1.59
  -9   6  -1    2.43    0.81
  -9   6  -1    3.66    0.90
  -9  -6  -1    3.41    1.00
  -9  -6  -1    4.39    1.05
   9  -6  -1    2.65    0.76
  -9   6   1    2.83    0.89
  -9   6   1    5.16    0.76
  -9  -6   1    3.82    1.04
  -9  -6   1    2.99    0.85
   9  -6   1    3.08    0.78
 -10   6  -1    2.55    0.83
 -10   6  -1    6.19    0.94
 -10  -6  -1    4.83    1.15
 -10  -6  -1    6.23    1.12
 -10   6   1    5.53    1.13
 -10  -6   1    5.27    1.19
 -11   6  -1   10.26    1.31
 -11  -6  -1   12.60    1.69
 -11   6   1   10.30    1.41
 -11  -6   1   12.69    1.59
 -12   6  -1    1.08    0.69
 -12  -6  -1    1.32    0.83
 -12   6   1    1.00    0.71
 -12  -6   1    2.45    0.99
 -13   6  -1    0.94    0.68
 -13  -6  -1    0.88    0.80
 -13   6   1    1.14    0.78
 -13  -6   1    0.65    0.73
 -14   6  -1    1.52    0.78
 -14  -6  -1    2.41    1.09
 -14   6   1    2.54    0.99
 -14  -6   1    3.18    1.14
 -15   6  -1    0.67    0.76
 -15  -6  -1    0.47    0.92
 -15   6   1    0.20    0.67
 -15  -6   1    0.81    1.02
 -16   6  -1    0.01    0.71
 -16  -6  -1    2.20    1.28
 -16   6   1    0.03    0.83
 -16  -6   1    1.02    1.08
 -17   6  -1   -0.24    0.64
 -17  -6  -1    1.42    1.24
 -17   6   1   -1.06    0.60
 -17  -6   1   -0.78    0.96
 -18   6  -1    0.83    0.89
 -18  -6  -1   -0.71    1.03
 -18   6   1    0.64    0.98
 -18  -6   1    2.33    1.26
   0   7  -1    0.57    0.56
   0  -7  -1   -0.08    0.45
   0  -7  -1   -0.24    0.34
   0   7   1   -0.16    0.42
   0  -7   1   -0.32    0.41
  -1   7  -1    2.89    0.91
   1   7  -1    4.59    0.94
  -1  -7  -1    2.63    0.72
  -1  -7  -1    3.43    0.67
   1  -7  -1    2.49    0.82
   1  -7  -1    2.52    0.73
  -1   7   1    2.68    0.77
  -1  -7   1    3.44    0.86
   1  -7   1    2.55    0.75
  -2   7  -1   52.71    2.09
   2   7  -1   51.97    2.08
  -2  -7  -1   50.34    2.13
   2  -7  -1   54.17    2.11
   2  -7  -1   49.29    1.96
  -2   7   1   49.00    1.95
  -2  -7   1   52.93    2.04
   2  -7   1   52.44    1.91
  -3   7  -1  118.84    3.09
   3   7  -1  113.40    3.02
  -3  -7  -1  118.34    3.15
   3  -7  -1  120.30    3.11
   3  -7  -1  114.18    2.92
  -3   7   1  118.83    2.92
  -3  -7   1  121.67    3.09
   3  -7   1  115.50    2.79
   3  -7   1  114.34    3.03
  -4   7  -1   24.25    1.57
  -4  -7  -1   22.25    1.60
   4  -7  -1   24.83    1.63
   4  -7  -1   24.74    1.47
  -4   7   1   23.28    1.41
  -4  -7   1   24.56    1.64
   4  -7   1   22.97    1.41
   4  -7   1   24.35    1.50
  -5   7  -1    8.48    1.11
  -5  -7  -1   10.58    1.30
   5  -7  -1    9.66    1.18
   5  -7  -1    9.30    1.01
  -5   7   1   10.68    1.04
  -5  -7   1   10.49    1.27
   5  -7   1    9.51    1.08
   5  -7   1    9.07    1.08
  -6   7  -1    0.51    0.43
  -6  -7  -1    0.40    0.62
   6  -7  -1    1.22    0.63
   6  -7  -1    1.40    0.51
  -6   7   1    1.03    0.48
  -6  -7   1    1.58    0.71
   6  -7   1    1.21    0.58
   6  -7   1    1.26    0.48
  -7   7  -1    5.83    0.96
  -7   7  -1    5.51    0.97
  -7  -7  -1    4.64    1.13
   7  -7  -1    5.52    1.17
   7  -7  -1    4.77    0.85
  -7   7   1    5.20    1.01
  -7   7   1    5.83    0.88
  -7  -7   1    4.97    1.07
   7  -7   1    6.04    1.09
   7  -7   1    5.40    0.90
  -8   7  -1    0.21    0.47
  -8   7  -1    0.82    0.47
  -8  -7  -1    0.72    0.69
   8  -7  -1    0.54    0.73
   8  -7  -1    0.38    0.40
  -8   7   1    0.43    0.52
  -8   7   1    1.27    0.53
  -8  -7   1    0.90    0.61
   8  -7   1    0.51    0.65
   8  -7   1   -0.20    0.32
  -9   7  -1    4.61    1.02
  -9   7  -1    4.95    0.96
  -9  -7  -1    4.60    1.16
  -9  -7  -1    4.14    1.08
  -9   7   1    4.94    1.04
  -9  -7   1    3.53    0.98
  -9  -7   1    2.84    0.83
 -10   7  -1    9.68    1.31
 -10  -7  -1   11.24    1.57
 -10  -7  -1   12.57    1.39
 -10   7   1   10.59    1.44
 -10  -7   1   11.48    1.54
 -11   7  -1    1.24    0.72
 -11  -7  -1    1.68    0.88
 -11   7   1    2.45    0.88
 -11  -7   1    1.89    0.86
 -12   7  -1   -0.46    0.53
 -12  -7  -1    1.24    0.86
 -12   7   1    0.02    0.59
 -12  -7   1   -0.36    0.67
 -13   7  -1    0.74    0.71
 -13  -7  -1    1.22    1.04
 -13   7   1    0.76    0.75
 -13  -7   1    0.66    0.88
 -14   7  -1    1.22    0.84
 -14  -7  -1    0.25    0.95
 -14   7   1    0.62    0.79
 -14  -7   1    0.68    0.86
 -15   7  -1    4.84    1.40
 -15  -7  -1    5.04    1.66
 -15   7   1    2.82    1.08
 -15  -7   1    3.09    1.38
 -16   7  -1    2.97    1.15
 -16  -7  -1    2.71    1.28
 -16   7   1    3.57    1.29
 -16  -7   1    2.17    1.29
 -17   7  -1    0.75    0.88
 -17  -7  -1    1.51    1.21
 -17   7   1    1.43    0.96
 -17  -7   1    1.58    1.16
 -18   7  -1   -0.16    0.95
 -18  -7  -1    1.32    1.12
 -18   7   1   -0.55    0.95
 -18  -7   1    0.00    1.13
   0   8  -1   -0.82    0.56
   0  -8  -1    0.74    0.68
   0  -8  -1   -0.20    0.31
   0   8   1    0.13    0.51
   0  -8   1   -0.12    0.55
  -1   8  -1   26.88    1.78
   1   8  -1   26.86    1.78
  -1  -8  -1   26.47    1.77
   1  -8  -1   28.72    1.78
   1  -8  -1   27.82    1.66
  -1   8   1   26.66    1.66
  -1  -8   1   28.71    1.75
   1  -8   1   26.05    1.62
  -2   8  -1  115.22    3.26
   2   8  -1  111.68    3.21
  -2  -8  -1  117.30    3.31
   2  -8  -1  118.95    3.27
   2  -8  -1  112.78    3.12
  -2   8   1  114.20    3.10
  -2  -8   1  119.39    3.19
   2  -8   1  114.81    2.98
  -3   8  -1   32.04    1.88
   3   8  -1   33.76    1.95
  -3  -8  -1   32.93    2.00
   3  -8  -1   32.93    1.89
   3  -8  -1   33.90    1.81
  -3   8   1   35.81    1.84
  -3  -8   1   33.83    1.91
   3  -8   1   33.83    1.73
  -4   8  -1   13.29    1.36
  -4  -8  -1   11.69    1.45
   4  -8  -1   13.74    1.46
   4  -8  -1   13.34    1.25
  -4   8   1   15.66    1.33
  -4  -8   1   15.89    1.55
   4  -8   1   16.30    1.38
  -5   8  -1    4.24    0.97
  -5  -8  -1    3.93    1.13
   5  -8  -1    3.64    1.09
   5  -8  -1    3.20    0.79
  -5   8   1    4.46    0.87
  -5  -8   1    4.58    1.16
   5  -8   1    4.39    0.97
   5  -8   1    4.38    0.82
  -6   8  -1    9.78    1.17
  -6  -8  -1    7.43    1.30
   6  -8  -1    9.40    1.32
   6  -8  -1    7.57    1.06
  -6   8   1    8.56    0.99
  -6  -8   1    8.85    1.31
   6  -8   1   10.00    1.24
   6  -8   1    9.61    1.00
  -7   8  -1    4.65    0.97
  -7  -8  -1    4.76    1.20
   7  -8  -1    6.38    1.29
   7  -8  -1    2.81    0.82
  -7   8   1    4.96    0.83
  -7  -8   1    6.21    1.32
   7  -8   1    4.23    1.07
   7  -8   1    5.33    0.80
  -8   8  -1    1.94    0.70
  -8  -8  -1    2.41    0.94
   8  -8  -1    1.22    0.76
  -8   8   1    2.00    0.54
  -8  -8   1    1.92    0.83
   8  -8   1    2.44    0.82
  -9   8  -1    1.56    0.73
  -9  -8  -1    2.52    0.99
   9  -8  -1    2.74    1.02
  -9   8   1    1.89    0.74
  -9  -8   1    0.90    0.80
   9  -8   1    4.35    1.28
 -10   8  -1    1.04    0.71
 -10  -8  -1    0.37    0.76
  10  -8  -1   -0.53    0.80
 -10   8   1    0.76    0.72
 -10  -8   1   -0.43    0.61
  10  -8   1    0.32    0.81
 -11   8  -1    1.67    0.77
 -11  -8  -1    0.00    0.86
 -11   8   1    1.52    0.84
 -11  -8   1    1.86    0.90
 -12   8  -1    0.34    0.70
 -12  -8  -1   -1.21    0.71
 -12   8   1    0.59    0.73
 -12  -8   1    0.09    0.75
 -13   8  -1    0.59    0.81
 -13  -8  -1    1.19    0.99
 -13   8   1    0.68    0.75
 -13  -8   1    1.40    1.02
 -14   8  -1    0.14    0.73
 -14  -8  -1   -0.71    0.80
 -14   8   1    0.93    0.91
 -15   8  -1    0.86    0.79
 -15  -8  -1    0.06    1.01
 -15   8   1    1.41    0.99
 -15  -8   1    0.14    0.95
 -16   8  -1   -1.14    0.75
 -16  -8  -1    0.79    1.16
 -16   8   1    0.18    0.79
 -16  -8   1    0.93    1.31
 -17   8  -1    0.42    0.82
 -17  -8  -1   -0.13    1.00
 -17   8   1    0.47    0.87
 -17  -8   1   -0.28    1.06
   0   9  -1   -0.72    0.54
   0  -9  -1    0.33    0.64
   0   9   1   -0.04    0.47
   0  -9   1   -0.05    0.62
  -1   9  -1    3.12    0.89
   1   9  -1    1.98    0.83
  -1  -9  -1    3.27    0.93
   1  -9  -1    2.31    0.80
   1  -9  -1    4.45    0.78
  -1   9   1    2.40    0.73
  -1  -9   1    3.11    0.86
   1  -9   1    2.35    0.79
  -2   9  -1   84.24    2.97
   2   9  -1   86.77    3.02
  -2  -9  -1   82.76    2.99
   2  -9  -1   87.34    3.01
   2  -9  -1   85.70    2.89
  -2   9   1   87.25    2.91
  -2  -9   1   81.30    2.82
   2  -9   1   84.18    2.78
  -3   9  -1    4.42    1.10
   3   9  -1    4.59    1.09
  -3  -9  -1    5.43    1.22
   3  -9  -1    5.23    1.13
   3  -9  -1    3.83    0.85
  -3   9   1    3.57    0.94
  -3  -9   1    4.90    1.20
   3  -9   1    4.94    1.05
  -4   9  -1   11.21    1.29
  -4  -9  -1   13.58    1.57
   4  -9  -1   14.12    1.49
  -4   9   1   14.80    1.34
  -4  -9   1   13.88    1.52
   4  -9   1   12.06    1.34
  -5   9  -1    4.95    1.02
  -5  -9  -1    4.78    1.21
   5  -9  -1    6.49    1.24
   5  -9  -1    4.17    0.94
  -5   9   1    4.68    0.95
  -5  -9   1    5.49    1.33
   5  -9   1    5.95    1.13
  -6   9  -1    4.72    1.05
  -6  -9  -1    3.81    1.09
   6  -9  -1    4.23    1.21
   6  -9  -1    2.90    0.86
  -6   9   1    3.35    0.87
  -6  -9   1    3.90    1.05
   6  -9   1    3.58    1.13
  -7   9  -1    3.54    1.01
  -7  -9  -1    4.20    1.15
   7  -9  -1    4.17    1.27
  -7   9   1    4.34    0.78
  -7  -9   1    4.45    1.16
   7  -9   1    5.33    1.26
  -8  -9  -1    1.31    0.87
   8  -9  -1    1.76    0.92
  -8  -9   1    1.80    0.91
   8  -9   1    2.80    0.90
  -9  -9  -1    0.03    0.83
   9  -9  -1    1.18    0.86
  -9  -9   1    0.50    0.86
   9  -9   1    1.18    0.81
 -10  -9  -1    0.23    0.97
  10  -9  -1    3.49    1.17
 -10  -9   1    1.59    0.95
  10  -9   1    0.76    0.86
 -11   9  -1    0.77    0.84
 -11  -9  -1    0.79    1.01
  11  -9  -1    1.93    1.09
 -11   9   1    1.02    0.84
 -11  -9   1    1.08    0.93
  11  -9   1    1.19    0.94
 -12   9  -1    0.40    0.76
 -12  -9  -1   -1.10    0.84
  12  -9  -1   -0.91    0.87
 -12   9   1   -0.15    0.74
 -12  -9   1   -1.07    0.84
  12  -9   1    0.83    1.01
 -13   9  -1    5.74    1.67
 -13  -9  -1    3.53    1.39
  13  -9  -1    3.54    1.50
 -13   9   1    5.77    1.70
 -13  -9   1    5.72    1.53
  13  -9   1    3.95    1.43
 -14   9  -1   -0.68    0.74
 -14  -9  -1   -1.54    0.86
 -14   9   1    0.30    0.94
 -14  -9   1   -1.07    0.94
 -15   9  -1    2.04    1.14
 -15  -9  -1    2.34    1.30
 -15   9   1    3.20    1.31
 -15  -9   1    2.60    1.39
 -16   9  -1    2.05    1.11
 -16  -9  -1    1.70    1.35
 -16   9   1    1.40    1.04
 -16  -9   1   -0.19    1.02
 -17   9  -1    1.56    1.04
 -17  -9  -1    0.80    1.15
 -17   9   1   -0.25    0.89
 -17  -9   1    0.44    1.02
   0  10  -1    0.06    0.50
   0 -10  -1   -0.42    0.61
   0  10   1   -0.32    0.43
   0 -10   1    0.12    0.62
  -1  10  -1    9.82    1.34
   1  10  -1   10.09    1.34
  -1 -10  -1   10.54    1.45
   1 -10  -1   10.18    1.42
  -1  10   1   11.70    1.32
  -1 -10   1    9.66    1.36
   1 -10   1   11.74    1.41
  -2  10  -1   33.35    2.06
   2  10  -1   33.16    2.11
  -2 -10  -1   31.62    2.15
   2 -10  -1   31.02    2.10
  -2  10   1   35.54    2.02
  -2 -10   1   35.98    2.12
   2 -10   1   31.70    1.95
  -3  10  -1    1.18    0.72
   3  10  -1    1.54    0.81
  -3 -10  -1    1.60    0.87
   3 -10  -1    1.44    0.82
   3 -10  -1    0.82    0.38
  -3  10   1    1.90    0.71
  -3 -10   1    1.79    0.87
   3 -10   1    1.80    0.78
  -4  10  -1   22.43    1.82
  -4 -10  -1   22.57    1.92
   4 -10  -1   23.08    1.89
  -4  10   1   23.81    1.70
  -4 -10   1   25.45    2.00
   4 -10   1   25.77    1.86
  -5  10  -1    7.45    1.27
  -5 -10  -1    7.94    1.48
   5 -10  -1    7.68    1.43
  -5  10   1    8.37    1.14
  -5 -10   1    7.03    1.56
   5 -10   1    6.22    1.31
  -6  10  -1   10.79    1.43
  -6 -10  -1   10.21    1.66
   6 -10  -1   12.99    1.68
  -6 -10   1   10.69    1.74
   6 -10   1   13.59    1.66
  -7 -10  -1   30.11    2.40
   7 -10  -1   32.68    2.40
  -7 -10   1   31.13    2.45
   7 -10   1   34.43    2.26
  -8 -10  -1   12.51    1.97
   8 -10  -1   15.26    1.91
  -8 -10   1   11.40    1.91
   8 -10   1   15.61    1.89
  -9 -10  -1    5.92    1.82
   9 -10  -1    8.91    1.74
  -9 -10   1    5.97    1.74
   9 -10   1   10.53    1.70
 -10 -10  -1    9.21    1.96
  10 -10  -1   10.36    1.94
 -10 -10   1   13.12    2.07
  10 -10   1   13.13    1.79
 -11 -10  -1    2.01    1.25
  11 -10  -1    2.71    1.20
 -11 -10   1    1.89    1.16
  11 -10   1    2.90    1.11
 -12 -10  -1    0.74    1.27
  12 -10  -1    1.46    1.22
 -12 -10   1    1.09    1.11
  12 -10   1    0.94    1.11
 -13  10  -1   13.63    2.17
 -13 -10  -1   12.97    2.33
  13 -10  -1   13.08    2.34
 -13  10   1   13.16    2.19
 -13 -10   1   11.53    2.24
  13 -10   1   13.22    2.18
 -14  10  -1    2.29    1.21
 -14 -10  -1    2.00    1.43
  14 -10  -1    1.49    1.42
 -14  10   1    1.07    1.14
 -14 -10   1   -0.06    1.14
  14 -10   1    2.45    1.38
 -15  10  -1   -0.32    0.95
 -15 -10  -1    0.40    1.25
  15 -10  -1    0.82    1.34
 -15  10   1    1.02    1.11
 -15 -10   1    1.54    1.35
  15 -10   1   -0.41    1.14
 -16  10  -1    0.18    0.95
 -16 -10  -1    0.35    1.09
  16 -10  -1    1.94    1.59
 -16  10   1    0.88    1.15
 -16 -10   1    0.36    1.17
  16 -10   1    0.35    1.14
   0  11  -1   -0.66    0.47
   0 -11  -1    0.06    0.75
   0  11   1   -0.50    0.48
   0 -11   1    0.18    0.76
  -1  11  -1   10.55    1.47
   1  11  -1   10.24    1.43
  -1 -11  -1   11.40    1.65
   1 -11  -1    9.67    1.56
  -1  11   1   10.57    1.41
  -1 -11   1   11.20    1.54
   1 -11   1   11.94    1.59
  -2  11  -1    2.72    0.91
   2  11  -1    1.73    0.92
  -2 -11  -1    2.30    0.98
   2 -11  -1    1.33    0.88
  -2  11   1    1.08    0.58
  -2 -11   1    2.23    0.95
   2 -11   1    2.59    0.96
  -3  11  -1   14.92    1.64
  -3 -11  -1   17.05    1.98
   3 -11  -1   13.58    1.83
  -3  11   1   16.15    1.58
  -3 -11   1   16.17    1.87
   3 -11   1   14.40    1.73
  -4  11  -1   37.09    2.39
  -4 -11  -1   35.06    2.53
   4 -11  -1   32.44    2.35
  -4  11   1   34.62    2.14
  -4 -11   1   38.00    2.50
   4 -11   1   32.09    2.27
  -5  11  -1   38.05    2.48
  -5 -11  -1   38.97    2.72
   5 -11  -1   37.97    2.64
  -5 -11   1   38.08    2.72
   5 -11   1   38.56    2.49
  -6 -11  -1    1.13    1.13
   6 -11  -1    1.39    1.05
  -6 -11   1    1.41    1.18
   6 -11   1    2.02    1.07
  -7 -11  -1   75.04    3.71
   7 -11  -1   75.96    3.58
  -7 -11   1   80.17    3.79
   7 -11   1   78.72    3.43
  -8 -11  -1   24.77    2.59
   8 -11  -1   32.08    2.71
  -8 -11   1   28.71    2.88
   8 -11   1   29.21    2.42
  -9 -11  -1    8.87    2.09
   9 -11  -1    8.02    2.00
  -9 -11   1    7.10    1.74
   9 -11   1    9.81    1.81
 -10 -11  -1   29.93    2.93
  10 -11  -1   27.28    2.56
 -10 -11   1   29.08    2.88
  10 -11   1   23.83    2.39
 -11 -11  -1    7.98    2.14
  11 -11  -1    6.61    2.04
 -11 -11   1    4.26    1.51
  11 -11   1    3.96    1.33
 -12 -11  -1   14.31    2.49
  12 -11  -1    9.60    2.29
 -12 -11   1   16.05    2.64
  12 -11   1   12.38    2.20
 -13 -11  -1    6.88    1.92
  13 -11  -1    7.44    2.01
 -13 -11   1    7.62    1.90
  13 -11   1    8.61    1.98
 -14 -11  -1    1.33    1.30
  14 -11  -1    4.21    1.54
 -14 -11   1    1.31    1.33
  14 -11   1    2.51    1.27
 -15 -11  -1   -0.85    1.06
  15 -11  -1    1.23    1.32
 -15 -11   1   -0.28    1.10
  15 -11   1    0.65    1.08
 -16 -11  -1    0.01    1.20
  16 -11  -1   -1.41    1.28
 -16 -11   1    2.03    1.44
  16 -11   1    0.25    1.13
   0  12  -1   -1.22    0.48
   0 -12  -1   -0.72    0.84
   0  12   1   -0.74    0.48
   0 -12   1   -0.56    0.81
  -1  12  -1    1.80    0.88
   1  12  -1    1.42    0.80
  -1 -12  -1    2.37    1.08
   1 -12  -1    1.50    1.06
  -1  12   1    1.26    0.68
  -1 -12   1    0.56    0.91
   1 -12   1    0.93    0.95
  -2  12  -1   11.82    1.63
   2  12  -1   13.64    1.76
  -2 -12  -1   10.60    1.73
   2 -12  -1   11.14    1.88
  -2  12   1   10.19    1.38
  -2 -12   1   11.75    1.80
   2 -12   1    9.66    1.72
  -3  12  -1    8.48    1.49
  -3 -12  -1    7.23    1.68
   3 -12  -1    4.45    1.36
  -3 -12   1    6.64    1.72
   3 -12   1    5.75    1.69
  -4  12  -1   86.02    3.56
  -4 -12  -1   82.23    3.74
   4 -12  -1   78.49    3.58
  -4 -12   1   89.10    3.75
   4 -12   1   81.89    3.52
  -5 -12  -1   47.83    3.09
   5 -12  -1   52.16    3.22
  -5 -12   1   60.87    3.46
   5 -12   1   53.17    3.06
  -6 -12  -1   34.92    3.08
   6 -12  -1   35.42    2.81
  -6 -12   1   41.61    3.03
   6 -12   1   36.37    2.73
  -7 -12  -1   33.44    2.95
   7 -12  -1   35.87    2.90
  -7 -12   1   32.67    2.93
   7 -12   1   34.99    2.66
  -8 -12  -1   20.52    2.63
   8 -12  -1   19.22    2.47
  -8 -12   1   17.62    2.45
   8 -12   1   17.49    2.19
  -9 -12  -1    8.85    2.30
   9 -12  -1    7.07    2.01
  -9 -12   1    5.19    1.59
   9 -12   1    7.07    1.82
 -10 -12  -1   14.83    2.43
  10 -12  -1   13.04    2.36
 -10 -12   1   17.59    2.60
  10 -12   1   14.82    2.17
 -11 -12  -1    7.60    2.18
  11 -12  -1    8.79    2.27
 -11 -12   1   11.24    2.38
  11 -12   1    6.49    2.06
 -12 -12  -1    2.98    1.41
  12 -12  -1    4.00    1.59
 -12 -12   1    0.33    1.33
  12 -12   1    3.37    1.39
 -13 -12  -1   15.19    2.61
  13 -12  -1   11.92    2.49
 -13 -12   1   10.04    2.50
  13 -12   1    7.49    2.04
 -14 -12  -1    2.76    1.47
  14 -12  -1   -0.09    1.21
 -14 -12   1    0.05    1.05
  14 -12   1   -0.26    1.09
 -15 -12  -1    1.34    1.34
  15 -12  -1    1.53    1.39
 -15 -12   1    2.50    1.33
  15 -12   1    0.91    1.19
   0  13  -1   -0.20    0.50
   0 -13  -1   -0.85    0.88
   0 -13   1   -1.76    0.77
  -1  13  -1    0.13    0.69
   1  13  -1   -0.10    0.65
  -1 -13  -1   -0.03    0.93
   1 -13  -1   -0.73    0.84
  -1 -13   1    0.04    0.83
   1 -13   1   -0.10    0.97
  -2  13  -1    5.56    1.24
   2  13  -1    8.15    1.55
  -2 -13  -1    7.47    1.73
   2 -13  -1    6.06    1.75
  -2 -13   1    9.34    1.76
   2 -13   1    5.50    1.56
  -3 -13  -1   13.35    2.02
   3 -13  -1    8.04    1.92
  -3 -13   1   15.74    2.09
   3 -13   1    9.02    1.88
  -4 -13  -1   22.12    2.50
   4 -13  -1   23.05    2.57
  -4 -13   1   23.82    2.45
   4 -13   1   21.81    2.33
  -5 -13  -1   26.29    2.55
   5 -13  -1   20.32    2.50
  -5 -13   1   23.68    2.62
   5 -13   1   21.02    2.30
  -6 -13  -1    2.68    1.36
   6 -13  -1    2.42    1.30
  -6 -13   1    2.45    1.31
   6 -13   1    1.67    1.13
  -7 -13  -1    3.41    1.43
   7 -13  -1    3.32    1.35
  -7 -13   1    6.92    2.01
   7 -13   1    5.23    1.66
  -8 -13  -1   13.39    2.32
   8 -13  -1    8.74    2.10
  -8 -13   1   16.48    2.42
   8 -13   1    7.54    1.88
  -9 -13  -1    4.15    1.50
   9 -13  -1    2.75    1.41
  -9 -13   1    7.15    2.10
   9 -13   1    3.79    1.37
 -10 -13  -1   30.75    3.15
  10 -13  -1   27.08    2.89
 -10 -13   1   34.63    3.20
  10 -13   1   28.49    2.74
 -11 -13  -1   11.65    2.43
  11 -13  -1    4.89    1.65
 -11 -13   1   10.87    2.47
  11 -13   1    7.62    2.01
 -12 -13  -1    7.16    2.24
  12 -13  -1    3.57    1.59
 -12 -13   1    5.57    1.79
  12 -13   1    4.70    1.55
 -13 -13  -1    9.68    2.34
  13 -13  -1    8.96    2.27
 -13 -13   1   10.34    2.30
  13 -13   1    6.80    2.05
 -14 -13  -1    4.22    1.73
  14 -13  -1    1.22    1.36
 -14 -13   1    1.58    1.38
  14 -13   1    1.77    1.19
   0  14  -1    0.03    0.59
   0 -14  -1   -1.12    0.85
   0 -14   1    0.55    0.97
   1  14  -1   -0.27    0.57
  -1 -14  -1    0.73    1.00
   1 -14  -1   -0.46    0.90
  -1 -14   1    0.45    0.96
   1 -14   1   -0.83    0.82
   2  14  -1    0.49    0.72
  -2 -14  -1   -0.60    0.83
   2 -14  -1   -0.63    0.87
  -2 -14   1    2.13    1.12
   2 -14   1   -0.88    0.82
  -3 -14  -1    6.09    1.67
   3 -14  -1    5.09    1.66
  -3 -14   1    7.45    1.62
   3 -14   1    4.82    1.37
  -4 -14  -1   -0.36    0.90
   4 -14  -1   -1.28    0.88
  -4 -14   1    0.47    0.95
   4 -14   1   -0.19    0.86
  -5 -14  -1   17.59    2.34
   5 -14  -1   13.32    2.14
  -5 -14   1   14.64    2.21
   5 -14   1   16.78    2.03
  -6 -14  -1    1.13    1.11
   6 -14  -1    1.38    1.10
  -6 -14   1    1.59    1.17
   6 -14   1    1.09    0.95
  -7 -14  -1    0.36    1.09
   7 -14  -1   -0.91    0.91
  -7 -14   1    0.03    1.12
   7 -14   1    0.58    0.93
  -8 -14  -1    0.73    1.18
   8 -14  -1   -0.07    1.12
  -8 -14   1   -0.02    1.17
   8 -14   1   -1.02    0.86
  -9 -14  -1    6.25    1.98
   9 -14  -1    3.70    1.51
  -9 -14   1    9.76    2.24
   9 -14   1    3.71    1.36
 -10 -14  -1    1.87    1.43
  10 -14  -1    0.57    1.31
 -10 -14   1    3.42    1.42
  10 -14   1    1.23    1.18
 -11 -14  -1    9.52    2.27
  11 -14  -1    7.03    1.93
 -11 -14   1    8.97    2.19
  11 -14   1    6.51    1.77
 -12 -14  -1    4.17    1.74
  12 -14  -1    1.95    1.32
 -12 -14   1    3.87    1.50
  12 -14   1    1.46    1.32
 -13 -14  -1    5.21    1.83
  13 -14  -1    3.63    1.53
 -13 -14   1    4.53    1.61
  13 -14   1    4.53    1.46
   0 -15  -1   -0.39    0.87
   0 -15   1   -0.29    0.81
  -1 -15  -1   -0.42    0.88
   1 -15  -1   -0.05    0.85
  -1 -15   1    0.09    0.86
   1 -15   1    0.51    0.87
  -2 -15  -1    0.29    0.98
   2 -15  -1   -0.03    0.92
  -2 -15   1    0.94    1.06
   2 -15   1    0.12    0.82
  -3 -15  -1    2.03    1.19
   3 -15  -1    0.10    1.02
  -3 -15   1    2.55    1.14
   3 -15   1    1.21    0.95
  -4 -15  -1    1.64    1.14
   4 -15  -1    2.08    1.10
  -4 -15   1    1.25    1.03
   4 -15   1    0.59    0.94
  -5 -15  -1    0.10    1.06
   5 -15  -1   -0.86    0.94
  -5 -15   1   -0.95    0.94
   5 -15   1    0.20    0.95
  -6 -15  -1    1.86    1.25
   6 -15  -1    1.06    1.10
  -6 -15   1    1.19    1.14
   6 -15   1    0.76    0.99
  -7 -15  -1    1.12    1.23
   7 -15  -1    1.41    1.22
  -7 -15   1    3.37    1.31
   7 -15   1    0.19    0.91
  -8 -15  -1    0.11    1.17
   8 -15  -1    1.39    1.17
  -8 -15   1    1.46    1.45
   8 -15   1    1.84    1.14
  -9 -15  -1    3.78    1.57
   9 -15  -1   -0.69    1.02
  -9 -15   1    3.17    1.44
   9 -15   1    0.75    1.07
 -10 -15  -1    4.15    1.58
  10 -15  -1    0.42    1.01
 -10 -15   1    2.84    1.47
  10 -15   1    0.46    0.99
 -11 -15  -1    2.48    1.56
  11 -15  -1    2.28    1.42
 -11 -15   1    3.54    1.42
  11 -15   1    0.46    0.97
 -12 -15  -1    1.28    1.56
  12 -15  -1    1.76    1.26
 -12 -15   1    2.89    1.49
  12 -15   1    1.13    1.19
   0 -16  -1    0.09    1.00
   0 -16   1    0.07    0.88
  -1 -16  -1    2.76    1.27
   1 -16  -1    0.61    1.01
  -1 -16   1    1.58    1.03
   1 -16   1    1.42    1.07
  -2 -16  -1    1.33    1.16
   2 -16  -1    0.62    0.99
  -2 -16   1    1.21    1.11
   2 -16   1   -0.89    0.88
  -3 -16  -1    0.76    1.16
   3 -16  -1    1.78    1.11
  -3 -16   1    0.97    1.12
   3 -16   1    0.62    1.02
  -4 -16  -1    5.70    1.79
   4 -16  -1    2.49    1.22
  -4 -16   1    2.10    1.33
   4 -16   1    0.96    1.04
  -5 -16  -1    5.04    1.64
   5 -16  -1    1.37    1.13
  -5 -16   1    2.61    1.30
   5 -16   1    2.96    1.20
  -6 -16  -1    0.32    1.22
   6 -16  -1   -0.40    0.98
  -6 -16   1    0.47    1.16
   6 -16   1    0.75    0.99
  -7 -16  -1    1.29    1.27
   7 -16  -1   -0.46    0.84
  -7 -16   1    0.39    1.09
   7 -16   1    1.04    1.05
  -8 -16  -1   -0.22    1.04
   8 -16  -1   -1.12    0.86
  -8 -16   1   -2.90    1.00
   8 -16   1   -0.31    0.87
  -9 -16  -1   -1.07    1.25
   9 -16  -1   -1.22    0.92
  -9 -16   1    1.70    1.40
   9 -16   1   -0.83    0.86
 -10 -16  -1   -0.55    1.08
  10 -16  -1   -0.34    1.01
 -10 -16   1    0.55    1.28
  10 -16   1    0.52    0.94
   0 -17  -1    1.34    1.15
   0 -17   1   -0.01    0.96
  -1 -17  -1   -0.32    0.91
   1 -17  -1    1.50    1.15
  -1 -17   1    1.21    1.16
   1 -17   1    1.00    1.06
  -2 -17  -1    1.35    1.15
   2 -17  -1    0.10    1.08
  -2 -17   1   -0.94    0.91
   2 -17   1    1.38    1.06
  -3 -17  -1    3.09    1.35
   3 -17  -1    2.49    1.37
  -3 -17   1    3.08    1.45
   3 -17   1    2.02    1.15
  -4 -17  -1    3.73    1.40
   4 -17  -1    0.83    1.08
  -4 -17   1    1.69    1.31
   4 -17   1    0.00    0.90
  -5 -17  -1    0.87    1.24
   5 -17  -1   -0.14    1.04
  -5 -17   1    1.91    1.30
   5 -17   1   -0.49    0.82
  -6 -17  -1    1.30    1.15
   6 -17  -1   -0.21    0.98
  -6 -17   1    0.09    0.97
   6 -17   1   -0.09    0.93
  -7 -17  -1   -1.15    1.08
   7 -17  -1    0.13    1.13
   7 -17   1   -0.86    0.72
  -8 -17  -1   -1.01    1.01
   8 -17  -1   -0.78    1.00
  -8 -17   1   -1.36    1.18
   8 -17   1    0.41    0.96
  -9 -17  -1    0.76    1.32
   9 -17  -1    1.48    1.26
  -9 -17   1    0.75    1.42
   9 -17   1   -0.32    0.96
   0 -18  -1    1.00    1.10
   0 -18   1    0.54    1.05
  -1 -18  -1   -0.74    0.84
   1 -18  -1   -0.94    0.98
  -1 -18   1    1.26    0.96
   1 -18   1    1.75    1.03
  -2 -18  -1    1.16    1.16
   2 -18  -1   -1.47    0.88
  -2 -18   1    1.96    1.07
   2 -18   1    1.72    0.97
  -3 -18  -1    1.56    1.30
   3 -18  -1    1.31    1.24
  -3 -18   1   -0.71    0.95
   3 -18   1   -0.14    0.94
  -4 -18  -1    1.32    1.28
   4 -18  -1    0.76    1.11
  -4 -18   1    2.89    1.35
   4 -18   1    2.09    1.14
  -5 -18  -1    0.72    1.31
   5 -18  -1    1.47    1.26
  -5 -18   1    2.16    1.39
   5 -18   1    4.88    1.52
  -6 -18  -1    1.28    1.18
   6 -18  -1    0.59    0.99
  -6 -18   1    1.05    1.23
   6 -18   1   -1.32    0.85
   0 -19  -1    1.06    1.19
   0 -19   1    0.94    1.06
  -1 -19  -1    0.12    1.18
   1 -19  -1    0.44    1.22
  -1 -19   1    1.39    1.14
   1 -19   1   -0.26    0.88
  -2 -19  -1   -1.79    1.02
   2 -19  -1    1.23    1.14
  -2 -19   1    2.01    1.24
   2 -19   1   -0.16    1.06
   0   0  -2 1320.53    3.77
   0   0  -2 1234.92    3.83
   0   0   2 1240.71    3.68
  -1   0  -2   -0.03    0.08
  -1   0  -2    0.04    0.16
  -1   0   2    0.07    0.10
   1   0   2    0.09    0.13
  -2   0  -2    8.25    0.42
  -2   0  -2    9.20    0.61
  -2   0   2    9.37    0.55
   2   0   2    8.85    0.58
  -3   0  -2    0.36    0.27
  -3   0  -2   -0.38    0.39
  -3   0   2    0.41    0.30
   3   0   2    0.18    0.35
  -4   0  -2  917.23    5.59
  -4   0  -2 1318.92    7.66
  -4   0   2 1340.99    7.76
   4   0   2 1300.19    7.62
  -5   0  -2   -0.06    0.23
  -5   0  -2    0.10    0.37
   5   0  -2    0.24    0.25
  -5   0   2   -0.10    0.27
  -5   0   2   -0.08    0.06
   5   0   2    0.33    0.32
  -6   0  -2   19.34    1.07
  -6   0  -2   29.91    1.44
   6   0  -2   31.00    1.12
  -6   0   2   31.22    1.46
   6   0   2   28.35    1.37
  -7   0  -2    0.18    0.32
  -7   0  -2   -0.04    0.39
   7   0  -2    0.02    0.22
  -7   0   2    0.06    0.31
  -7   0   2   -0.14    0.17
   7   0   2   -0.20    0.25
  -8   0  -2   41.02    1.83
  -8   0  -2   64.28    2.33
   8   0  -2   54.65    1.78
  -8   0   2   57.20    2.26
   8   0   2   57.90    2.21
  -9   0  -2   -0.04    0.33
  -9   0  -2   -0.14    0.44
   9   0  -2   -0.18    0.28
  -9   0   2   -0.39    0.33
  -9   0   2   -0.37    0.19
   9   0   2    0.13    0.40
 -10   0  -2    3.38    0.85
 -10   0  -2    2.99    0.81
  10   0  -2    3.54    0.72
 -10   0   2    4.12    0.94
  10   0   2    4.46    0.83
 -11   0  -2   -0.20    0.47
 -11   0  -2    0.06    0.48
  11   0  -2   -0.29    0.32
 -11   0   2   -0.25    0.44
 -11   0   2    0.17    0.16
  11   0   2    0.32    0.29
 -12   0  -2    1.85    0.74
 -12   0   2    1.91    0.83
 -13   0  -2    0.01    0.61
 -13   0   2    0.26    0.70
 -14   0  -2  145.21    4.73
 -14   0   2  143.66    4.85
 -15   0  -2   -0.02    0.78
 -15   0   2    1.21    0.97
 -16   0  -2   29.89    2.72
 -16   0   2   30.70    2.81
 -17   0  -2    0.23    0.87
 -17   0   2   -0.44    0.90
 -18   0  -2    5.11    1.54
 -18   0   2    5.95    1.76
 -19   0  -2   -0.20    0.89
 -19   0   2    1.55    1.22
   0   1  -2  404.09    2.58
   0  -1  -2  416.86    2.83
   0  -1   2  224.01    1.19
   0  -1   2  403.66    2.52
  -1   1  -2  845.12    4.40
   1   1  -2  861.60    3.20
  -1  -1  -2  867.13    4.09
   1  -1  -2  903.37    4.56
  -1   1   2  870.20    4.46
  -1  -1   2  790.67    3.51
   1  -1   2  870.52    4.43
  -2   1  -2   86.12    1.05
  -2   1  -2  159.74    2.22
  -2  -1  -2  162.59    1.98
  -2  -1  -2  169.42    2.27
  -2   1   2  167.50    2.25
  -2  -1   2  165.62    2.05
   2  -1   2  163.21    2.23
  -3   1  -2 3240.99    8.42
  -3   1  -2 6594.67   15.73
  -3  -1  -2 5560.60   13.02
  -3  -1  -2 6285.99   15.32
  -3   1   2 4394.56   12.88
   3   1   2 6100.59   15.10
  -3  -1   2 6015.47   14.39
   3  -1   2 7209.79   16.47
  -4   1  -2   83.85    1.66
  -4   1  -2  165.17    2.80
   4   1  -2  163.43    1.98
  -4  -1  -2  159.44    2.52
  -4  -1  -2  160.40    2.77
   4  -1  -2  167.42    1.86
  -4   1   2  158.65    2.74
   4   1   2  165.94    2.80
  -4  -1   2  162.93    2.72
   4  -1   2  163.19    2.78
  -5   1  -2   19.40    0.95
  -5   1  -2   27.29    1.32
   5   1  -2   26.06    0.96
  -5  -1  -2   24.87    1.16
  -5  -1  -2   26.88    1.31
   5  -1  -2   24.78    0.91
  -5   1   2   24.88    1.22
   5   1   2   26.58    1.27
  -5  -1   2   27.45    1.28
   5  -1   2   26.97    1.29
  -6   1  -2    2.34    0.48
  -6   1  -2    4.12    0.74
   6   1  -2    4.06    0.52
  -6  -1  -2    3.99    0.61
  -6  -1  -2    4.78    0.77
   6  -1  -2    3.89    0.55
  -6   1   2    3.80    0.63
   6   1   2    5.10    0.68
  -6  -1   2    5.70    0.74
   6  -1   2    4.46    0.67
  -7   1  -2   20.08    1.17
  -7   1  -2   29.27    1.53
   7   1  -2   28.06    1.22
  -7  -1  -2   26.58    1.41
  -7  -1  -2   29.46    1.56
   7  -1  -2   29.33    1.24
  -7   1   2   28.01    1.51
   7   1   2   27.04    1.45
  -7  -1   2   28.71    1.55
   7  -1   2   26.26    1.45
  -8   1  -2   14.24    1.12
  -8   1  -2   19.90    1.41
   8   1  -2   20.63    1.17
  -8  -1  -2   19.03    1.33
  -8  -1  -2   22.49    1.49
   8  -1  -2   19.12    1.15
  -8   1   2   18.94    1.35
  -8   1   2   21.08    1.04
   8   1   2   20.66    1.37
  -8  -1   2   20.02    1.42
   8  -1   2   20.03    1.38
  -9   1  -2   14.91    1.25
  -9   1  -2   24.91    1.61
   9   1  -2   24.11    1.33
  -9  -1  -2   20.69    1.47
  -9  -1  -2   23.96    1.63
   9  -1  -2   22.80    1.31
  -9   1   2   22.84    1.56
  -9   1   2   26.48    1.23
   9   1   2   25.19    1.58
  -9  -1   2   23.83    1.64
  -9  -1   2   25.60    1.22
 -10   1  -2   20.49    1.51
 -10   1  -2   25.75    1.70
  10   1  -2   25.20    1.45
 -10  -1  -2   18.62    1.48
 -10  -1  -2   26.26    1.75
  10  -1  -2   24.71    1.45
 -10   1   2   23.57    1.72
 -10   1   2   26.04    1.28
  10   1   2   26.89    1.67
 -10  -1   2   25.63    1.77
  10  -1   2   25.63    1.68
 -11   1  -2    7.90    1.13
 -11   1  -2    9.39    1.20
  11   1  -2    9.77    1.04
 -11  -1  -2    7.39    1.17
 -11  -1  -2   10.00    1.25
  11  -1  -2    8.30    0.98
 -11   1   2    7.97    1.18
 -11   1   2    8.95    0.68
  11   1   2    7.41    0.90
 -11  -1   2    8.98    1.26
  11  -1   2    8.73    1.03
 -12   1  -2    2.65    0.87
 -12  -1  -2    2.60    0.82
 -12   1   2    3.63    1.10
 -12  -1   2    3.84    1.12
 -13   1  -2    8.98    1.45
 -13  -1  -2    7.54    1.37
 -13   1   2   11.94    1.66
 -13  -1   2   10.72    1.55
 -14   1  -2   -0.65    0.72
 -14  -1  -2    0.58    0.83
 -14   1   2    1.01    0.86
 -14  -1   2    0.51    0.83
 -15   1  -2   50.49    3.10
 -15  -1  -2   75.45    3.76
 -15   1   2   81.59    4.00
 -15  -1   2   84.08    4.01
 -16   1  -2    2.18    1.07
 -16  -1  -2    2.94    1.20
 -16   1   2    2.31    1.25
 -16  -1   2    2.18    1.18
 -17   1  -2    5.69    1.78
 -17  -1  -2    4.74    1.42
 -17   1   2    5.40    1.59
 -17  -1   2    5.47    1.81
 -18   1  -2    0.73    1.07
 -18  -1  -2    2.70    1.28
 -18   1   2    2.11    1.27
 -18  -1   2    2.40    1.41
 -19   1  -2    0.68    1.06
 -19  -1  -2    0.34    1.09
 -19   1   2   -0.98    0.99
 -19  -1   2   -0.29    1.03
   0   2  -2  229.74    2.38
   0  -2  -2  232.11    2.56
   0  -2   2  233.07    1.62
   0  -2   2  232.80    2.36
  -1   2  -2  519.29    3.89
   1   2  -2  531.69    3.41
  -1  -2  -2  534.27    3.91
   1  -2  -2  540.89    4.08
  -1  -2   2  543.68    3.19
  -1  -2   2  543.13    3.35
   1  -2   2  546.61    2.21
   1  -2   2  526.20    3.89
  -2   2  -2    8.89    0.42
  -2   2  -2   19.28    0.93
   2   2  -2   17.24    0.72
  -2  -2  -2   17.15    0.86
   2  -2  -2   17.82    0.61
  -2   2   2   17.14    0.86
  -2  -2   2   17.88    0.77
  -2  -2   2   17.40    0.67
   2  -2   2   17.15    0.86
  -3   2  -2 1179.08    5.17
  -3   2  -2 2469.37   10.10
   3   2  -2 2494.23    7.91
  -3  -2  -2 2351.16    9.43
   3  -2  -2 2460.28    6.91
  -3   2   2 2254.90    9.75
  -3  -2   2 2466.58    9.49
   3  -2   2 2483.90   10.16
  -4   2  -2    8.35    0.58
  -4   2  -2   16.81    1.02
  -4  -2  -2   16.51    0.97
  -4  -2  -2   16.20    1.07
   4  -2  -2   17.50    0.76
  -4   2   2   20.20    1.07
  -4  -2   2   17.52    1.00
   4  -2   2   17.21    1.03
  -5   2  -2    6.65    0.59
  -5   2  -2   13.65    0.99
  -5  -2  -2   13.99    0.95
  -5  -2  -2   14.21    1.05
   5  -2  -2   13.25    0.76
  -5   2   2   14.11    0.99
  -5   2   2   11.76    0.60
  -5  -2   2   13.44    0.96
  -5  -2   2   13.98    0.73
   5  -2   2   14.88    1.03
  -6   2  -2    7.67    0.69
  -6   2  -2   16.29    1.15
  -6  -2  -2   14.80    1.05
  -6  -2  -2   16.20    1.16
   6  -2  -2   14.67    0.88
  -6   2   2   14.24    1.04
  -6   2   2   16.21    0.77
  -6  -2   2   15.61    0.83
   6  -2   2   15.36    1.10
  -7   2  -2   42.25    1.64
  -7   2  -2   85.38    2.55
  -7  -2  -2   83.89    2.50
  -7  -2  -2   86.95    2.59
   7  -2  -2   83.82    2.07
  -7   2   2   82.00    2.56
  -7   2   2   87.09    1.87
  -7  -2   2   87.05    2.63
  -7  -2   2   86.78    2.00
   7  -2   2   89.39    2.63
  -8   2  -2   22.93    1.36
  -8   2  -2   47.01    2.07
  -8  -2  -2   44.59    2.02
  -8  -2  -2   50.02    2.13
   8  -2  -2   44.26    1.68
  -8   2   2   46.10    2.08
  -8   2   2   47.26    1.52
  -8  -2   2   46.71    2.11
  -8  -2   2   48.79    1.63
   8  -2   2   48.27    2.09
  -9   2  -2    9.02    1.00
  -9   2  -2   16.62    1.41
  -9  -2  -2   16.26    1.40
  -9  -2  -2   19.47    1.52
   9  -2  -2   18.03    1.24
  -9   2   2   17.31    1.42
  -9   2   2   16.78    1.03
  -9  -2   2   16.74    1.46
  -9  -2   2   18.47    1.13
   9  -2   2   16.40    1.42
 -10   2  -2   29.05    1.74
 -10   2  -2   49.53    2.30
 -10  -2  -2   46.56    2.30
 -10  -2  -2   50.17    2.36
  10  -2  -2   47.85    2.00
 -10   2   2   42.45    2.23
 -10   2   2   50.83    1.76
 -10  -2   2   45.69    2.35
  10  -2   2   45.24    2.21
 -11   2  -2    8.31    1.13
 -11   2  -2   12.49    1.34
 -11  -2  -2   13.68    1.45
 -11  -2  -2   13.48    1.38
  11  -2  -2   13.16    1.23
 -11   2   2   13.73    1.51
 -11   2   2   12.06    0.77
 -11  -2   2   13.52    1.50
  11  -2   2   14.86    1.45
 -12   2  -2    1.06    0.55
 -12  -2  -2    0.87    0.74
 -12   2   2    1.05    0.67
 -12  -2   2    1.43    0.80
 -13   2  -2    5.23    1.20
 -13  -2  -2   11.68    1.63
 -13   2   2   10.11    1.53
 -13  -2   2   10.89    1.54
 -14   2  -2   14.64    1.79
 -14  -2  -2   21.84    2.16
 -14   2   2   23.26    2.27
 -14  -2   2   24.13    2.17
 -15   2  -2   23.49    2.32
 -15  -2  -2   29.17    2.54
 -15   2   2   31.34    2.70
 -15  -2   2   34.45    2.73
 -16   2  -2    1.30    1.07
 -16  -2  -2    5.39    1.47
 -16   2   2    2.79    1.31
 -16  -2   2    6.83    1.78
 -17   2  -2   10.79    1.96
 -17  -2  -2   13.47    2.23
 -17   2   2   12.50    2.23
 -17  -2   2   13.83    2.25
 -18   2  -2    2.32    1.15
 -18  -2  -2    0.97    1.01
 -18   2   2    1.50    1.15
 -18  -2   2    1.29    1.21
 -19   2  -2    0.54    0.91
 -19  -2  -2    1.10    1.02
 -19   2   2   -0.18    0.96
 -19  -2   2    2.01    1.21
   0   3  -2  276.18    3.06
   0  -3  -2  285.93    3.29
   0  -3   2  292.01    2.42
   0  -3   2  284.34    3.07
  -1   3  -2   21.38    1.00
   1   3  -2   23.14    0.97
  -1  -3  -2   21.97    1.04
   1  -3  -2   21.84    1.04
   1  -3  -2   22.92    0.87
  -1  -3   2   22.85    0.83
  -1  -3   2   22.89    0.90
   1  -3   2   23.32    0.73
   1  -3   2   22.84    0.99
  -2   3  -2  187.84    2.83
   2   3  -2  191.06    2.51
  -2  -3  -2  191.46    2.84
   2  -3  -2  182.85    2.83
   2  -3  -2  188.68    2.27
  -2   3   2  192.10    2.18
  -2  -3   2  196.51    2.58
   2  -3   2  189.37    2.01
   2  -3   2  194.25    2.86
  -3   3  -2   44.55    1.13
  -3   3  -2   67.69    1.85
   3   3  -2   65.88    1.57
  -3  -3  -2   68.97    1.84
   3  -3  -2   69.58    1.45
  -3   3   2   70.69    1.89
  -3   3   2   70.31    1.36
  -3  -3   2   74.20    1.83
   3  -3   2   69.75    1.86
  -4   3  -2   63.58    1.50
  -4   3  -2  118.69    2.56
  -4  -3  -2  117.67    2.51
   4  -3  -2  114.61    1.96
  -4   3   2  111.70    2.50
  -4   3   2  119.45    1.84
  -4  -3   2  117.93    2.45
   4  -3   2  118.36    2.56
  -5   3  -2   13.31    0.80
  -5   3  -2   26.04    1.36
  -5  -3  -2   26.04    1.34
  -5  -3  -2   27.27    1.41
   5  -3  -2   25.62    1.07
  -5   3   2   25.02    1.31
  -5   3   2   25.35    0.95
  -5  -3   2   25.02    1.30
   5  -3   2   25.29    1.32
  -6   3  -2   35.01    1.39
  -6   3  -2   71.43    2.27
  -6  -3  -2   70.90    2.27
  -6  -3  -2   70.11    2.28
   6  -3  -2   68.83    1.82
  -6   3   2   66.29    2.21
  -6   3   2   68.81    1.63
  -6  -3   2   70.60    2.27
   6  -3   2   73.45    2.31
  -7   3  -2  110.43    2.65
  -7   3  -2  195.12    3.89
  -7  -3  -2  192.81    3.89
  -7  -3  -2  197.26    3.95
   7  -3  -2  191.67    3.21
  -7   3   2  183.56    3.87
  -7   3   2  196.54    2.94
  -7  -3   2  197.33    4.04
  -7  -3   2  195.23    3.18
   7  -3   2  199.73    3.97
  -8   3  -2   63.96    2.21
  -8   3  -2  120.89    3.25
  -8  -3  -2  118.98    3.28
  -8  -3  -2  124.16    3.33
   8  -3  -2  121.48    2.79
  -8   3   2  110.60    3.20
  -8   3   2  122.59    2.50
  -8  -3   2  120.60    3.36
  -8  -3   2  124.63    2.70
   8  -3   2  118.41    3.26
  -9   3  -2   60.54    2.31
  -9   3  -2   91.08    2.97
  -9  -3  -2   90.59    3.04
  -9  -3  -2   94.81    3.07
   9  -3  -2   92.95    2.62
  -9   3   2   85.60    3.00
  -9   3   2   96.47    2.36
  -9  -3   2   88.14    3.08
  -9  -3   2   97.81    2.53
   9  -3   2   89.34    2.99
 -10   3  -2   30.52    1.79
 -10   3  -2   50.11    2.37
 -10  -3  -2   47.34    2.40
 -10  -3  -2   45.44    2.31
  10  -3  -2   46.08    2.01
 -10   3   2   42.66    2.27
 -10   3   2   46.49    1.71
 -10  -3   2   42.02    2.30
 -10  -3   2   47.66    1.88
  10  -3   2   44.87    2.24
 -11   3  -2    5.76    1.03
 -11   3  -2   11.78    1.33
 -11  -3  -2    9.73    1.33
 -11  -3  -2   11.77    1.40
  11  -3  -2   11.11    1.17
 -11   3   2    9.34    1.28
 -11  -3   2    8.79    1.32
 -12   3  -2    0.93    0.59
 -12  -3  -2    0.39    0.72
 -12   3   2    1.59    0.80
 -12  -3   2    2.26    0.86
 -13   3  -2    1.98    0.82
 -13  -3  -2    2.82    1.03
 -13   3   2    4.01    1.25
 -13  -3   2    3.42    1.04
 -14   3  -2   -1.16    0.47
 -14  -3  -2    0.04    0.73
 -14   3   2    0.91    0.82
 -14  -3   2    0.91    0.81
 -15   3  -2    5.33    1.47
 -15  -3  -2   10.35    1.89
 -15   3   2    9.27    1.72
 -15  -3   2   11.26    1.81
 -16   3  -2    1.85    1.00
 -16  -3  -2    6.15    1.68
 -16   3   2    3.74    1.39
 -16  -3   2    5.78    1.71
 -17   3  -2    4.70    1.51
 -17  -3  -2    4.14    1.46
 -17   3   2    0.93    1.14
 -17  -3   2    6.19    1.76
 -18   3  -2    1.03    0.88
 -18  -3  -2    0.80    1.01
 -18   3   2   -0.11    0.98
 -18  -3   2    0.89    1.09
 -19   3  -2    1.07    0.95
 -19  -3  -2    2.59    1.23
 -19   3   2    1.99    1.24
 -19  -3   2    1.53    1.31
   0   4  -2  209.77    3.04
   0  -4  -2  211.16    3.18
   0  -4  -2  207.38    2.90
   0  -4   2  209.41    2.48
   0  -4   2  208.81    2.99
  -1   4  -2  240.14    3.34
   1   4  -2  243.30    3.22
  -1  -4  -2  248.16    3.46
   1  -4  -2  241.65    3.43
   1  -4  -2  239.37    3.02
  -1  -4   2  247.76    2.88
   1  -4   2  242.36    2.59
   1  -4   2  235.65    3.28
  -2   4  -2  139.60    2.67
   2   4  -2  137.51    2.46
  -2  -4  -2  138.12    2.67
   2  -4  -2  135.84    2.67
   2  -4  -2  136.96    2.28
  -2   4   2  137.76    2.20
  -2  -4   2  136.72    2.35
   2  -4   2  140.79    2.04
   2  -4   2  139.88    2.65
  -3   4  -2   90.46    2.26
   3   4  -2   88.79    2.04
  -3  -4  -2   92.59    2.30
   3  -4  -2   90.40    2.29
   3  -4  -2   88.14    1.88
  -3   4   2   92.64    1.83
  -3  -4   2   90.89    2.09
   3  -4   2   88.92    1.77
   3  -4   2   93.33    2.28
  -4   4  -2   13.36    0.79
  -4   4  -2   12.71    1.02
  -4  -4  -2   13.96    1.03
   4  -4  -2   13.29    0.84
  -4   4   2   11.93    0.94
  -4   4   2   12.87    0.76
  -4  -4   2   14.53    1.01
   4  -4   2   13.78    1.01
  -5   4  -2   62.89    1.76
  -5   4  -2  106.77    2.71
  -5  -4  -2  110.86    2.77
   5  -4  -2  104.06    2.24
  -5   4   2  103.23    2.69
  -5   4   2  108.41    2.11
  -5  -4   2  109.29    2.69
   5  -4   2  106.91    2.72
  -6   4  -2    5.07    0.64
  -6   4  -2    8.28    1.00
  -6  -4  -2    7.34    1.00
  -6  -4  -2    8.16    1.08
   6  -4  -2    8.34    0.84
  -6   4   2    8.09    0.92
  -6   4   2    9.10    0.76
  -6  -4   2    9.20    1.02
   6  -4   2   11.01    1.06
  -7   4  -2   22.42    1.28
  -7   4  -2   45.06    2.01
  -7  -4  -2   43.80    2.03
  -7  -4  -2   42.89    2.04
   7  -4  -2   41.94    1.67
  -7   4   2   39.51    1.92
  -7   4   2   43.61    1.52
  -7  -4   2   43.57    2.04
   7  -4   2   40.80    1.93
  -8   4  -2   49.31    1.97
  -8   4  -2   97.45    3.00
  -8  -4  -2   87.87    2.95
  -8  -4  -2   95.81    3.04
   8  -4  -2   90.57    2.51
  -8   4   2   86.29    2.91
  -8   4   2   96.99    2.33
  -8  -4   2   94.16    3.07
   8  -4   2   89.67    2.91
  -9   4  -2   14.39    1.21
  -9   4  -2   27.11    1.76
  -9  -4  -2   25.99    1.78
  -9  -4  -2   22.86    1.69
   9  -4  -2   24.28    1.49
  -9   4   2   24.40    1.73
  -9   4   2   26.43    1.31
  -9  -4   2   24.88    1.76
  -9  -4   2   26.22    1.46
   9  -4   2   25.80    1.67
 -10   4  -2   48.71    2.23
 -10   4  -2   66.00    2.71
 -10  -4  -2   61.24    2.76
 -10  -4  -2   68.42    2.82
  10  -4  -2   61.51    2.37
 -10   4   2   61.94    2.76
 -10   4   2   66.10    2.08
 -10  -4   2   62.73    2.81
 -10  -4   2   65.65    2.28
  10  -4   2   65.09    2.68
 -11   4  -2    4.05    0.91
 -11   4  -2    6.56    1.09
 -11  -4  -2    6.72    1.32
 -11  -4  -2    5.41    1.15
 -11   4   2    4.87    1.09
 -11  -4   2    6.89    1.22
 -12   4  -2    6.39    1.11
 -12  -4  -2    8.88    1.48
 -12   4   2    8.54    1.35
 -12  -4   2   11.95    1.55
 -13   4  -2   10.37    1.42
 -13  -4  -2   15.39    1.87
 -13   4   2   15.63    1.77
 -13  -4   2   16.46    1.81
 -14   4  -2    0.96    0.69
 -14  -4  -2    0.19    0.83
 -14   4   2    0.30    0.69
 -14  -4   2    1.52    0.91
 -15   4  -2    0.44    0.75
 -15  -4  -2    3.87    1.22
 -15   4   2    2.57    1.08
 -15  -4   2    2.02    1.07
 -16   4  -2    0.36    0.74
 -16  -4  -2    0.33    0.92
 -16   4   2    0.45    0.89
 -16  -4   2    0.11    0.88
 -17   4  -2    0.46    0.76
 -17  -4  -2   -0.45    0.94
 -17   4   2   -0.98    0.77
 -17  -4   2   -0.40    0.86
 -18   4  -2    1.50    0.98
 -18  -4  -2    2.58    1.36
 -18   4   2    2.48    1.31
 -18  -4   2    3.16    1.47
 -19   4  -2    0.32    0.85
 -19  -4  -2    1.20    1.13
 -19   4   2    1.03    1.05
 -19  -4   2    3.58    1.46
   0   5  -2   76.11    2.07
   0  -5  -2   72.26    2.08
   0  -5  -2   74.12    1.97
   0  -5   2   76.62    1.75
  -1   5  -2   57.18    1.85
   1   5  -2   56.86    1.80
  -1  -5  -2   58.38    1.90
  -1  -5  -2   55.81    1.77
   1  -5  -2   53.28    1.81
   1  -5  -2   56.11    1.68
  -1  -5   2   56.02    1.59
   1  -5   2   56.81    1.49
  -2   5  -2    7.30    0.85
   2   5  -2    7.43    0.83
  -2  -5  -2    7.08    0.82
   2  -5  -2    7.70    0.90
   2  -5  -2    7.86    0.71
  -2   5   2    8.66    0.72
  -2  -5   2    8.54    0.77
   2  -5   2    7.64    0.66
   2  -5   2    6.80    0.67
  -3   5  -2    3.53    0.75
   3   5  -2    3.17    0.69
  -3  -5  -2    3.60    0.72
   3  -5  -2    3.39    0.73
   3  -5  -2    3.64    0.60
  -3   5   2    3.76    0.57
  -3  -5   2    2.88    0.58
   3  -5   2    3.44    0.58
   3  -5   2    4.05    0.60
  -4   5  -2    0.16    0.36
   4   5  -2    0.48    0.42
  -4  -5  -2    0.76    0.50
   4  -5  -2    0.66    0.49
   4  -5  -2    0.04    0.29
  -4   5   2    0.28    0.28
  -4  -5   2    0.74    0.42
   4  -5   2    0.02    0.30
   4  -5   2    0.31    0.28
  -5   5  -2  143.10    2.80
  -5   5  -2  150.37    3.36
  -5  -5  -2  151.00    3.43
   5  -5  -2  148.43    3.40
   5  -5  -2  148.21    2.89
  -5   5   2  147.77    3.38
  -5   5   2  158.94    2.81
  -5  -5   2  155.54    3.35
   5  -5   2  152.03    3.37
  -6   5  -2   34.51    1.53
  -6   5  -2   41.22    1.94
  -6  -5  -2   37.87    1.90
   6  -5  -2   39.25    1.64
  -6   5   2   39.49    1.90
  -6   5   2   38.88    1.49
  -6  -5   2   39.50    1.91
   6  -5   2   39.46    1.87
  -7   5  -2   52.66    1.97
  -7   5  -2   88.53    2.84
  -7  -5  -2   83.05    2.85
  -7  -5  -2   89.69    2.93
   7  -5  -2   82.10    2.40
  -7   5   2   80.63    2.77
  -7   5   2   87.29    2.26
  -7  -5   2   84.04    2.82
   7  -5   2   85.77    2.79
  -8   5  -2   18.75    1.33
  -8   5  -2   21.35    1.56
  -8  -5  -2   19.65    1.57
  -8  -5  -2   20.22    1.58
   8  -5  -2   22.03    1.39
  -8   5   2   19.44    1.54
  -8   5   2   21.53    1.19
  -8  -5   2   23.09    1.68
   8  -5   2   18.78    1.41
  -9   5  -2    1.26    0.51
  -9   5  -2    3.18    0.91
  -9  -5  -2    2.26    0.76
  -9  -5  -2    2.30    0.75
   9  -5  -2    2.80    0.74
  -9   5   2    1.62    0.66
  -9   5   2    2.68    0.53
  -9  -5   2    2.18    0.79
  -9  -5   2    0.68    0.47
   9  -5   2    3.42    0.66
 -10   5  -2    0.56    0.46
 -10   5  -2    1.15    0.59
 -10  -5  -2    0.59    0.60
 -10  -5  -2    0.45    0.58
  10  -5  -2    1.25    0.57
 -10   5   2    0.41    0.54
 -10   5   2    1.00    0.32
 -10  -5   2    0.30    0.60
 -10  -5   2    0.15    0.29
 -11   5  -2    9.71    1.21
 -11  -5  -2   18.02    1.79
 -11  -5  -2   18.40    1.64
 -11   5   2   15.80    1.62
 -11  -5   2   17.64    1.74
 -12   5  -2   10.83    1.36
 -12  -5  -2   15.35    1.85
 -12   5   2   12.62    1.61
 -12  -5   2   13.49    1.73
 -13   5  -2    5.39    1.18
 -13  -5  -2    7.14    1.62
 -13   5   2    8.57    1.54
 -13  -5   2    8.19    1.47
 -14   5  -2    0.90    0.68
 -14  -5  -2   -0.26    0.75
 -14   5   2    1.09    0.85
 -14  -5   2    1.33    0.83
 -15   5  -2   -0.27    0.49
 -15  -5  -2    0.45    0.93
 -15   5   2    0.51    0.82
 -15  -5   2   -0.04    0.72
 -16   5  -2   -0.18    0.57
 -16  -5  -2    0.19    0.99
 -16   5   2   -0.65    0.77
 -16  -5   2   -0.70    0.72
 -17   5  -2    0.42    0.77
 -17  -5  -2    1.21    1.13
 -17   5   2   -0.65    0.72
 -17  -5   2   -0.12    1.05
 -18   5  -2    0.09    0.71
 -18  -5  -2   -0.63    1.06
 -18   5   2   -1.11    0.86
 -18  -5   2   -0.40    0.88
   0   6  -2  561.11    5.97
   0  -6  -2  559.89    6.10
   0  -6  -2  549.61    5.77
   0  -6   2  574.56    5.25
  -1   6  -2   65.37    2.17
   1   6  -2   68.79    2.17
  -1  -6  -2   66.49    2.21
  -1  -6  -2   67.80    2.13
   1  -6  -2   67.97    2.21
   1  -6  -2   64.01    2.00
  -1  -6   2   68.36    1.94
   1  -6   2   66.60    1.82
  -2   6  -2   42.47    1.80
   2   6  -2   41.01    1.72
  -2  -6  -2   41.63    1.80
  -2  -6  -2   42.37    1.75
   2  -6  -2   43.47    1.84
   2  -6  -2   41.68    1.61
  -2   6   2   41.87    1.57
  -2  -6   2   43.81    1.65
   2  -6   2   43.92    1.51
  -3   6  -2    1.15    0.52
   3   6  -2    1.00    0.50
  -3  -6  -2    0.87    0.52
   3  -6  -2    0.86    0.53
   3  -6  -2    0.62    0.40
  -3   6   2    0.57    0.35
  -3  -6   2    0.75    0.45
   3  -6   2    1.30    0.41
  -4   6  -2   22.39    1.46
   4   6  -2   19.85    1.35
  -4  -6  -2   21.84    1.48
   4  -6  -2   19.59    1.44
   4  -6  -2   21.38    1.21
  -4   6   2   20.60    1.14
  -4  -6   2   23.01    1.39
   4  -6   2   23.86    1.27
  -5   6  -2  126.47    3.26
  -5  -6  -2  121.05    3.26
   5  -6  -2  117.63    3.20
   5  -6  -2  116.96    2.79
  -5   6   2  123.92    2.71
  -5  -6   2  122.59    3.14
   5  -6   2  120.44    2.74
  -6   6  -2   54.93    1.99
  -6   6  -2   57.77    2.34
  -6  -6  -2   56.93    2.40
   6  -6  -2   57.14    2.39
   6  -6  -2   60.12    2.10
  -6   6   2   57.98    2.35
  -6   6   2   58.44    1.93
  -6  -6   2   60.05    2.38
   6  -6   2   58.75    2.08
  -7   6  -2   32.41    1.64
  -7   6  -2   39.00    2.02
  -7  -6  -2   37.69    2.07
   7  -6  -2   38.03    1.78
  -7   6   2   36.50    1.97
  -7   6   2   40.44    1.67
  -7  -6   2   40.47    2.08
  -8   6  -2    0.71    0.45
  -8   6  -2    0.82    0.52
  -8  -6  -2    0.67    0.62
  -8  -6  -2    1.72    0.74
   8  -6  -2    1.09    0.51
  -8   6   2    0.94    0.55
  -8   6   2    0.79    0.37
  -8  -6   2    0.41    0.58
  -9   6  -2    4.71    0.85
  -9   6  -2    5.05    1.03
  -9  -6  -2    4.51    1.16
  -9  -6  -2    4.70    1.11
   9  -6  -2    4.62    0.85
  -9   6   2    4.05    0.95
  -9   6   2    5.94    0.69
  -9  -6   2    5.13    1.11
  -9  -6   2    4.45    0.80
 -10   6  -2    9.40    1.18
 -10   6  -2   16.98    1.54
 -10  -6  -2   17.45    1.81
 -10  -6  -2   17.07    1.63
 -10   6   2   13.43    1.50
 -10  -6   2   17.43    1.74
 -11   6  -2    6.23    1.06
 -11  -6  -2    8.62    1.54
 -11   6   2    6.39    1.29
 -11  -6   2    8.57    1.38
 -12   6  -2   12.45    1.46
 -12  -6  -2   12.00    1.80
 -12   6   2   11.41    1.58
 -12  -6   2   15.92    1.82
 -13   6  -2    2.27    0.85
 -13  -6  -2    3.52    1.16
 -13   6   2    2.88    1.03
 -13  -6   2    4.21    1.38
 -14   6  -2    0.67    0.65
 -14  -6  -2    1.75    1.01
 -14   6   2    1.38    0.91
 -14  -6   2    1.85    1.06
 -15   6  -2    0.22    0.67
 -15  -6  -2    0.05    0.83
 -15   6   2   -0.07    0.74
 -15  -6   2   -0.47    0.79
 -16   6  -2    0.05    0.70
 -16  -6  -2    0.33    1.02
 -16   6   2    0.30    0.97
 -16  -6   2   -0.17    0.91
 -17   6  -2    0.24    0.75
 -17  -6  -2    0.95    1.10
 -17   6   2   -0.41    0.83
 -17  -6   2    2.21    1.22
 -18   6  -2    1.83    1.04
 -18  -6  -2    6.77    2.07
 -18   6   2    1.12    1.09
 -18  -6   2    2.18    1.29
   0   7  -2  332.79    5.03
   0  -7  -2  327.25    5.05
   0  -7  -2  324.85    4.84
   0  -7   2  331.06    4.41
  -1   7  -2  284.47    4.69
   1   7  -2  282.66    4.62
  -1  -7  -2  288.71    4.79
  -1  -7  -2  285.31    4.61
   1  -7  -2  290.40    4.77
   1  -7  -2  279.36    4.45
  -1   7   2  284.47    4.37
  -1  -7   2  291.12    4.25
   1  -7   2  286.62    4.06
  -2   7  -2   11.59    1.26
   2   7  -2   13.30    1.26
  -2  -7  -2   10.69    1.25
  -2  -7  -2   12.91    1.12
   2  -7  -2   13.00    1.27
   2  -7  -2   11.91    1.09
  -2   7   2   11.63    1.05
  -2  -7   2   11.88    1.15
   2  -7   2   14.09    1.07
  -3   7  -2    2.81    0.92
   3   7  -2    3.77    0.87
  -3  -7  -2    3.18    0.81
   3  -7  -2    4.07    1.01
   3  -7  -2    3.26    0.73
  -3   7   2    5.24    0.81
  -3  -7   2    3.50    0.88
   3  -7   2    3.96    0.78
  -4   7  -2    1.58    0.67
   4   7  -2    1.77    0.68
  -4  -7  -2    1.71    0.65
   4  -7  -2    1.42    0.66
   4  -7  -2    1.33    0.50
  -4   7   2    2.19    0.58
  -4  -7   2    1.73    0.59
   4  -7   2    1.85    0.56
  -5   7  -2   17.01    1.49
  -5  -7  -2   18.78    1.51
   5  -7  -2   18.57    1.60
   5  -7  -2   16.10    1.25
  -5   7   2   16.57    1.17
  -5  -7   2   17.82    1.46
   5  -7   2   17.31    1.30
  -6   7  -2   18.01    1.51
  -6  -7  -2   18.65    1.60
   6  -7  -2   17.02    1.58
   6  -7  -2   17.73    1.33
  -6   7   2   17.95    1.23
  -6  -7   2   18.39    1.57
   6  -7   2   18.00    1.37
  -7   7  -2    0.46    0.45
  -7   7  -2    0.88    0.60
  -7  -7  -2    0.78    0.60
   7  -7  -2    0.67    0.68
   7  -7  -2    0.76    0.49
  -7   7   2    1.20    0.62
  -7   7   2    1.03    0.43
  -7  -7   2    0.82    0.65
   7  -7   2    0.91    0.61
  -8   7  -2    4.21    0.90
  -8   7  -2    5.17    1.08
  -8  -7  -2    5.83    1.19
   8  -7  -2    4.93    1.24
   8  -7  -2    4.26    0.88
  -8   7   2    5.00    1.06
  -8   7   2    6.86    0.76
  -8  -7   2    4.70    1.09
   8  -7   2    5.33    1.13
  -9   7  -2    0.26    0.46
  -9   7  -2    0.18    0.50
  -9  -7  -2    0.65    0.77
  -9  -7  -2   -0.22    0.62
  -9   7   2    0.27    0.56
  -9  -7   2    0.24    0.65
 -10   7  -2    9.90    1.29
 -10  -7  -2    9.28    1.58
 -10  -7  -2   10.47    1.36
 -10   7   2    7.37    1.31
 -10  -7   2    9.55    1.52
 -11   7  -2    7.38    1.21
 -11  -7  -2    7.83    1.59
 -11   7   2    6.78    1.34
 -11  -7   2    8.03    1.44
 -12   7  -2    4.58    1.14
 -12  -7  -2    4.53    1.51
 -12   7   2    5.43    1.38
 -12  -7   2    8.20    1.54
 -13   7  -2    6.28    1.29
 -13  -7  -2    5.78    1.50
 -13   7   2    8.13    1.57
 -13  -7   2    7.38    1.61
 -14   7  -2    1.40    0.86
 -14  -7  -2    4.50    1.41
 -14   7   2    2.75    1.08
 -14  -7   2    5.39    1.51
 -15   7  -2   -0.08    0.68
 -15  -7  -2    0.40    1.01
 -15   7   2    0.26    0.74
 -15  -7   2   -0.67    0.89
 -16   7  -2    1.35    0.93
 -16  -7  -2    0.50    0.97
 -16   7   2    1.51    1.01
 -16  -7   2    1.06    1.05
 -17   7  -2    0.94    0.93
 -17  -7  -2    2.06    1.35
 -17   7   2    1.16    1.10
 -17  -7   2    1.14    1.24
 -18   7  -2    1.32    0.99
 -18  -7  -2    3.02    1.44
 -18   7   2    3.28    1.30
 -18  -7   2    2.47    1.27
   0   8  -2  255.24    4.76
   0  -8  -2  243.08    4.68
   0  -8  -2  244.39    4.52
   0  -8   2  253.48    4.21
  -1   8  -2  258.54    4.80
   1   8  -2  262.88    4.81
  -1  -8  -2  260.01    4.88
  -1  -8  -2  253.54    4.66
   1  -8  -2  256.82    4.82
   1  -8  -2  250.23    4.55
  -1   8   2  258.95    4.51
  -1  -8   2  262.41    4.37
   1  -8   2  259.72    4.21
  -2   8  -2    5.37    1.10
   2   8  -2    5.85    1.12
  -2  -8  -2    4.41    1.20
   2  -8  -2    4.90    1.10
   2  -8  -2    4.38    0.89
  -2   8   2    5.40    0.91
  -2  -8   2    4.80    1.04
   2  -8   2    6.47    0.95
  -3   8  -2   13.24    1.40
   3   8  -2   14.19    1.40
  -3  -8  -2   12.69    1.40
   3  -8  -2   14.32    1.49
   3  -8  -2   11.94    1.15
  -3   8   2   13.99    1.21
  -3  -8   2   13.19    1.32
   3  -8   2   14.06    1.22
  -4   8  -2    6.37    1.14
   4   8  -2    5.72    1.10
  -4  -8  -2    5.14    1.09
   4  -8  -2    5.15    1.17
  -4   8   2    6.39    0.91
  -4  -8   2    6.62    1.18
   4  -8   2    6.15    1.00
  -5   8  -2   44.58    2.26
  -5  -8  -2   40.40    2.19
   5  -8  -2   43.98    2.30
   5  -8  -2   39.63    1.95
  -5   8   2   45.88    1.96
  -5  -8   2   45.72    2.25
   5  -8   2   46.01    2.01
  -6   8  -2    3.52    0.96
  -6  -8  -2    2.59    0.87
   6  -8  -2    4.52    1.18
   6  -8  -2    3.43    0.82
  -6   8   2    3.40    0.75
  -6  -8   2    4.51    1.13
   6  -8   2    3.45    0.99
  -7   8  -2    9.16    1.29
  -7  -8  -2    7.78    1.33
   7  -8  -2    8.19    1.48
   7  -8  -2    9.06    1.12
  -7   8   2    8.32    0.95
  -7  -8   2    9.85    1.39
   7  -8   2    9.28    1.22
  -8   8  -2    2.94    0.82
  -8  -8  -2    2.37    0.94
   8  -8  -2    5.20    1.39
  -8  -8   2    3.20    0.99
   8  -8   2    3.44    0.93
  -9   8  -2    0.74    0.62
  -9   8  -2    1.04    0.64
  -9  -8  -2   -0.14    0.75
   9  -8  -2    1.75    0.86
  -9   8   2    0.58    0.66
  -9  -8   2    0.63    0.65
   9  -8   2    0.35    0.75
 -10   8  -2    0.10    0.57
 -10  -8  -2   -0.64    0.75
  10  -8  -2   -0.84    0.78
 -10   8   2    0.37    0.70
 -10  -8   2   -0.29    0.63
  10  -8   2    0.19    0.83
 -11   8  -2    0.48    0.66
 -11  -8  -2    0.36    0.95
 -11   8   2    0.72    0.82
 -11  -8   2    1.27    0.90
 -12   8  -2    4.30    1.24
 -12  -8  -2    5.16    1.46
 -12   8   2    4.81    1.45
 -12  -8   2    4.49    1.47
 -13   8  -2    1.74    0.86
 -13  -8  -2    1.78    1.11
 -13   8   2    1.38    0.91
 -13  -8   2    1.27    1.00
 -14   8  -2    2.20    0.96
 -14  -8  -2    0.89    1.02
 -14   8   2    1.05    0.98
 -14  -8   2    0.46    0.91
 -15   8  -2    0.49    0.77
 -15  -8  -2    0.76    1.11
 -15   8   2    0.63    0.95
 -15  -8   2    1.57    1.16
 -16   8  -2    0.78    0.89
 -16  -8  -2    0.57    1.05
 -16   8   2    2.06    1.19
 -16  -8   2    0.83    1.11
 -17   8  -2    1.06    0.94
 -17  -8  -2    2.21    1.27
 -17   8   2    2.70    1.34
 -17  -8   2    0.89    1.23
   0   9  -2  118.22    3.52
   0  -9  -2  112.30    3.44
   0  -9  -2  113.58    3.29
   0  -9   2  116.64    3.12
  -1   9  -2   36.50    2.11
   1   9  -2   37.51    2.12
  -1  -9  -2   37.25    2.15
   1  -9  -2   38.67    2.20
   1  -9  -2   36.03    1.90
  -1   9   2   34.26    1.85
  -1  -9   2   38.19    1.94
   1  -9   2   37.72    1.90
  -2   9  -2   23.44    1.70
   2   9  -2   20.96    1.69
  -2  -9  -2   20.73    1.81
   2  -9  -2   20.07    1.70
   2  -9  -2   20.24    1.47
  -2   9   2   21.78    1.51
  -2  -9   2   21.46    1.61
   2  -9   2   21.55    1.48
  -3   9  -2    3.66    1.03
   3   9  -2    3.19    1.06
  -3  -9  -2    4.17    1.24
   3  -9  -2    3.10    0.92
   3  -9  -2    4.18    0.90
  -3   9   2    3.64    0.85
  -3  -9   2    2.63    0.83
   3  -9   2    3.47    0.98
  -4   9  -2   36.41    2.13
   4   9  -2   33.88    2.05
  -4  -9  -2   35.15    2.23
   4  -9  -2   35.07    2.15
   4  -9  -2   32.01    1.87
  -4   9   2   36.57    1.90
  -4  -9   2   38.31    2.15
   4  -9   2   35.03    1.88
  -5   9  -2   16.87    1.61
  -5  -9  -2   17.20    1.75
   5  -9  -2   18.06    1.81
   5  -9  -2   17.64    1.47
  -5   9   2   17.78    1.38
  -5  -9   2   19.15    1.73
   5  -9   2   20.17    1.59
  -6   9  -2   22.34    1.83
  -6  -9  -2   20.77    1.93
   6  -9  -2   18.19    1.90
   6  -9  -2   19.07    1.55
  -6   9   2   19.89    1.41
  -6  -9   2   18.55    1.79
   6  -9   2   20.32    1.66
  -7   9  -2    8.90    1.38
  -7  -9  -2    9.82    1.56
   7  -9  -2    7.88    1.51
  -7  -9   2    8.21    1.47
   7  -9   2    9.94    1.39
  -8   9  -2   11.24    1.50
  -8  -9  -2    9.69    1.73
   8  -9  -2   11.26    1.67
  -8  -9   2   10.47    1.65
   8  -9   2   12.63    1.56
  -9  -9  -2    5.86    1.62
   9  -9  -2    7.90    1.66
  -9  -9   2    4.74    1.28
   9  -9   2    5.60    1.42
 -10  -9  -2    2.29    1.23
  10  -9  -2    4.22    1.32
 -10  -9   2    3.13    1.19
  10  -9   2    3.52    1.14
 -11   9  -2    4.73    1.44
 -11  -9  -2    4.14    1.44
  11  -9  -2    6.84    1.82
 -11   9   2    8.04    1.58
 -11  -9   2    5.57    1.79
  11  -9   2    5.88    1.54
 -12   9  -2    7.30    1.51
 -12  -9  -2    3.82    1.43
  12  -9  -2    5.72    1.89
 -12   9   2    5.05    1.55
 -12  -9   2    5.60    1.49
  12  -9   2    5.72    1.42
 -13   9  -2    0.38    0.86
 -13  -9  -2    0.41    0.95
  13  -9  -2    0.58    1.23
 -13   9   2    0.74    0.91
 -13  -9   2    0.06    0.99
  13  -9   2    0.86    1.03
 -14   9  -2    1.11    0.87
 -14  -9  -2    2.06    1.19
  14  -9  -2    0.06    1.20
 -14   9   2    2.13    1.14
 -14  -9   2    0.33    1.12
 -15   9  -2    4.90    1.55
 -15  -9  -2    1.60    1.35
 -15   9   2    2.88    1.25
 -15  -9   2    3.98    1.47
 -16   9  -2    1.04    1.03
 -16  -9  -2    0.52    1.25
 -16   9   2    2.02    1.18
 -16  -9   2    4.05    1.63
 -17   9  -2    1.06    1.09
 -17  -9  -2    1.98    1.27
 -17   9   2    1.44    1.09
 -17  -9   2    3.22    1.53
   0  10  -2   22.23    1.84
   0 -10  -2   19.75    1.79
   0 -10   2   21.85    1.68
  -1  10  -2    2.11    0.75
   1  10  -2    0.84    0.66
  -1 -10  -2    0.83    0.78
   1 -10  -2    0.97    0.75
   1 -10  -2    1.88    0.55
  -1 -10   2    2.81    0.84
   1 -10   2    1.57    0.75
  -2  10  -2   23.94    1.87
   2  10  -2   24.37    1.86
  -2 -10  -2   23.72    2.03
   2 -10  -2   21.45    1.85
   2 -10  -2   24.71    1.67
  -2  10   2   24.03    1.66
  -2 -10   2   25.61    1.80
   2 -10   2   22.94    1.71
  -3  10  -2    6.82    1.21
   3  10  -2    8.22    1.30
  -3 -10  -2    5.77    1.33
   3 -10  -2    7.14    1.41
   3 -10  -2    7.04    1.00
  -3  10   2    6.77    1.03
  -3 -10   2    7.72    1.26
   3 -10   2    5.91    1.18
  -4  10  -2    3.65    1.06
   4  10  -2    4.65    1.19
  -4 -10  -2    4.63    1.33
   4 -10  -2    2.44    0.98
   4 -10  -2    3.17    0.77
  -4  10   2    2.87    0.85
  -4 -10   2    3.97    1.06
   4 -10   2    3.28    0.87
  -5  10  -2   14.83    1.59
  -5 -10  -2   15.55    1.81
   5 -10  -2   18.50    1.88
  -5  10   2   17.94    1.54
  -5 -10   2   15.68    1.78
   5 -10   2   15.86    1.62
  -6  10  -2    2.33    0.90
  -6 -10  -2    3.46    1.12
   6 -10  -2    2.76    1.10
  -6 -10   2    2.11    1.03
   6 -10   2    2.47    0.92
  -7  10  -2   51.45    2.76
  -7 -10  -2   54.43    3.05
   7 -10  -2   53.66    3.04
  -7 -10   2   55.99    2.99
   7 -10   2   52.49    2.63
  -8 -10  -2   20.26    2.23
   8 -10  -2   20.44    2.21
  -8 -10   2   19.87    2.33
   8 -10   2   19.02    2.01
  -9 -10  -2    6.59    1.63
   9 -10  -2    8.60    2.00
  -9 -10   2    5.10    1.52
   9 -10   2    5.81    1.62
 -10 -10  -2   15.95    2.57
  10 -10  -2   18.44    2.27
 -10 -10   2   15.59    2.27
  10 -10   2   22.91    2.12
 -11 -10  -2    0.49    1.29
  11 -10  -2    1.87    1.10
 -11 -10   2    1.27    1.21
  11 -10   2   -0.74    0.80
 -12 -10  -2   -0.25    1.10
  12 -10  -2    2.41    1.38
 -12 -10   2    1.99    1.31
  12 -10   2    2.03    1.04
 -13 -10  -2   -0.13    1.05
  13 -10  -2   -0.44    1.06
 -13  10   2    1.06    1.04
 -13 -10   2    0.13    0.99
  13 -10   2    0.71    1.04
 -14  10  -2    2.28    1.12
 -14 -10  -2    1.81    1.37
  14 -10  -2    0.88    1.24
 -14  10   2    1.01    1.09
 -14 -10   2    0.16    1.17
  14 -10   2   -0.29    0.96
 -15  10  -2    0.97    1.02
 -15 -10  -2    0.61    1.14
  15 -10  -2    0.83    1.19
 -15  10   2    1.14    1.08
 -15 -10   2    1.99    1.24
  15 -10   2    0.37    1.12
 -16  10  -2    0.19    0.98
 -16 -10  -2    0.09    1.22
  16 -10  -2    0.89    1.44
 -16  10   2   -0.11    1.03
 -16 -10   2    0.07    1.04
  16 -10   2    2.23    1.34
   0  11  -2    2.05    0.84
   0 -11  -2    3.17    1.03
   0 -11   2    2.16    0.91
  -1  11  -2    3.84    1.28
   1  11  -2    4.32    1.08
  -1 -11  -2    3.78    1.11
   1 -11  -2    4.77    1.41
  -1 -11   2    5.53    1.32
   1 -11   2    4.59    1.26
  -2  11  -2    9.68    1.53
   2  11  -2    7.75    1.36
  -2 -11  -2    7.66    1.60
   2 -11  -2    5.50    1.56
  -2  11   2    6.65    1.15
  -2 -11   2    9.49    1.49
   2 -11   2    8.21    1.37
  -3  11  -2    0.25    0.62
   3  11  -2    0.62    0.77
  -3 -11  -2    0.64    0.83
   3 -11  -2   -0.01    0.83
  -3  11   2    0.15    0.43
  -3 -11   2   -0.16    0.77
   3 -11   2   -0.55    0.65
  -4  11  -2   15.60    1.73
   4  11  -2   16.72    1.85
  -4 -11  -2   14.99    1.89
   4 -11  -2   16.48    1.91
  -4 -11   2   15.21    1.90
   4 -11   2   15.66    1.69
  -5  11  -2   12.15    1.60
  -5 -11  -2   11.59    1.85
   5 -11  -2   16.07    2.05
  -5 -11   2   12.47    1.90
   5 -11   2   10.24    1.60
  -6  11  -2   19.80    1.91
  -6 -11  -2   19.82    2.30
   6 -11  -2   21.56    2.35
  -6 -11   2   16.66    2.19
   6 -11   2   19.33    2.02
  -7 -11  -2   59.35    3.48
   7 -11  -2   51.93    3.14
  -7 -11   2   54.79    3.32
   7 -11   2   54.82    2.92
  -8 -11  -2   14.77    2.22
   8 -11  -2   21.39    2.60
  -8 -11   2   17.78    2.53
   8 -11   2   19.28    2.26
  -9 -11  -2    2.54    1.57
   9 -11  -2    2.65    1.38
  -9 -11   2    4.57    1.50
   9 -11   2    3.43    1.25
 -10 -11  -2   19.33    2.78
  10 -11  -2   20.83    2.43
 -10 -11   2   16.89    2.62
  10 -11   2   19.74    2.15
 -11 -11  -2    7.10    2.14
  11 -11  -2    6.04    1.69
 -11 -11   2    4.77    1.59
  11 -11   2    6.08    1.68
 -12 -11  -2    3.59    1.53
  12 -11  -2    3.50    1.42
 -12 -11   2    1.42    1.25
  12 -11   2    3.73    1.25
 -13 -11  -2    1.59    1.26
  13 -11  -2    0.74    1.30
 -13 -11   2   -0.42    1.07
  13 -11   2    0.12    0.88
 -14 -11  -2    0.57    1.16
  14 -11  -2    2.54    1.31
 -14 -11   2    0.09    1.18
  14 -11   2   -0.08    0.89
 -15 -11  -2    6.63    1.95
  15 -11  -2    4.18    1.60
 -15 -11   2    5.32    1.70
  15 -11   2    2.77    1.39
 -16 -11  -2    2.77    1.53
  16 -11  -2    4.88    1.78
 -16 -11   2    3.21    1.50
  16 -11   2    1.72    1.24
   0  12  -2    2.72    0.94
   0 -12  -2    1.42    1.05
   0 -12   2    5.15    1.45
  -1  12  -2   10.81    1.67
   1  12  -2    9.47    1.56
  -1 -12  -2    8.77    1.78
   1 -12  -2    5.83    1.76
  -1 -12   2    9.88    1.65
   1 -12   2    9.79    1.66
  -2  12  -2    9.47    1.60
   2  12  -2    6.46    1.57
  -2 -12  -2    5.04    1.41
   2 -12  -2    4.49    1.33
  -2 -12   2    7.93    1.67
   2 -12   2    6.39    1.57
  -3  12  -2   15.72    1.96
   3  12  -2   12.63    1.88
  -3 -12  -2   14.51    2.01
   3 -12  -2   14.29    2.03
  -3 -12   2   16.98    2.08
   3 -12   2   12.30    1.76
  -4  12  -2   18.07    2.05
  -4 -12  -2   17.45    2.20
   4 -12  -2   16.65    2.15
  -4 -12   2   18.82    2.19
   4 -12   2   14.36    1.90
  -5 -12  -2   67.20    3.63
   5 -12  -2   56.99    3.22
  -5 -12   2   65.76    3.35
   5 -12   2   64.76    3.13
  -6 -12  -2    4.08    1.47
   6 -12  -2    5.58    1.53
  -6 -12   2    4.05    1.43
   6 -12   2    3.23    1.18
  -7 -12  -2    4.42    1.51
   7 -12  -2    2.32    1.35
  -7 -12   2    3.11    1.44
   7 -12   2    4.25    1.30
  -8 -12  -2   26.25    2.70
   8 -12  -2   29.70    2.92
  -8 -12   2   31.56    2.95
   8 -12   2   30.24    2.53
  -9 -12  -2   10.73    2.43
   9 -12  -2    6.33    2.10
  -9 -12   2   12.56    2.36
   9 -12   2    6.41    1.79
 -10 -12  -2   16.31    2.63
  10 -12  -2   13.92    2.43
 -10 -12   2   17.54    2.45
  10 -12   2   11.08    1.93
 -11 -12  -2    7.08    2.30
  11 -12  -2    4.00    1.49
 -11 -12   2    6.04    1.78
  11 -12   2    6.99    1.80
 -12 -12  -2    4.52    1.69
  12 -12  -2    3.96    1.58
 -12 -12   2    2.86    1.48
  12 -12   2    6.00    1.69
 -13 -12  -2    3.25    1.68
  13 -12  -2    5.44    1.72
 -13 -12   2    4.53    1.61
  13 -12   2    1.64    1.06
 -14 -12  -2    2.50    1.52
  14 -12  -2    2.69    1.52
 -14 -12   2    2.08    1.25
  14 -12   2    1.95    1.18
 -15 -12  -2    2.37    1.58
  15 -12  -2    2.45    1.60
 -15 -12   2    1.87    1.45
  15 -12   2    2.22    1.24
   0  13  -2    7.82    1.51
   0 -13  -2    8.05    1.97
   0 -13   2    6.51    1.44
  -1  13  -2    2.17    0.88
   1  13  -2    1.02    0.80
  -1 -13  -2    2.01    1.20
   1 -13  -2    1.20    1.17
  -1 -13   2    2.53    1.09
   1 -13   2    2.24    1.13
  -2  13  -2    6.67    1.53
   2  13  -2    4.07    1.34
  -2 -13  -2    3.33    1.36
   2 -13  -2    2.46    1.31
  -2 -13   2    4.32    1.33
   2 -13   2    4.33    1.32
  -3  13  -2   25.07    2.24
   3  13  -2   23.26    2.38
  -3 -13  -2   23.40    2.49
   3 -13  -2   19.79    2.46
  -3 -13   2   24.14    2.39
   3 -13   2   19.24    2.09
  -4 -13  -2   31.53    2.88
   4 -13  -2   31.83    2.72
  -4 -13   2   36.06    2.79
   4 -13   2   29.93    2.47
  -5 -13  -2   26.59    2.62
   5 -13  -2   29.60    2.67
  -5 -13   2   34.61    2.82
   5 -13   2   26.69    2.29
  -6 -13  -2    0.11    1.07
   6 -13  -2    0.04    1.07
  -6 -13   2    1.59    1.05
   6 -13   2   -0.13    0.92
  -7 -13  -2    2.11    1.31
   7 -13  -2   -0.09    1.16
  -7 -13   2    3.92    1.36
   7 -13   2    0.53    0.94
  -8 -13  -2   12.88    2.20
   8 -13  -2    9.22    2.07
  -8 -13   2   10.96    2.22
   8 -13   2    8.91    1.77
  -9 -13  -2    1.26    1.23
   9 -13  -2    1.10    1.23
  -9 -13   2    0.82    1.25
   9 -13   2   -0.20    0.88
 -10 -13  -2    8.99    2.13
  10 -13  -2    7.15    2.11
 -10 -13   2    7.12    2.09
  10 -13   2    3.15    1.24
 -11 -13  -2    1.46    1.25
  11 -13  -2    2.39    1.42
 -11 -13   2   -0.76    1.08
  11 -13   2    2.27    1.14
 -12 -13  -2    2.44    1.56
  12 -13  -2   -0.43    1.10
 -12 -13   2    0.71    1.10
  12 -13   2    3.10    1.15
 -13 -13  -2   10.60    2.57
  13 -13  -2    8.04    2.33
 -13 -13   2   12.49    2.46
  13 -13   2    5.95    1.84
 -14 -13  -2    2.29    1.56
  14 -13  -2    2.38    1.47
 -14 -13   2    0.68    1.19
  14 -13   2    1.03    1.16
   0  14  -2    2.40    0.87
   0 -14  -2    2.43    1.24
   0 -14   2    2.21    1.10
  -1  14  -2    1.66    0.79
   1  14  -2    0.56    0.73
  -1 -14  -2    0.49    1.06
   1 -14  -2   -0.14    0.99
  -1 -14   2   -0.55    0.79
   1 -14   2    1.50    0.98
   2  14  -2    2.61    1.11
  -2 -14  -2    4.18    1.40
   2 -14  -2    4.10    1.39
  -2 -14   2    5.33    1.64
   2 -14   2    5.40    1.38
   3  14  -2   16.61    2.15
  -3 -14  -2   12.10    2.14
   3 -14  -2   12.01    2.12
  -3 -14   2   13.49    2.04
   3 -14   2   12.48    1.89
  -4 -14  -2   10.30    1.93
   4 -14  -2    8.33    1.82
  -4 -14   2    9.49    1.93
   4 -14   2    6.30    1.60
  -5 -14  -2    9.21    1.98
   5 -14  -2    9.25    1.96
  -5 -14   2    9.04    1.93
   5 -14   2    7.34    1.57
  -6 -14  -2    4.26    1.40
   6 -14  -2    2.75    1.36
  -6 -14   2    3.22    1.28
   6 -14   2    3.10    1.12
  -7 -14  -2    0.51    1.06
   7 -14  -2    1.70    1.11
  -7 -14   2    3.10    1.33
   7 -14   2    0.04    0.82
  -8 -14  -2    0.08    0.98
   8 -14  -2   -1.93    0.87
  -8 -14   2    1.06    1.13
   8 -14   2    0.10    0.79
  -9 -14  -2    4.86    1.54
   9 -14  -2    3.23    1.31
  -9 -14   2    2.71    1.26
   9 -14   2    1.83    1.05
 -10 -14  -2    0.32    1.09
  10 -14  -2    0.04    1.04
 -10 -14   2    0.61    1.05
  10 -14   2   -0.22    0.81
 -11 -14  -2   -0.57    1.14
  11 -14  -2   -0.51    1.15
 -11 -14   2    2.42    1.31
  11 -14   2    0.61    0.95
 -12 -14  -2    4.52    1.79
  12 -14  -2    1.41    1.38
 -12 -14   2    2.55    1.35
  12 -14   2    1.77    1.15
 -13 -14  -2    4.90    1.88
  13 -14  -2    3.16    1.58
 -13 -14   2    5.52    1.75
  13 -14   2    4.95    1.44
   0 -15  -2    4.79    1.55
   0 -15   2    5.78    1.59
  -1 -15  -2    1.87    1.23
   1 -15  -2   -0.57    1.01
  -1 -15   2    1.06    1.05
   1 -15   2    0.27    0.86
   2  15  -2    1.19    0.91
  -2 -15  -2    2.99    1.37
   2 -15  -2    1.59    1.18
  -2 -15   2    4.81    1.60
   2 -15   2    3.29    1.23
  -3 -15  -2    0.75    1.19
   3 -15  -2   -0.30    0.91
  -3 -15   2    1.94    1.03
   3 -15   2    1.68    1.01
  -4 -15  -2   -0.01    1.07
   4 -15  -2    1.19    1.16
  -4 -15   2   -0.11    0.87
   4 -15   2    0.30    0.76
  -5 -15  -2   -0.99    1.03
   5 -15  -2   -0.31    1.01
  -5 -15   2    0.68    1.04
   5 -15   2   -0.14    0.80
  -6 -15  -2    0.61    1.05
   6 -15  -2    0.36    1.07
  -6 -15   2    0.38    1.00
   6 -15   2   -0.26    0.76
  -7 -15  -2   -0.36    1.09
   7 -15  -2   -0.76    0.89
  -7 -15   2    1.12    1.17
   7 -15   2    0.77    0.86
  -8 -15  -2    0.54    1.18
   8 -15  -2   -0.30    1.04
  -8 -15   2   -0.22    1.02
   8 -15   2    0.05    0.82
  -9 -15  -2    1.21    1.36
   9 -15  -2    1.22    1.17
  -9 -15   2    1.54    1.18
   9 -15   2    1.07    0.99
 -10 -15  -2    2.01    1.38
  10 -15  -2   -1.15    1.01
 -10 -15   2    1.42    1.20
  10 -15   2    0.31    0.99
 -11 -15  -2    3.13    1.65
  11 -15  -2    2.36    1.47
 -11 -15   2    3.82    1.64
  11 -15   2    1.43    1.12
 -12 -15  -2    3.69    1.69
  12 -15  -2   -1.96    1.01
 -12 -15   2    2.87    1.41
  12 -15   2    1.17    1.01
   0 -16  -2    3.91    1.50
   0 -16   2    5.44    1.65
  -1 -16  -2    2.86    1.29
   1 -16  -2    2.05    1.33
  -1 -16   2    2.45    1.13
   1 -16   2    1.42    1.13
  -2 -16  -2    3.18    1.38
   2 -16  -2    1.08    1.11
  -2 -16   2    2.91    1.14
   2 -16   2    1.98    1.08
  -3 -16  -2    0.68    1.25
   3 -16  -2    2.55    1.25
  -3 -16   2    0.87    1.11
   3 -16   2    0.87    0.98
  -4 -16  -2   -0.35    0.97
   4 -16  -2    0.03    1.15
  -4 -16   2    3.17    1.30
   4 -16   2    0.53    0.90
  -5 -16  -2    1.51    1.27
   5 -16  -2    0.80    0.98
  -5 -16   2   -0.23    1.08
   5 -16   2    0.87    0.93
  -6 -16  -2    1.02    1.32
   6 -16  -2    1.98    1.16
  -6 -16   2    0.25    1.14
   6 -16   2    0.15    0.90
  -7 -16  -2    1.56    1.21
   7 -16  -2   -0.16    0.98
  -7 -16   2    2.61    1.42
   7 -16   2   -0.12    0.84
  -8 -16  -2    2.44    1.35
   8 -16  -2    0.42    1.12
  -8 -16   2    0.86    1.12
   8 -16   2    0.04    0.92
  -9 -16  -2   -0.63    1.20
   9 -16  -2   -0.67    1.06
  -9 -16   2    1.73    1.14
   9 -16   2    0.36    0.78
 -10 -16  -2    2.03    1.45
  10 -16  -2   -0.34    1.11
 -10 -16   2    3.89    1.43
  10 -16   2   -0.31    0.81
   0 -17  -2   -0.77    0.89
   0 -17   2   -0.50    0.89
  -1 -17  -2   -0.18    1.06
   1 -17  -2    1.57    1.28
  -1 -17   2    2.51    1.09
   1 -17   2   -0.03    0.87
  -2 -17  -2   -0.40    0.97
   2 -17  -2    0.91    1.12
  -2 -17   2    1.36    1.01
   2 -17   2    1.61    1.00
  -3 -17  -2    1.15    1.06
   3 -17  -2   -0.21    1.05
  -3 -17   2    1.48    1.12
   3 -17   2    0.77    0.93
  -4 -17  -2   -0.41    1.11
   4 -17  -2    0.47    1.13
  -4 -17   2   -0.98    0.96
   4 -17   2    1.62    0.91
  -5 -17  -2    0.07    1.26
   5 -17  -2   -0.78    0.94
  -5 -17   2    1.25    1.10
   5 -17   2    0.73    0.89
  -6 -17  -2    1.77    1.34
   6 -17  -2    1.36    1.27
  -6 -17   2    1.83    1.13
   6 -17   2    2.41    0.99
  -7 -17  -2    1.48    1.33
   7 -17  -2    0.00    1.12
  -7 -17   2    3.90    1.49
   7 -17   2    2.51    1.10
  -8 -17  -2    0.81    1.27
   8 -17  -2    0.70    1.06
  -8 -17   2    1.15    1.20
   8 -17   2    0.62    0.92
   0 -18  -2    0.37    1.13
   0 -18   2    0.43    1.00
  -1 -18  -2   -0.19    1.08
   1 -18  -2    1.07    1.29
  -1 -18   2    1.03    1.03
   1 -18   2    0.93    1.01
  -2 -18  -2    0.40    1.14
   2 -18  -2    0.69    1.24
  -2 -18   2    1.02    1.12
   2 -18   2    0.06    0.89
  -3 -18  -2    1.05    1.20
   3 -18  -2   -1.02    1.05
  -3 -18   2    0.42    0.96
   3 -18   2    2.77    1.22
  -4 -18  -2    0.78    1.12
   4 -18  -2   -0.62    1.02
  -4 -18   2    0.64    1.01
   4 -18   2    0.91    0.92
  -5 -18  -2    1.30    1.29
   5 -18  -2    0.90    1.13
  -5 -18   2    2.88    1.44
  -6 -18  -2   -0.18    1.18
   6 -18  -2   -1.31    0.95
  -6 -18   2    3.57    1.37
   6 -18   2    0.70    0.86
   0 -19  -2   -1.16    0.93
   0 -19   2    0.67    1.07
   0   0  -3    0.26    0.18
   0   0  -3    0.23    0.19
  -1   0  -3    0.18    0.18
  -1   0  -3   -0.08    0.24
  -1   0   3   -0.12    0.16
   1   0   3    0.12    0.20
  -2   0  -3  322.46    2.42
  -2   0  -3  343.35    3.48
  -2   0   3  299.40    3.03
   2   0   3  355.32    3.49
  -3   0  -3    0.18    0.26
  -3   0  -3   -1.01    0.42
  -3   0   3   -0.19    0.27
   3   0   3   -0.51    0.34
  -4   0  -3  576.85    4.40
  -4   0  -3  661.29    5.84
  -4   0   3  658.44    5.64
   4   0   3  659.69    5.81
  -5   0  -3   -0.13    0.25
  -5   0  -3   -0.07    0.39
  -5   0   3    0.29    0.29
   5   0   3    0.38    0.26
  -6   0  -3  160.37    2.90
  -6   0  -3  229.20    3.99
  -6   0   3  228.98    3.98
  -7   0  -3   -0.23    0.29
  -7   0  -3    0.01    0.43
   7   0  -3   -0.02    0.22
  -7   0   3    0.16    0.37
  -8   0  -3   38.55    1.73
  -8   0  -3   57.46    2.34
   8   0  -3   56.59    1.72
  -8   0   3   54.19    2.26
  -9   0  -3   -0.17    0.35
  -9   0  -3   -0.18    0.44
   9   0  -3    0.17    0.32
  -9   0   3    0.08    0.44
 -10   0  -3   31.98    1.84
 -10   0  -3   51.81    2.44
  10   0  -3   48.09    1.88
 -10   0   3   47.52    2.42
 -11   0  -3   -0.19    0.41
 -11   0  -3    0.13    0.58
  11   0  -3   -0.09    0.32
 -11   0   3    0.18    0.48
 -12   0  -3    5.27    1.16
 -12   0  -3    5.77    1.15
 -12   0   3    5.78    1.24
 -13   0  -3   -0.15    0.67
 -13   0   3    0.29    0.68
 -14   0  -3   96.62    3.90
 -14   0   3  113.13    4.44
 -15   0  -3    0.28    0.93
 -15   0   3    0.41    0.90
 -16   0  -3   14.26    2.01
 -16   0   3   21.58    2.44
 -17   0  -3    0.88    0.91
 -17   0   3    0.31    0.85
 -18   0  -3    0.05    0.76
 -18   0   3   -0.10    0.73
 -19   0  -3    1.77    1.10
 -19   0   3    0.23    0.95
   0   1  -3   -0.09    0.21
   0  -1  -3    0.05    0.21
   0  -1   3    0.19    0.11
   0  -1   3   -0.02    0.20
  -1   1  -3  230.95    2.61
   1   1  -3  234.53    1.95
  -1  -1  -3  238.20    2.39
  -1  -1  -3  236.34    2.57
   1  -1  -3  225.40    2.56
  -1   1   3  230.98    2.57
  -1  -1   3  124.16    1.55
   1  -1   3  236.45    2.59
  -2   1  -3 1170.05    3.56
  -2   1  -3 1742.20    7.97
  -2  -1  -3 1772.19    6.84
  -2  -1  -3 1826.07    8.06
  -2   1   3 1760.52    7.81
  -2  -1   3 1035.05    5.42
   2  -1   3 1820.18    8.08
  -3   1  -3 2466.31    6.97
  -3   1  -3 4995.81   14.84
  -3  -1  -3 4696.88   12.24
  -3  -1  -3 5394.36   15.32
  -3   1   3 4638.03   14.02
   3   1   3 5203.37   14.98
  -3  -1   3 5278.59   14.16
   3  -1   3 5792.91   15.93
  -4   1  -3  101.86    1.76
  -4   1  -3  177.12    3.10
  -4  -1  -3  175.55    2.66
  -4  -1  -3  174.69    3.08
  -4   1   3  179.34    3.06
   4   1   3  173.58    3.02
  -4  -1   3  173.06    2.92
   4  -1   3  178.21    3.08
  -5   1  -3  119.22    2.18
  -5   1  -3  216.99    3.66
  -5  -1  -3  213.31    3.21
  -5  -1  -3  214.84    3.64
  -5   1   3  213.16    3.59
  -5  -1   3  213.11    3.52
   5  -1   3  218.83    3.65
  -6   1  -3    7.61    0.72
  -6   1  -3   11.77    1.11
   6   1  -3    9.84    0.67
  -6  -1  -3   10.87    0.89
  -6  -1  -3   11.44    1.10
   6  -1  -3   10.10    0.69
  -6   1   3   10.14    0.97
  -6  -1   3   10.09    0.93
  -7   1  -3   20.32    1.18
  -7   1  -3   34.35    1.79
   7   1  -3   34.72    1.26
  -7  -1  -3   28.96    1.47
  -7  -1  -3   32.87    1.74
   7  -1  -3   32.46    1.22
  -7   1   3   32.11    1.68
  -7  -1   3   32.13    1.67
  -8   1  -3   65.05    2.18
  -8   1  -3   87.12    2.84
   8   1  -3   83.37    2.11
  -8  -1  -3   80.25    2.53
  -8  -1  -3   87.81    2.86
   8  -1  -3   88.69    2.13
  -8   1   3   88.19    2.87
  -8  -1   3   82.07    2.77
  -9   1  -3   14.75    1.21
  -9   1  -3   29.63    1.82
   9   1  -3   25.33    1.32
  -9  -1  -3   21.87    1.50
  -9  -1  -3   27.05    1.75
   9  -1  -3   24.95    1.29
  -9   1   3   25.57    1.73
  -9  -1   3   25.36    1.71
 -10   1  -3    1.87    0.65
 -10   1  -3    3.20    0.96
  10   1  -3    2.76    0.63
 -10  -1  -3    1.35    0.61
 -10  -1  -3    1.57    0.68
  10  -1  -3    2.70    0.69
 -10   1   3    2.57    0.81
 -10  -1   3    1.85    0.69
 -11   1  -3    1.25    0.66
 -11   1  -3    3.02    0.88
  11   1  -3    2.87    0.65
 -11  -1  -3    3.66    0.95
 -11  -1  -3    3.13    1.04
  11  -1  -3    3.22    0.72
 -11   1   3    3.31    0.99
 -11  -1   3    3.09    0.92
 -12   1  -3    3.39    0.93
 -12   1  -3    6.59    1.27
 -12  -1  -3    5.23    1.17
 -12  -1  -3    7.57    1.21
 -12   1   3    5.49    1.21
 -12  -1   3    5.89    1.20
 -13   1  -3    9.07    1.49
 -13  -1  -3   11.36    1.70
 -13   1   3   15.00    1.92
 -13  -1   3   17.29    1.87
 -14   1  -3   10.09    1.74
 -14  -1  -3   16.46    2.02
 -14   1   3   17.01    2.18
 -14  -1   3   18.01    2.20
 -15   1  -3   53.25    3.08
 -15  -1  -3   63.92    3.43
 -15   1   3   88.00    4.17
 -15  -1   3   96.72    4.33
 -16   1  -3   -0.23    0.70
 -16  -1  -3    0.75    0.90
 -16   1   3    0.08    0.91
 -16  -1   3    0.55    0.90
 -17   1  -3    1.69    0.93
 -17  -1  -3    1.05    1.01
 -17   1   3   -0.25    0.91
 -17  -1   3    0.27    0.96
 -18   1  -3    0.25    0.80
 -18  -1  -3    1.15    0.96
 -18   1   3   -0.13    0.95
 -18  -1   3    0.84    1.14
 -19   1  -3    0.40    0.86
 -19  -1  -3    0.61    0.92
 -19   1   3    0.09    1.08
 -19  -1   3    0.15    1.06
   0   2  -3    0.11    0.26
   0  -2  -3    0.11    0.30
   0  -2   3   -0.01    0.11
   0  -2   3    0.06    0.17
  -1   2  -3  758.70    5.12
   1   2  -3  761.17    4.34
  -1  -2  -3  761.91    5.02
   1  -2  -3  758.95    5.25
  -1  -2   3  662.77    3.61
   1  -2   3  752.17    5.01
  -2   2  -3  540.92    2.25
  -2   2  -3 1012.64    6.43
   2   2  -3 1031.05    4.85
  -2  -2  -3 1017.71    6.00
   2  -2  -3  999.95    6.41
  -2   2   3 1017.46    6.45
  -2  -2   3  987.07    5.36
   2  -2   3 1001.36    6.34
  -3   2  -3 1118.97    4.54
  -3   2  -3 2223.71   10.29
   3   2  -3 2247.16    7.29
  -3  -2  -3 2227.31    9.47
  -3  -2  -3 2290.37   10.34
  -3   2   3 2234.28   10.29
  -3  -2   3 2162.07    9.12
   3  -2   3 2267.85   10.36
  -4   2  -3  109.10    1.76
  -4   2  -3  222.51    3.54
   4   2  -3  224.55    2.52
  -4  -2  -3  214.63    3.18
  -4  -2  -3  230.92    3.60
  -4   2   3  224.75    3.53
  -4  -2   3  225.75    3.32
   4  -2   3  218.73    3.49
  -5   2  -3   11.48    0.72
  -5   2  -3   22.13    1.32
  -5  -2  -3   20.83    1.15
  -5  -2  -3   22.33    1.35
  -5   2   3   19.91    1.20
  -5  -2   3   22.17    1.22
   5  -2   3   23.18    1.30
  -6   2  -3   19.61    1.03
  -6   2  -3   43.00    1.86
  -6  -2  -3   39.08    1.64
  -6  -2  -3   39.21    1.80
   6  -2  -3   39.52    1.23
  -6   2   3   38.85    1.74
  -6  -2   3   39.76    1.75
  -7   2  -3   51.15    1.76
  -7   2  -3  104.36    2.96
  -7  -2  -3   92.18    2.69
  -7  -2  -3  102.94    2.96
   7  -2  -3  102.46    2.13
  -7   2   3   97.20    2.87
  -7  -2   3  105.90    2.95
  -8   2  -3   25.29    1.38
  -8   2  -3   47.26    2.18
  -8  -2  -3   46.92    2.03
  -8  -2  -3   50.34    2.25
   8  -2  -3   48.87    1.67
  -8   2   3   49.38    2.22
  -8  -2   3   51.30    2.23
  -9   2  -3    6.29    0.88
  -9   2  -3   13.07    1.34
  -9  -2  -3   13.98    1.28
  -9  -2  -3   15.08    1.45
   9  -2  -3   13.52    1.04
  -9   2   3   14.18    1.37
  -9  -2   3   11.91    1.28
 -10   2  -3    1.80    0.61
 -10   2  -3    4.67    1.06
 -10  -2  -3    5.01    0.99
 -10  -2  -3    4.04    1.09
  10  -2  -3    5.14    0.85
 -10   2   3    4.91    1.01
 -10  -2   3    4.44    1.00
 -11   2  -3    4.14    0.90
 -11   2  -3    7.74    1.25
 -11  -2  -3    5.96    1.10
 -11  -2  -3    8.62    1.29
  11  -2  -3    7.92    0.99
 -11   2   3    7.71    1.23
 -11  -2   3    7.48    1.23
 -12   2  -3    0.91    0.62
 -12  -2  -3    1.07    0.72
 -12  -2  -3    3.34    1.06
 -12   2   3    3.65    1.10
 -12  -2   3    2.02    0.84
 -13   2  -3    2.06    0.88
 -13  -2  -3    4.24    1.33
 -13   2   3    4.27    1.23
 -13  -2   3    3.86    1.24
 -14   2  -3    7.97    1.52
 -14  -2  -3   18.41    2.11
 -14   2   3   16.27    2.14
 -14  -2   3   18.93    2.16
 -15   2  -3   14.53    1.90
 -15  -2  -3   18.12    2.28
 -15   2   3   17.80    2.24
 -15  -2   3   21.57    2.34
 -16   2  -3    0.49    0.79
 -16  -2  -3   -0.86    0.78
 -16   2   3   -0.72    0.75
 -16  -2   3    0.32    0.95
 -17   2  -3    0.31    0.73
 -17  -2  -3    1.27    1.00
 -17   2   3    0.45    0.89
 -17  -2   3   -0.10    0.92
 -18   2  -3    0.49    0.82
 -18  -2  -3    1.04    0.95
 -18   2   3   -0.60    0.87
 -18  -2   3   -0.17    0.98
 -19   2  -3    0.62    1.00
 -19  -2  -3    0.94    1.14
 -19   2   3   -0.77    0.97
 -19  -2   3    1.31    1.30
   0   3  -3   -0.01    0.28
   0  -3  -3   -0.02    0.32
   0  -3   3   -0.15    0.14
  -1   3  -3  214.70    3.01
   1   3  -3  213.48    2.73
  -1  -3  -3  216.93    3.07
   1  -3  -3  215.90    3.13
  -1  -3   3  224.15    2.33
   1  -3   3  217.60    1.67
  -2   3  -3  260.10    3.52
   2   3  -3  258.91    2.95
  -2  -3  -3  255.96    3.40
   2  -3  -3  252.12    3.53
   2  -3  -3  251.53    2.56
  -2  -3   3  249.45    2.86
   2  -3   3  260.45    1.97
  -3   3  -3  262.89    2.41
  -3   3  -3  370.37    4.46
   3   3  -3  373.62    3.58
  -3  -3  -3  368.56    4.25
   3  -3  -3  354.65    4.40
   3  -3  -3  362.16    3.08
  -3   3   3  357.06    4.39
  -3  -3   3  370.28    3.94
  -4   3  -3   21.12    0.83
  -4   3  -3   44.12    1.72
   4   3  -3   43.78    1.34
  -4  -3  -3   45.46    1.63
   4  -3  -3   45.15    1.19
  -4   3   3   44.85    1.70
  -4  -3   3   45.07    1.56
  -5   3  -3   36.38    1.22
  -5   3  -3   75.62    2.34
  -5  -3  -3   71.56    2.15
  -5  -3  -3   77.12    2.35
   5  -3  -3   75.07    1.63
  -5   3   3   73.69    2.30
  -5  -3   3   76.57    2.21
  -5  -3   3   77.71    1.66
  -6   3  -3   63.80    1.79
  -6   3  -3  128.26    3.17
  -6  -3  -3  131.98    3.08
  -6  -3  -3  136.13    3.28
   6  -3  -3  126.36    2.28
  -6   3   3  123.79    3.12
  -6  -3   3  128.51    3.08
  -7   3  -3   28.69    1.36
  -7   3  -3   58.19    2.32
  -7  -3  -3   55.82    2.17
  -7  -3  -3   59.28    2.37
   7  -3  -3   56.01    1.71
  -7   3   3   55.68    2.27
  -7  -3   3   59.27    2.31
  -7  -3   3   59.68    1.66
  -8   3  -3   31.06    1.52
  -8   3  -3   64.18    2.53
  -8  -3  -3   58.47    2.33
  -8  -3  -3   63.46    2.53
   8  -3  -3   60.97    1.90
  -8   3   3   57.73    2.41
  -8  -3   3   59.46    2.43
  -8  -3   3   62.77    1.78
  -9   3  -3    0.84    0.46
  -9   3  -3    1.78    0.72
  -9  -3  -3    2.13    0.70
  -9  -3  -3    3.22    1.00
   9  -3  -3    1.77    0.55
  -9   3   3    1.70    0.65
  -9  -3   3    2.68    0.89
  -9  -3   3    1.80    0.42
 -10   3  -3   13.50    1.23
 -10   3  -3   25.84    1.85
 -10  -3  -3   23.38    1.75
 -10  -3  -3   24.66    1.84
  10  -3  -3   25.50    1.45
 -10   3   3   25.12    1.83
 -10  -3   3   27.29    1.96
 -11   3  -3   16.50    1.42
 -11   3  -3   31.59    2.10
 -11  -3  -3   27.68    2.00
 -11  -3  -3   27.92    2.03
  11  -3  -3   28.63    1.66
 -11   3   3   29.46    2.07
 -11  -3   3   32.08    2.16
 -12   3  -3    3.09    0.90
 -12  -3  -3    5.12    1.28
 -12   3   3    4.66    1.19
 -12  -3   3    4.83    1.25
 -13   3  -3   18.82    1.80
 -13  -3  -3   29.31    2.34
 -13   3   3   29.66    2.40
 -13  -3   3   34.53    2.47
 -14   3  -3    2.79    1.00
 -14  -3  -3    6.07    1.52
 -14   3   3    3.75    1.24
 -14  -3   3    6.61    1.43
 -15   3  -3    3.17    1.06
 -15  -3  -3    9.15    1.79
 -15   3   3    5.43    1.71
 -15  -3   3    7.76    1.68
 -16   3  -3    0.59    0.73
 -16  -3  -3    1.43    1.06
 -16   3   3    1.91    1.11
 -16  -3   3    1.46    1.09
 -17   3  -3    0.01    0.67
 -17  -3  -3    1.04    1.03
 -17   3   3    0.16    0.84
 -17  -3   3   -1.04    0.83
 -18   3  -3    0.30    0.72
 -18  -3  -3    1.23    1.02
 -18   3   3    0.59    1.00
 -18  -3   3    1.65    1.24
 -19   3  -3    3.07    1.16
 -19  -3  -3    1.56    1.15
 -19   3   3    3.38    1.56
 -19  -3   3    4.56    1.63
   0   4  -3   -0.01    0.29
   0  -4  -3    0.20    0.34
   0  -4   3    0.08    0.21
  -1   4  -3   36.22    1.44
   1   4  -3   36.69    1.36
  -1  -4  -3   36.60    1.46
   1  -4  -3   34.97    1.44
   1  -4  -3   35.83    1.23
  -1  -4   3   36.74    1.11
   1  -4   3   36.42    0.94
  -2   4  -3   72.19    2.04
   2   4  -3   73.76    1.85
  -2  -4  -3   73.11    2.06
   2  -4  -3   73.38    2.10
   2  -4  -3   74.61    1.69
  -2  -4   3   73.79    1.71
   2  -4   3   75.77    1.36
  -3   4  -3   46.40    1.76
   3   4  -3   47.91    1.55
  -3  -4  -3   44.12    1.66
   3  -4  -3   43.00    1.70
   3  -4  -3   45.00    1.33
  -3  -4   3   46.15    1.51
   3  -4   3   44.48    1.16
  -4   4  -3  267.88    3.06
  -4   4  -3  308.07    4.53
   4   4  -3  292.11    3.73
  -4  -4  -3  309.37    4.44
   4  -4  -3  300.21    4.52
   4  -4  -3  305.14    3.43
  -4   4   3  306.11    4.56
  -4   4   3  311.44    3.06
  -4  -4   3  305.55    4.13
  -5   4  -3   58.79    1.62
  -5   4  -3  111.79    2.92
  -5  -4  -3  113.75    2.87
   5  -4  -3  109.49    2.19
  -5   4   3  106.64    2.86
  -5   4   3  112.32    1.91
  -5  -4   3  114.85    2.77
  -6   4  -3   56.90    1.75
  -6   4  -3  110.10    3.05
  -6  -4  -3  109.59    2.97
  -6  -4  -3  114.16    3.13
   6  -4  -3  107.07    2.30
  -6   4   3  107.55    3.02
  -6   4   3  109.62    1.97
  -6  -4   3  111.41    2.98
  -7   4  -3    1.99    0.51
  -7   4  -3    3.36    0.96
  -7  -4  -3    4.71    0.95
  -7  -4  -3    4.31    1.02
   7  -4  -3    3.06    0.69
  -7   4   3    2.63    0.75
  -7  -4   3    2.36    0.70
  -8   4  -3    2.56    0.57
  -8   4  -3    6.61    1.06
  -8  -4  -3    6.05    1.00
  -8  -4  -3    6.46    1.11
   8  -4  -3    5.28    0.77
  -8   4   3    5.95    0.95
  -8  -4   3    5.19    0.98
  -8  -4   3    5.73    0.68
  -9   4  -3    1.59    0.52
  -9   4  -3    1.44    0.65
  -9  -4  -3    1.84    0.69
  -9  -4  -3    1.46    0.73
   9  -4  -3    1.70    0.53
  -9   4   3    1.58    0.68
  -9  -4   3    1.61    0.70
  -9  -4   3    2.16    0.50
 -10   4  -3    4.92    0.85
 -10   4  -3    7.26    1.23
 -10  -4  -3    7.18    1.23
 -10  -4  -3    7.15    1.21
  10  -4  -3    7.79    1.01
 -10   4   3    6.47    1.12
 -10  -4   3    6.53    1.23
 -10  -4   3    7.44    0.64
 -11   4  -3   12.41    1.26
 -11   4  -3   28.71    2.02
 -11  -4  -3   26.66    2.07
 -11  -4  -3   26.33    2.02
 -11   4   3   25.28    2.04
 -11  -4   3   27.11    2.03
 -12   4  -3    1.92    0.72
 -12  -4  -3    2.35    0.94
 -12   4   3    3.70    1.21
 -12  -4   3    2.74    1.00
 -13   4  -3    6.44    1.24
 -13  -4  -3    8.11    1.57
 -13   4   3    8.27    1.57
 -13  -4   3   11.21    1.69
 -14   4  -3    3.52    1.17
 -14  -4  -3   10.18    1.80
 -14   4   3    9.05    1.65
 -14  -4   3   12.38    1.85
 -15   4  -3    0.01    0.57
 -15  -4  -3    0.72    0.97
 -15   4   3    0.38    0.84
 -15  -4   3   -0.52    0.73
 -16   4  -3   -0.16    0.59
 -16  -4  -3   -0.08    0.86
 -16   4   3    0.20    0.89
 -16  -4   3   -0.09    0.81
 -17   4  -3    1.48    0.91
 -17  -4  -3   -0.98    0.85
 -17   4   3    2.92    1.35
 -17  -4   3    2.07    1.29
 -18   4  -3   -0.59    0.68
 -18  -4  -3    1.04    1.11
 -18   4   3    0.31    0.97
 -18  -4   3   -1.77    0.84
 -19   4  -3    2.23    1.16
 -19  -4  -3    2.59    1.33
 -19   4   3    2.22    1.34
 -19  -4   3    2.88    1.48
   0   5  -3    0.24    0.39
   0  -5  -3    0.19    0.37
   0  -5  -3   -0.03    0.24
   0  -5   3    0.08    0.24
  -1   5  -3    4.85    0.80
   1   5  -3    2.97    0.70
  -1  -5  -3    3.44    0.72
   1  -5  -3    3.90    0.73
   1  -5  -3    3.89    0.60
  -1  -5   3    3.65    0.55
   1  -5   3    3.83    0.50
  -2   5  -3    1.03    0.46
   2   5  -3    1.16    0.48
  -2  -5  -3    1.05    0.48
   2  -5  -3    0.89    0.48
   2  -5  -3    1.14    0.40
  -2  -5   3    1.48    0.43
   2  -5   3    1.36    0.40
  -3   5  -3   26.49    1.47
   3   5  -3   28.19    1.37
  -3  -5  -3   27.25    1.46
   3  -5  -3   26.63    1.49
   3  -5  -3   26.22    1.19
  -3  -5   3   28.08    1.29
   3  -5   3   27.06    1.04
  -4   5  -3  150.60    3.37
   4   5  -3  142.52    2.91
  -4  -5  -3  150.92    3.35
   4  -5  -3  145.56    3.35
   4  -5  -3  145.41    2.69
  -4   5   3  146.85    2.47
  -4  -5   3  152.98    3.09
   4  -5   3  143.61    2.45
  -5   5  -3   22.68    1.12
  -5   5  -3   25.71    1.60
  -5  -5  -3   25.68    1.57
   5  -5  -3   22.74    1.52
   5  -5  -3   22.51    1.21
  -5   5   3   24.67    1.52
  -5   5   3   27.59    1.15
  -5  -5   3   26.54    1.49
   5  -5   3   23.31    1.18
  -6   5  -3   91.50    2.30
  -6   5  -3  102.40    3.05
  -6  -5  -3  107.29    3.11
   6  -5  -3   98.46    2.41
  -6   5   3  100.04    3.04
  -6   5   3  102.99    2.15
  -6  -5   3  108.30    3.04
  -7   5  -3    0.05    0.28
  -7   5  -3    0.48    0.55
  -7  -5  -3    0.12    0.50
  -7  -5  -3    1.04    0.62
   7  -5  -3    0.58    0.41
  -7   5   3   -0.15    0.35
  -7   5   3    0.93    0.30
  -7  -5   3    0.56    0.51
  -8   5  -3    5.22    0.74
  -8   5  -3    6.30    1.10
  -8  -5  -3    6.05    1.09
  -8  -5  -3    8.86    1.20
   8  -5  -3    7.26    0.90
  -8   5   3    6.60    1.01
  -8  -5   3    6.12    1.10
  -9   5  -3    0.95    0.44
  -9   5  -3    2.80    0.93
  -9  -5  -3    3.09    0.87
  -9  -5  -3    1.22    0.71
   9  -5  -3    2.85    0.74
  -9   5   3    1.83    0.73
  -9  -5   3    1.69    0.73
 -10   5  -3   -0.18    0.33
 -10   5  -3   -0.07    0.45
 -10  -5  -3    0.69    0.69
 -10  -5  -3    0.27    0.55
  10  -5  -3    0.45    0.43
 -10   5   3    0.43    0.59
 -10  -5   3    1.09    0.69
 -11   5  -3    4.15    0.90
 -11  -5  -3    8.24    1.49
 -11  -5  -3    7.73    1.33
 -11   5   3    8.53    1.35
 -11  -5   3    8.49    1.36
 -12   5  -3    6.76    1.13
 -12  -5  -3   11.68    1.72
 -12   5   3   11.73    1.57
 -12  -5   3   11.54    1.56
 -13   5  -3    1.61    0.77
 -13  -5  -3    3.13    1.11
 -13   5   3    2.75    1.01
 -13  -5   3    3.98    1.20
 -14   5  -3    0.73    0.64
 -14  -5  -3    2.65    1.05
 -14   5   3    0.72    0.86
 -14  -5   3    1.93    1.01
 -15   5  -3    1.07    0.73
 -15  -5  -3    2.18    1.13
 -15   5   3    1.24    0.94
 -15  -5   3    2.72    1.11
 -16   5  -3    0.06    0.63
 -16  -5  -3    0.99    1.08
 -16   5   3    1.41    1.11
 -16  -5   3    1.86    0.99
 -17   5  -3    0.51    0.72
 -17  -5  -3   -0.58    0.94
 -17   5   3    1.60    1.02
 -17  -5   3    0.21    0.95
 -18   5  -3    0.16    0.81
 -18  -5  -3    1.83    1.27
 -18   5   3    0.63    0.98
 -18  -5   3    0.40    0.93
   0   6  -3    0.24    0.51
   0  -6  -3    0.01    0.45
   0  -6  -3   -0.24    0.32
   0  -6   3   -0.18    0.32
  -1   6  -3   75.04    2.40
   1   6  -3   74.67    2.30
  -1  -6  -3   71.25    2.37
  -1  -6  -3   71.05    2.23
   1  -6  -3   79.13    2.48
   1  -6  -3   72.44    2.13
  -1  -6   3   77.46    2.00
   1  -6   3   74.71    1.82
  -2   6  -3   83.96    2.57
   2   6  -3   89.70    2.50
  -2  -6  -3   84.11    2.58
   2  -6  -3   84.52    2.58
   2  -6  -3   84.59    2.27
  -2  -6   3   89.76    2.25
   2  -6   3   86.14    1.94
  -3   6  -3    2.14    0.68
   3   6  -3    2.54    0.81
  -3  -6  -3    1.47    0.62
   3  -6  -3    2.05    0.65
   3  -6  -3    1.93    0.52
  -3  -6   3    1.86    0.55
   3  -6   3    1.77    0.55
  -4   6  -3   49.55    2.14
   4   6  -3   46.76    1.91
  -4  -6  -3   49.82    2.13
   4  -6  -3   47.70    2.12
   4  -6  -3   47.35    1.77
  -4   6   3   49.26    1.63
  -4  -6   3   51.11    1.95
   4  -6   3   51.43    1.65
  -5   6  -3   15.22    1.39
   5   6  -3   15.48    1.25
  -5  -6  -3   15.47    1.42
   5  -6  -3   15.94    1.42
   5  -6  -3   14.34    1.09
  -5   6   3   15.29    0.98
  -5  -6   3   16.93    1.31
   5  -6   3   14.54    1.05
  -6   6  -3   60.68    2.00
  -6   6  -3   64.78    2.56
  -6  -6  -3   64.30    2.58
   6  -6  -3   64.80    2.63
   6  -6  -3   59.56    2.06
  -6   6   3   57.65    2.42
  -6   6   3   65.91    1.90
  -6  -6   3   66.56    2.49
   6  -6   3   69.53    2.15
  -7   6  -3   13.70    1.09
  -7   6  -3   13.62    1.45
  -7  -6  -3   12.51    1.34
   7  -6  -3   11.69    1.49
   7  -6  -3   14.82    1.16
  -7   6   3   14.50    1.37
  -7   6   3   14.64    0.94
  -7  -6   3   13.54    1.37
  -8   6  -3    0.89    0.45
  -8   6  -3    2.17    0.73
  -8  -6  -3    1.84    0.79
  -8  -6  -3    0.95    0.66
   8  -6  -3    2.11    0.69
  -8   6   3    1.52    0.67
  -8   6   3    1.44    0.32
  -8  -6   3    2.17    0.78
  -9   6  -3    1.47    0.55
  -9   6  -3    1.67    0.74
  -9  -6  -3    1.68    0.82
  -9  -6  -3    1.28    0.70
   9  -6  -3    2.17    0.63
  -9   6   3    1.69    0.73
  -9  -6   3    1.85    0.77
 -10   6  -3    0.54    0.47
 -10   6  -3   -0.63    0.47
 -10  -6  -3   -0.58    0.55
 -10  -6  -3    0.04    0.55
 -10   6   3   -0.02    0.51
 -10  -6   3    0.25    0.55
 -11   6  -3    0.12    0.46
 -11  -6  -3   -0.64    0.72
 -11  -6  -3    0.28    0.48
 -11   6   3   -0.04    0.58
 -11  -6   3   -0.42    0.52
 -12   6  -3    6.66    1.16
 -12  -6  -3    7.57    1.61
 -12   6   3    8.24    1.50
 -12  -6   3    7.23    1.46
 -13   6  -3    0.07    0.51
 -13  -6  -3    0.43    0.84
 -13   6   3    0.58    0.76
 -13  -6   3    0.55    0.80
 -14   6  -3    0.35    0.62
 -14  -6  -3    0.17    0.83
 -14   6   3    1.27    0.84
 -14  -6   3    1.31    0.97
 -15   6  -3    0.80    0.70
 -15  -6  -3   -0.54    0.78
 -15   6   3    0.86    0.85
 -15  -6   3    1.35    0.95
 -16   6  -3    0.92    0.73
 -16  -6  -3   -0.30    0.95
 -16   6   3    0.12    0.99
 -16  -6   3   -1.03    0.64
 -17   6  -3    5.20    1.45
 -17  -6  -3    5.97    1.65
 -17   6   3    3.75    1.51
 -17  -6   3    5.16    1.69
 -18   6  -3    0.62    0.79
 -18  -6  -3    0.18    1.14
 -18   6   3    0.82    1.05
 -18  -6   3   -0.08    1.03
   0   7  -3   -0.22    0.55
   0  -7  -3    0.22    0.57
   0  -7  -3   -0.23    0.37
   0  -7   3   -0.62    0.34
  -1   7  -3  124.49    3.26
   1   7  -3  126.64    3.22
  -1  -7  -3  125.49    3.32
  -1  -7  -3  121.11    3.09
   1  -7  -3  125.59    3.31
   1  -7  -3  120.43    2.96
  -1  -7   3  129.84    2.79
   1  -7   3  126.50    2.63
  -2   7  -3   93.84    2.91
   2   7  -3   94.26    2.81
  -2  -7  -3   90.01    2.90
  -2  -7  -3   91.79    2.79
   2  -7  -3   90.48    2.90
   2  -7  -3   89.44    2.56
  -2  -7   3   94.15    2.52
   2  -7   3   93.64    2.26
  -3   7  -3   17.07    1.47
   3   7  -3   18.82    1.44
  -3  -7  -3   16.07    1.43
   3  -7  -3   19.61    1.55
   3  -7  -3   17.04    1.22
  -3   7   3   18.44    1.16
  -3  -7   3   17.25    1.24
   3  -7   3   18.34    1.13
  -4   7  -3    8.71    1.22
   4   7  -3    8.76    1.07
  -4  -7  -3    8.62    1.24
   4  -7  -3    9.19    1.32
   4  -7  -3    8.39    0.96
  -4   7   3    8.43    0.84
  -4  -7   3    9.42    1.05
   4  -7   3    7.84    0.88
  -5   7  -3    6.14    1.15
   5   7  -3    5.36    0.97
  -5  -7  -3    4.61    1.13
   5  -7  -3    3.99    1.09
   5  -7  -3    3.63    0.77
  -5   7   3    4.86    0.72
  -5  -7   3    3.06    0.93
   5  -7   3    3.88    0.77
  -6   7  -3   75.42    2.91
  -6  -7  -3   75.85    2.92
   6  -7  -3   72.79    2.88
   6  -7  -3   72.58    2.42
  -6   7   3   80.40    2.29
  -6  -7   3   82.52    2.91
   6  -7   3   71.99    2.30
  -7   7  -3    3.45    1.06
  -7  -7  -3    3.13    0.92
   7  -7  -3    2.65    0.89
   7  -7  -3    1.70    0.60
  -7   7   3    3.98    0.96
  -7   7   3    3.16    0.54
  -7  -7   3    3.33    0.89
   7  -7   3    4.69    0.95
  -8   7  -3    1.02    0.55
  -8   7  -3    1.39    0.71
  -8  -7  -3    1.03    0.73
   8  -7  -3    1.13    0.79
   8  -7  -3    0.79    0.47
  -8   7   3    1.70    0.69
  -8   7   3    0.94    0.29
  -8  -7   3    1.24    0.69
   8  -7   3    0.99    0.64
  -9   7  -3    4.23    0.90
  -9   7  -3    3.31    1.07
  -9  -7  -3    3.97    1.27
  -9  -7  -3    3.51    1.15
  -9   7   3    3.29    0.96
  -9  -7   3    3.73    1.15
 -10   7  -3    4.64    1.01
 -10  -7  -3    3.52    1.12
 -10  -7  -3    2.29    0.82
 -10   7   3    2.87    0.97
 -10  -7   3    3.99    1.20
 -11   7  -3    9.25    1.28
 -11  -7  -3    8.29    1.66
 -11   7   3    8.76    1.47
 -11  -7   3    9.75    1.62
 -12   7  -3    2.10    0.80
 -12  -7  -3    4.33    1.33
 -12   7   3    4.73    1.30
 -12  -7   3    4.40    1.24
 -13   7  -3   -0.10    0.59
 -13  -7  -3   -0.89    0.86
 -13   7   3    0.88    0.80
 -13  -7   3   -0.44    0.76
 -14   7  -3    2.58    0.93
 -14  -7  -3    3.19    1.28
 -14   7   3    2.77    1.13
 -14  -7   3    3.64    1.29
 -15   7  -3    0.03    0.62
 -15  -7  -3    1.13    1.14
 -15   7   3    0.78    0.91
 -15  -7   3    1.76    1.15
 -16   7  -3    0.04    0.64
 -16  -7  -3    0.20    0.98
 -16   7   3   -0.61    0.67
 -16  -7   3    0.14    0.98
 -17   7  -3    2.59    1.10
 -17  -7  -3    2.54    1.29
 -17   7   3    3.29    1.35
 -17  -7   3    4.31    1.58
 -18   7  -3    0.13    0.79
 -18  -7  -3   -0.13    1.06
 -18   7   3   -0.43    0.79
 -18  -7   3    0.34    1.30
   0   8  -3   -0.10    0.51
   0  -8  -3   -0.28    0.56
   0  -8  -3   -0.38    0.31
   0  -8   3    0.08    0.43
  -1   8  -3   34.82    1.97
   1   8  -3   34.39    1.98
  -1  -8  -3   34.47    1.99
  -1  -8  -3   34.21    1.84
   1  -8  -3   34.51    2.00
   1  -8  -3   34.14    1.76
  -1  -8   3   36.68    1.73
   1  -8   3   34.72    1.61
  -2   8  -3    8.28    1.25
   2   8  -3    8.19    1.25
  -2  -8  -3    6.09    1.16
  -2  -8  -3    6.81    0.96
   2  -8  -3    6.26    1.19
   2  -8  -3    7.71    0.97
  -2  -8   3    7.18    1.01
   2  -8   3    7.51    0.91
  -3   8  -3    0.05    0.54
   3   8  -3    0.51    0.52
  -3  -8  -3    0.27    0.60
   3  -8  -3    0.64    0.64
   3  -8  -3    0.59    0.48
  -3   8   3    1.23    0.44
  -3  -8   3    0.49    0.54
   3  -8   3    0.26    0.41
  -4   8  -3    9.60    1.30
   4   8  -3    9.65    1.22
  -4  -8  -3    8.74    1.27
   4  -8  -3   10.33    1.39
   4  -8  -3   10.02    1.07
  -4   8   3    9.27    0.93
  -4  -8   3   10.48    1.20
   4  -8   3    9.88    1.04
  -5   8  -3   25.69    1.89
   5   8  -3   25.14    1.74
  -5  -8  -3   23.41    1.80
   5  -8  -3   25.79    1.95
   5  -8  -3   22.52    1.49
  -5   8   3   25.90    1.45
  -5  -8   3   24.81    1.74
   5  -8   3   24.10    1.49
  -6   8  -3   20.26    1.78
  -6  -8  -3   18.92    1.73
   6  -8  -3   19.59    1.88
   6  -8  -3   16.93    1.39
  -6   8   3   18.21    1.23
  -6  -8   3   19.41    1.68
   6  -8   3   18.96    1.42
  -7   8  -3    0.91    0.71
  -7  -8  -3    2.16    0.86
   7  -8  -3    1.60    0.84
   7  -8  -3    1.32    0.60
  -7   8   3    1.47    0.43
  -7  -8   3    2.16    0.84
   7  -8   3    1.62    0.67
  -8   8  -3    3.69    1.00
  -8  -8  -3    4.34    1.37
   8  -8  -3    3.54    1.08
  -8  -8   3    4.22    1.22
   8  -8   3    5.01    1.10
  -9   8  -3    0.01    0.58
  -9   8  -3    0.17    0.67
  -9  -8  -3    0.40    0.86
  -9  -8  -3    0.72    0.74
   9  -8  -3    0.24    0.79
  -9   8   3    0.89    0.77
  -9  -8   3    1.29    0.79
   9  -8   3    0.86    0.72
 -10   8  -3   11.28    1.44
 -10  -8  -3    9.44    1.82
 -10  -8  -3   12.57    1.52
  10  -8  -3   10.74    1.88
 -10   8   3   10.42    1.60
 -10  -8   3   12.64    1.87
  10  -8   3   13.21    1.75
 -11   8  -3    4.80    1.25
 -11  -8  -3    3.57    1.34
  11  -8  -3    1.61    1.27
 -11   8   3    4.45    1.34
 -11  -8   3    4.08    1.23
 -12   8  -3    4.48    1.25
 -12  -8  -3    3.26    1.29
 -12   8   3    3.63    1.17
 -12  -8   3    3.82    1.22
 -13   8  -3    1.01    0.81
 -13  -8  -3    1.01    1.05
 -13   8   3    0.98    0.92
 -13  -8   3    1.16    1.08
 -14   8  -3    1.60    0.87
 -14  -8  -3    1.97    1.29
 -14   8   3    1.30    0.97
 -14  -8   3    1.40    1.11
 -15   8  -3    0.24    0.69
 -15  -8  -3    1.30    1.09
 -15   8   3    0.66    0.94
 -15  -8   3    0.59    1.00
 -16   8  -3    1.95    1.03
 -16  -8  -3    0.57    1.08
 -16   8   3    0.02    0.93
 -16  -8   3    1.43    1.23
 -17   8  -3    1.71    1.04
 -17  -8  -3    1.81    1.36
 -17   8   3   -0.04    1.01
 -17  -8   3    2.62    1.35
   0   9  -3    0.33    0.65
   0  -9  -3   -0.02    0.66
   0  -9  -3   -0.19    0.27
   0  -9   3    0.03    0.46
  -1   9  -3   18.92    1.61
   1   9  -3   16.63    1.57
  -1  -9  -3   16.91    1.63
  -1  -9  -3   17.29    1.39
   1  -9  -3   16.70    1.64
   1  -9  -3   16.68    1.40
  -1  -9   3   19.39    1.45
   1  -9   3   19.95    1.40
  -2   9  -3    1.85    0.77
   2   9  -3    1.51    0.72
  -2  -9  -3    1.42    0.76
  -2  -9  -3    1.10    0.46
   2  -9  -3    1.79    0.83
   2  -9  -3    2.33    0.68
  -2  -9   3    2.11    0.69
   2  -9   3    1.34    0.58
  -3   9  -3    5.45    1.17
   3   9  -3    5.96    1.18
  -3  -9  -3    5.38    1.18
   3  -9  -3    5.93    1.26
   3  -9  -3    5.54    0.90
  -3   9   3    6.35    0.92
  -3  -9   3    6.06    1.10
   3  -9   3    5.12    0.97
  -4   9  -3    4.68    1.22
   4   9  -3    4.77    1.18
  -4  -9  -3    5.37    1.23
   4  -9  -3    3.34    0.98
   4  -9  -3    5.15    0.93
  -4   9   3    5.25    0.84
  -4  -9   3    7.35    1.17
   4  -9   3    5.87    1.02
  -5   9  -3   51.62    2.65
   5   9  -3   58.85    2.65
  -5  -9  -3   51.94    2.69
   5  -9  -3   52.75    2.71
   5  -9  -3   50.32    2.28
  -5   9   3   53.62    2.15
  -5  -9   3   56.41    2.58
   5  -9   3   53.15    2.18
  -6   9  -3   21.34    1.89
  -6  -9  -3   20.28    1.92
   6  -9  -3   19.27    1.96
  -6  -9   3   22.91    1.90
   6  -9   3   22.05    1.63
  -7   9  -3    1.29    0.88
  -7  -9  -3    1.98    1.02
   7  -9  -3    1.84    0.89
  -7  -9   3    1.14    0.83
   7  -9   3    0.55    0.69
  -8   9  -3    0.03    0.67
  -8  -9  -3    0.88    0.93
   8  -9  -3   -0.44    0.85
  -8  -9   3    0.77    0.86
   8  -9   3    1.77    0.81
  -9  -9  -3   -0.21    0.97
   9  -9  -3    2.49    1.13
  -9  -9   3    0.77    1.03
   9  -9   3    1.56    0.89
 -10  -9  -3   38.15    2.94
  10  -9  -3   36.49    2.90
 -10  -9   3   39.26    2.91
  10  -9   3   35.59    2.36
 -11   9  -3    3.07    1.08
 -11  -9  -3    3.22    1.44
  11  -9  -3    2.82    1.27
 -11   9   3    3.09    1.15
 -11  -9   3    2.39    1.22
  11  -9   3    1.61    0.99
 -12   9  -3    7.53    1.56
 -12  -9  -3    6.39    1.90
  12  -9  -3    6.94    2.00
 -12   9   3    6.97    1.76
 -12  -9   3    7.31    1.79
  12  -9   3    7.20    1.65
 -13   9  -3    1.29    0.88
 -13  -9  -3    1.99    1.17
  13  -9  -3    0.66    1.24
 -13   9   3    2.02    1.06
 -13  -9   3    1.72    1.19
  13  -9   3    1.02    1.05
 -14   9  -3    3.38    1.21
 -14  -9  -3    3.86    1.50
  14  -9  -3    3.23    1.50
 -14   9   3    5.81    1.89
 -14  -9   3    3.96    1.50
 -15   9  -3    3.53    1.25
 -15  -9  -3    1.33    1.15
  15  -9  -3    1.50    1.42
 -15   9   3    1.82    1.17
 -15  -9   3    1.36    1.19
 -16   9  -3    0.88    0.90
 -16  -9  -3    0.32    1.05
 -16   9   3    2.04    1.27
 -16  -9   3    0.76    0.99
 -17   9  -3    1.46    1.05
 -17  -9  -3   -0.13    0.96
 -17   9   3    0.39    1.06
 -17  -9   3   -0.25    0.98
   0  10  -3    0.20    0.65
   0 -10  -3   -0.05    0.67
   0 -10  -3    0.51    0.39
   0 -10   3    0.01    0.56
  -1  10  -3   16.62    1.64
   1  10  -3   15.45    1.63
  -1 -10  -3   16.24    1.74
  -1 -10  -3   16.18    1.44
   1 -10  -3   15.29    1.75
   1 -10  -3   15.63    1.33
  -1 -10   3   17.31    1.52
   1 -10   3   17.57    1.46
  -2  10  -3    3.21    1.02
   2  10  -3    2.20    0.83
  -2 -10  -3    3.31    1.04
   2 -10  -3    3.05    0.99
   2 -10  -3    3.67    0.78
  -2 -10   3    4.01    0.95
   2 -10   3    2.27    0.73
  -3  10  -3    0.89    0.66
   3  10  -3    0.17    0.61
  -3 -10  -3    0.86    0.77
   3 -10  -3    0.38    0.78
   3 -10  -3    2.93    0.73
  -3 -10   3   -0.07    0.62
   3 -10   3    0.53    0.60
  -4  10  -3   28.45    2.12
   4  10  -3   26.15    2.02
  -4 -10  -3   27.32    2.15
   4 -10  -3   27.76    2.19
  -4 -10   3   26.61    1.94
   4 -10   3   27.28    1.75
  -5  10  -3   35.35    2.37
   5  10  -3   37.97    2.36
  -5 -10  -3   35.38    2.41
   5 -10  -3   37.92    2.49
  -5 -10   3   39.48    2.37
   5 -10   3   35.94    2.02
  -6  10  -3    7.76    1.53
  -6 -10  -3    8.05    1.59
   6 -10  -3    7.16    1.72
  -6 -10   3    6.42    1.56
   6 -10   3    5.49    1.26
  -7  10  -3   38.20    2.56
  -7 -10  -3   38.22    2.74
   7 -10  -3   39.08    2.75
  -7 -10   3   40.45    2.66
   7 -10   3   39.31    2.32
  -8 -10  -3    4.24    1.41
   8 -10  -3    7.19    2.03
  -8 -10   3    7.86    1.85
   8 -10   3    6.07    1.54
  -9 -10  -3    3.60    1.53
   9 -10  -3    4.20    1.48
  -9 -10   3    2.69    1.32
   9 -10   3    3.23    1.15
 -10 -10  -3   49.67    3.44
  10 -10  -3   51.08    3.41
 -10 -10   3   56.07    3.44
  10 -10   3   54.59    2.92
 -11 -10  -3    4.69    1.60
  11 -10  -3    4.37    1.47
 -11 -10   3    6.67    1.68
  11 -10   3    5.67    1.46
 -12 -10  -3    5.06    1.65
  12 -10  -3    4.21    1.47
 -12 -10   3    3.65    1.46
  12 -10   3    4.75    1.37
 -13 -10  -3    1.62    1.34
  13 -10  -3    0.13    1.16
 -13 -10   3    0.54    1.09
  13 -10   3    1.34    0.92
 -14  10  -3   -0.34    0.89
 -14 -10  -3    1.90    1.26
  14 -10  -3   -1.07    1.00
 -14  10   3    1.31    1.21
 -14 -10   3    0.62    1.07
  14 -10   3    0.05    0.92
 -15  10  -3    0.06    0.82
 -15 -10  -3    0.08    0.99
  15 -10  -3    0.31    1.03
 -15  10   3   -0.93    0.97
 -15 -10   3   -2.05    0.97
  15 -10   3   -0.15    1.03
 -16  10  -3    0.89    1.07
 -16 -10  -3   -0.82    1.09
  16 -10  -3    3.47    1.59
 -16  10   3    0.93    1.12
 -16 -10   3    0.68    1.30
  16 -10   3    1.82    1.16
   0  11  -3    0.00    0.58
   0 -11  -3    0.09    0.79
   0 -11   3   -0.46    0.58
  -1  11  -3   11.60    1.63
   1  11  -3   10.67    1.62
  -1 -11  -3   12.27    1.83
   1 -11  -3   10.43    1.74
  -1 -11   3   10.41    1.49
   1 -11   3   10.61    1.37
  -2  11  -3    4.93    1.23
   2  11  -3    4.15    1.28
  -2 -11  -3    4.83    1.50
   2 -11  -3    6.23    1.51
  -2 -11   3    4.62    1.31
   2 -11   3    5.79    1.29
  -3  11  -3    8.07    1.42
   3  11  -3    6.34    1.35
  -3 -11  -3    8.24    1.57
   3 -11  -3    5.09    1.30
  -3 -11   3    5.50    1.38
   3 -11   3    7.57    1.31
  -4  11  -3   14.54    1.75
   4  11  -3   14.74    1.81
  -4 -11  -3   15.14    1.92
   4 -11  -3   15.43    1.99
  -4 -11   3   15.06    1.80
   4 -11   3   16.51    1.63
  -5  11  -3   12.11    1.66
  -5 -11  -3   11.61    1.81
   5 -11  -3   12.04    1.86
  -5 -11   3   10.80    1.73
   5 -11   3   11.49    1.53
  -6  11  -3    2.85    1.10
  -6 -11  -3    2.69    1.16
   6 -11  -3    3.81    1.29
  -6 -11   3    3.56    1.22
  -7 -11  -3   37.97    2.92
   7 -11  -3   37.78    2.89
  -7 -11   3   39.26    2.82
   7 -11   3   36.71    2.45
  -8 -11  -3   30.16    2.79
   8 -11  -3   26.11    2.72
  -8 -11   3   29.64    2.82
   8 -11   3   22.10    2.30
  -9 -11  -3    4.19    1.58
   9 -11  -3    4.11    1.49
  -9 -11   3    5.03    1.60
   9 -11   3    5.73    1.84
 -10 -11  -3   25.54    2.81
  10 -11  -3   24.69    2.63
 -10 -11   3   30.18    2.95
  10 -11   3   24.85    2.22
 -11 -11  -3    6.36    1.74
  11 -11  -3    8.41    2.21
 -11 -11   3    6.21    1.67
  11 -11   3    9.18    1.73
 -12 -11  -3    1.40    1.27
  12 -11  -3    2.76    1.41
 -12 -11   3    2.05    1.21
  12 -11   3    1.85    0.94
 -13 -11  -3    3.15    1.48
  13 -11  -3    2.56    1.27
 -13 -11   3    3.93    1.34
  13 -11   3    0.95    0.97
 -14 -11  -3    0.65    1.29
  14 -11  -3   -2.15    0.96
 -14 -11   3    0.63    1.12
  14 -11   3   -1.18    0.85
 -15 -11  -3    0.84    1.27
  15 -11  -3    1.48    1.39
 -15 -11   3    0.59    1.25
  15 -11   3    1.89    1.10
   0  12  -3   -0.01    0.77
   0 -12  -3   -0.44    0.92
   0 -12   3   -0.42    0.77
  -1  12  -3   25.58    2.24
   1  12  -3   23.33    2.20
  -1 -12  -3   21.52    2.27
   1 -12  -3   22.44    2.26
  -1 -12   3   23.65    2.16
   1 -12   3   25.87    2.12
  -2  12  -3   21.79    2.15
   2  12  -3   13.97    1.99
  -2 -12  -3   22.99    2.37
   2 -12  -3   22.26    2.37
  -2 -12   3   17.79    1.98
   2 -12   3   19.07    1.92
  -3  12  -3   13.01    1.93
   3  12  -3   12.21    1.84
  -3 -12  -3   11.31    1.94
   3 -12  -3   12.83    2.09
  -3 -12   3   14.10    2.03
   3 -12   3   13.63    1.72
  -4  12  -3   10.32    1.66
   4  12  -3   12.16    1.83
  -4 -12  -3    9.75    1.93
   4 -12  -3   11.51    1.98
  -4 -12   3   10.94    1.88
   4 -12   3   11.15    1.66
  -5  12  -3    6.08    1.40
  -5 -12  -3    5.40    1.47
   5 -12  -3    6.23    1.88
  -5 -12   3    5.24    1.36
   5 -12   3    5.78    1.43
  -6 -12  -3    6.35    1.80
   6 -12  -3    3.21    1.40
  -6 -12   3    3.84    1.33
   6 -12   3    2.83    1.11
  -7 -12  -3   27.01    2.68
   7 -12  -3   19.42    2.50
  -7 -12   3   26.11    2.58
   7 -12   3   22.25    2.14
  -8 -12  -3   22.31    2.64
   8 -12  -3   20.02    2.68
  -8 -12   3   23.60    2.60
   8 -12   3   22.63    2.18
  -9 -12  -3    3.60    1.49
   9 -12  -3    1.62    1.31
  -9 -12   3    4.07    1.45
   9 -12   3    1.15    1.04
 -10 -12  -3    2.23    1.40
  10 -12  -3    0.70    1.27
 -10 -12   3    1.90    1.25
  10 -12   3    1.14    0.92
 -11 -12  -3    6.43    2.02
  11 -12  -3    2.48    1.40
 -11 -12   3    1.86    1.26
  11 -12   3    2.23    0.98
 -12 -12  -3    1.85    1.38
  12 -12  -3    0.64    1.09
 -12 -12   3    0.98    1.17
  12 -12   3    1.00    0.87
 -13 -12  -3    1.25    1.41
  13 -12  -3    1.99    1.46
 -13 -12   3    1.29    1.22
  13 -12   3    2.74    1.05
 -14 -12  -3    1.12    1.31
  14 -12  -3    1.12    1.30
 -14 -12   3    1.02    1.23
  14 -12   3    1.35    0.95
   0  13  -3    0.04    0.81
   0 -13  -3   -0.03    1.01
   0 -13   3    0.76    0.97
  -1  13  -3   32.78    2.57
   1  13  -3   27.93    2.50
  -1 -13  -3   24.33    2.57
   1 -13  -3   25.40    2.67
  -1 -13   3   29.95    2.36
   1 -13   3   25.54    2.24
  -2  13  -3   24.71    2.35
   2  13  -3   16.47    2.27
  -2 -13  -3   20.25    2.48
   2 -13  -3   20.14    2.42
  -2 -13   3   21.45    2.23
   2 -13   3   21.09    2.17
  -3  13  -3    8.55    1.76
   3  13  -3    6.83    1.93
  -3 -13  -3    6.91    1.97
   3 -13  -3    7.38    2.05
  -3 -13   3    3.45    1.32
   3 -13   3    7.12    1.60
  -4  13  -3    4.77    1.51
   4  13  -3    7.67    1.78
  -4 -13  -3    4.84    1.53
   4 -13  -3    4.08    1.40
  -4 -13   3    6.03    1.49
   4 -13   3    6.25    1.53
  -5 -13  -3   11.32    2.02
   5 -13  -3   10.75    2.02
  -5 -13   3   14.01    2.00
   5 -13   3   11.58    1.68
  -6 -13  -3    1.89    1.20
   6 -13  -3    2.04    1.24
  -6 -13   3    2.30    1.21
   6 -13   3    1.62    0.95
  -7 -13  -3   10.83    2.23
   7 -13  -3    5.18    1.45
  -7 -13   3   11.73    2.04
   7 -13   3    7.68    1.54
  -8 -13  -3    2.97    1.44
   8 -13  -3    3.75    1.43
  -8 -13   3    5.62    1.57
   8 -13   3    5.10    1.28
  -9 -13  -3    3.24    1.46
   9 -13  -3    2.99    1.37
  -9 -13   3    3.64    1.29
   9 -13   3    2.45    1.02
 -10 -13  -3    2.00    1.39
  10 -13  -3    3.30    1.40
 -10 -13   3    4.41    1.41
  10 -13   3    2.35    0.98
 -11 -13  -3    0.64    1.17
  11 -13  -3   -0.18    1.03
 -11 -13   3   -0.09    1.00
  11 -13   3   -0.92    0.67
 -12 -13  -3    1.86    1.36
  12 -13  -3    1.64    1.26
 -12 -13   3    2.98    1.25
  12 -13   3    2.04    1.06
 -13 -13  -3    3.07    1.67
  13 -13  -3   -0.63    1.19
 -13 -13   3    3.93    1.43
  13 -13   3    0.88    0.88
 -14 -13  -3    0.12    1.38
  14 -13  -3   -0.39    1.23
 -14 -13   3    1.02    1.17
   0  14  -3    0.45    0.84
   0 -14  -3   -0.25    1.11
   0 -14   3    0.63    0.90
  -1  14  -3    6.24    1.65
   1  14  -3    3.35    1.21
  -1 -14  -3    5.57    1.61
   1 -14  -3    3.74    1.45
  -1 -14   3    5.11    1.60
   1 -14   3    6.96    1.62
  -2  14  -3    1.17    0.81
   2  14  -3    0.23    0.80
  -2 -14  -3    0.39    1.20
   2 -14  -3    1.38    1.15
  -2 -14   3    1.81    1.06
   2 -14   3    1.99    1.02
   3  14  -3    3.00    1.35
  -3 -14  -3    7.09    2.01
   3 -14  -3    3.94    1.35
  -3 -14   3    7.35    1.77
   3 -14   3    6.27    1.58
   4  14  -3    1.72    1.05
  -4 -14  -3    2.42    1.34
   4 -14  -3    2.72    1.26
  -4 -14   3    2.97    1.22
   4 -14   3    2.43    1.05
  -5 -14  -3    2.10    1.29
   5 -14  -3    1.80    1.16
  -5 -14   3    4.85    1.55
   5 -14   3    3.90    1.09
  -6 -14  -3    1.24    1.18
   6 -14  -3    1.43    1.19
  -6 -14   3    2.61    1.17
   6 -14   3    2.60    1.00
  -7 -14  -3    4.06    1.46
   7 -14  -3    1.93    1.19
  -7 -14   3    5.65    1.69
   7 -14   3    2.99    1.08
  -8 -14  -3   -0.74    0.94
   8 -14  -3   -0.89    0.95
  -8 -14   3   -0.58    0.89
   8 -14   3   -0.38    0.69
  -9 -14  -3    1.01    1.21
   9 -14  -3    0.72    1.06
  -9 -14   3    1.51    1.02
   9 -14   3    0.35    0.73
 -10 -14  -3   -0.66    1.19
  10 -14  -3    0.20    1.09
 -10 -14   3    1.04    1.07
  10 -14   3    0.05    0.73
 -11 -14  -3    3.09    1.57
  11 -14  -3    0.50    1.29
 -11 -14   3    1.24    1.11
  11 -14   3    1.69    0.86
 -12 -14  -3    1.68    1.38
  12 -14  -3    2.25    1.45
 -12 -14   3    2.79    1.35
 -13 -14  -3    2.92    1.67
 -13 -14   3    2.92    1.30
   0  15  -3    0.32    0.85
   0 -15  -3    0.39    1.20
   0 -15   3   -1.77    0.80
   1  15  -3    0.19    0.78
  -1 -15  -3    2.90    1.42
   1 -15  -3    0.95    1.16
  -1 -15   3    1.94    1.06
   1 -15   3    2.04    1.12
   2  15  -3    5.97    1.67
  -2 -15  -3    6.29    1.93
   2 -15  -3    5.61    1.84
  -2 -15   3    7.03    1.83
   2 -15   3    7.07    1.65
   3  15  -3    4.70    1.35
  -3 -15  -3    6.74    1.96
   3 -15  -3    3.10    1.29
  -3 -15   3    7.37    1.73
   3 -15   3    4.74    1.37
  -4 -15  -3    0.43    1.12
   4 -15  -3    0.51    0.99
  -4 -15   3    0.97    1.03
   4 -15   3    1.42    0.89
  -5 -15  -3   -1.04    0.87
   5 -15  -3   -0.08    0.98
  -5 -15   3    1.07    0.95
   5 -15   3   -0.08    0.72
  -6 -15  -3    1.17    1.24
   6 -15  -3    0.35    1.07
  -6 -15   3    3.10    1.21
   6 -15   3    2.40    0.94
  -7 -15  -3    0.23    0.98
   7 -15  -3   -1.05    1.02
  -7 -15   3    1.17    1.02
   7 -15   3    1.35    0.79
  -8 -15  -3    1.14    1.23
   8 -15  -3    0.69    1.13
  -8 -15   3    1.12    1.03
   8 -15   3    1.10    0.84
  -9 -15  -3   -0.20    1.02
   9 -15  -3    1.18    1.24
  -9 -15   3    1.51    1.10
   9 -15   3    0.82    0.75
 -10 -15  -3    0.49    1.31
  10 -15  -3    2.26    1.37
 -10 -15   3    3.67    1.39
  10 -15   3   -1.14    0.48
 -11 -15  -3   -0.27    1.27
  11 -15  -3    1.51    1.25
 -11 -15   3    0.92    1.13
   0 -16  -3   -0.27    1.15
   0 -16   3    1.32    1.00
  -1 -16  -3   -0.04    1.09
   1 -16  -3    0.05    1.11
  -1 -16   3   -0.24    0.85
   1 -16   3    0.21    0.86
  -2 -16  -3    2.42    1.33
   2 -16  -3    1.30    1.17
  -2 -16   3    0.79    0.94
   2 -16   3    5.35    1.49
  -3 -16  -3    0.60    1.07
   3 -16  -3    1.17    1.15
  -3 -16   3    0.71    0.91
   3 -16   3    0.45    0.83
  -4 -16  -3    1.61    1.16
   4 -16  -3   -0.19    0.91
  -4 -16   3    1.75    1.00
   4 -16   3    1.33    0.89
  -5 -16  -3    1.02    1.11
   5 -16  -3   -0.20    1.10
  -5 -16   3    0.57    0.87
   5 -16   3    1.67    0.87
  -6 -16  -3   -0.76    0.94
   6 -16  -3    0.53    0.99
  -6 -16   3    1.22    1.05
   6 -16   3   -0.35    0.69
  -7 -16  -3    2.85    1.33
   7 -16  -3    0.24    1.07
  -7 -16   3    2.18    1.15
   7 -16   3    1.48    0.86
  -8 -16  -3    2.08    1.44
   8 -16  -3    1.80    1.22
  -8 -16   3    0.96    1.04
   8 -16   3    1.12    0.76
  -9 -16  -3    0.56    1.19
   9 -16  -3    2.33    1.34
  -9 -16   3    2.52    1.28
 -10 -16  -3    1.88    1.54
  10 -16  -3    0.87    1.26
 -10 -16   3    2.32    1.28
   0 -17  -3    1.68    1.24
   0 -17   3    0.70    0.82
  -1 -17  -3   -0.39    1.00
   1 -17  -3    0.26    1.06
  -1 -17   3    1.04    0.92
   1 -17   3    0.10    0.88
  -2 -17  -3   -0.47    1.03
   2 -17  -3   -0.39    1.00
  -2 -17   3    1.08    0.98
   2 -17   3   -0.08    0.74
  -3 -17  -3   -0.14    1.07
   3 -17  -3    0.58    1.11
  -3 -17   3    0.39    0.96
   3 -17   3    1.06    0.91
  -4 -17  -3    0.38    1.15
   4 -17  -3    0.89    1.22
  -4 -17   3    0.01    0.96
   4 -17   3    0.76    0.90
  -5 -17  -3    2.01    1.27
   5 -17  -3    1.06    1.23
  -5 -17   3    2.11    1.07
   5 -17   3    2.00    0.96
  -6 -17  -3    1.44    1.27
   6 -17  -3    1.50    1.32
  -6 -17   3    3.21    1.21
  -7 -17  -3    0.34    1.19
   7 -17  -3    0.27    1.24
  -7 -17   3    2.43    1.25
  -8 -17  -3    1.62    1.64
   8 -17  -3    1.02    1.29
  -8 -17   3    3.62    1.43
   0 -18  -3   -0.78    1.01
   0 -18   3    1.35    0.90
  -1 -18  -3    0.59    1.22
   1 -18  -3    0.35    1.20
   1 -18   3    1.47    0.89
  -2 -18  -3    1.11    1.22
   2 -18  -3    0.15    1.14
   2 -18   3    0.59    0.88
  -3 -18  -3    1.92    1.30
   3 -18  -3   -0.62    1.03
  -3 -18   3    1.95    1.08
   3 -18   3    1.38    0.87
  -4 -18  -3    0.47    1.25
   4 -18  -3    0.43    1.14
  -4 -18   3    1.30    1.05
  -5 -18  -3    1.00    1.28
   5 -18  -3   -2.29    1.00
  -5 -18   3    1.27    1.02
   0   0  -4  398.30    2.95
   0   0  -4  377.26    3.08
  -1   0  -4    0.01    0.18
  -1   0  -4    0.27    0.28
  -1   0   4    0.00    0.16
  -2   0  -4   59.71    1.14
  -2   0  -4   59.98    1.65
  -2   0   4   58.08    1.47
  -3   0  -4    0.30    0.21
  -3   0  -4   -0.47    0.36
  -3   0   4   -0.02    0.25
  -4   0  -4  665.34    4.73
  -4   0  -4  770.46    6.70
  -4   0   4  741.24    6.25
  -5   0  -4    0.17    0.25
  -5   0  -4    0.47    0.49
  -5   0   4   -0.33    0.28
  -6   0  -4  650.50    5.78
  -6   0  -4  743.15    7.51
  -6   0   4  734.00    7.28
  -7   0  -4   -0.01    0.37
  -7   0  -4   -0.25    0.54
  -7   0   4    0.10    0.41
  -8   0  -4   41.58    1.79
  -8   0  -4   51.11    2.33
   8   0  -4   54.02    1.57
  -8   0   4   53.44    2.32
  -9   0  -4    0.59    0.44
  -9   0  -4   -0.14    0.58
   9   0  -4   -0.07    0.27
  -9   0   4    0.22    0.47
 -10   0  -4   24.27    1.62
 -10   0  -4   30.52    2.06
  10   0  -4   28.02    1.41
 -10   0   4   28.27    1.94
 -11   0  -4    0.25    0.58
 -11   0  -4   -0.20    0.62
  11   0  -4    0.05    0.32
 -11   0   4   -0.12    0.50
 -12   0  -4    5.77    1.24
 -12   0  -4    8.86    1.47
 -12   0   4    8.60    1.49
 -13   0  -4   -0.70    0.67
 -13   0   4   -0.27    0.79
 -14   0  -4    1.28    0.90
 -14   0   4    2.51    1.15
 -15   0  -4   -0.38    0.62
 -15   0   4   -1.05    0.67
 -16   0  -4    0.93    0.76
 -16   0   4    1.03    0.99
 -17   0  -4    0.00    0.77
 -17   0   4   -1.04    0.67
 -18   0  -4    1.26    1.02
 -18   0   4    1.38    1.16
 -19   0  -4    0.83    0.87
 -19   0   4   -0.47    0.95
   0   1  -4  571.38    2.88
   0   1  -4  586.94    4.07
   0  -1  -4  607.89    4.28
   0  -1   4  557.76    2.78
  -1   1  -4  147.89    2.33
   1   1  -4  141.26    1.76
  -1  -1  -4  145.50    2.06
  -1  -1  -4  141.46    2.22
   1  -1  -4  141.24    2.22
  -1  -1   4   96.36    1.51
  -2   1  -4  329.91    3.80
  -2  -1  -4  331.15    3.16
  -2  -1  -4  333.22    3.76
  -2   1   4  331.65    3.66
  -2  -1   4  221.36    2.68
  -3   1  -4  300.17    2.39
  -3   1  -4  438.46    4.76
  -3  -1  -4  406.49    3.74
  -3  -1  -4  431.88    4.68
  -3   1   4  431.73    4.54
  -3  -1   4  370.60    3.94
  -4   1  -4   48.60    1.20
  -4   1  -4   81.93    2.29
  -4  -1  -4   75.25    1.79
  -4  -1  -4   76.73    2.23
  -4   1   4   74.74    2.09
  -4  -1   4   74.76    2.00
  -5   1  -4   21.01    0.94
  -5   1  -4   40.96    1.80
  -5  -1  -4   34.81    1.37
  -5  -1  -4   39.66    1.77
  -5   1   4   39.43    1.67
  -5  -1   4   39.73    1.63
  -6   1  -4  108.21    2.30
  -6   1  -4  179.00    3.78
  -6  -1  -4  129.97    2.75
  -6  -1  -4  180.34    3.80
  -6   1   4  176.94    3.68
  -6  -1   4  176.55    3.59
  -7   1  -4   33.50    1.46
  -7   1  -4   60.57    2.42
  -7  -1  -4   47.95    1.86
  -7  -1  -4   59.72    2.40
  -7   1   4   59.54    2.32
  -7  -1   4   54.65    2.22
  -8   1  -4   15.54    1.13
  -8   1  -4   27.97    1.82
   8   1  -4   28.07    1.19
  -8  -1  -4   23.41    1.42
  -8  -1  -4   29.69    1.86
   8  -1  -4   27.43    1.17
  -8   1   4   26.63    1.70
  -8  -1   4   29.31    1.75
  -9   1  -4   28.65    1.59
  -9   1  -4   50.39    2.43
   9   1  -4   49.38    1.69
  -9  -1  -4   44.47    2.03
  -9  -1  -4   50.88    2.44
   9  -1  -4   50.06    1.68
  -9   1   4   49.40    2.40
  -9  -1   4   52.41    2.43
 -10   1  -4   13.86    1.25
 -10   1  -4   24.90    1.89
  10   1  -4   20.99    1.25
 -10  -1  -4   17.39    1.44
 -10  -1  -4   23.24    1.88
  10  -1  -4   22.58    1.28
 -10   1   4   22.26    1.77
 -10  -1   4   21.45    1.74
 -11   1  -4   39.59    2.13
 -11   1  -4   76.46    3.20
  11   1  -4   75.73    2.42
 -11  -1  -4   66.42    2.79
 -11  -1  -4   80.82    3.31
  11  -1  -4   73.00    2.33
 -11   1   4   73.50    3.17
 -11  -1   4   72.68    3.13
 -12   1  -4    4.73    1.17
 -12   1  -4   13.66    1.58
 -12  -1  -4    9.60    1.44
 -12  -1  -4   13.33    1.64
 -12   1   4   11.20    1.60
 -12  -1   4   12.53    1.70
 -13   1  -4   13.85    1.72
 -13  -1  -4   16.06    1.93
 -13   1   4   20.36    2.13
 -13  -1   4   22.40    2.15
 -14   1  -4   10.10    1.64
 -14  -1  -4   14.92    1.94
 -14   1   4   15.53    2.13
 -14  -1   4   15.35    2.01
 -15   1  -4    8.23    1.52
 -15  -1  -4   12.38    1.85
 -15   1   4   13.26    2.07
 -15  -1   4   10.99    1.97
 -16   1  -4    0.03    0.64
 -16  -1  -4   -0.08    0.76
 -16   1   4    1.01    1.03
 -16  -1   4   -0.53    0.68
 -17   1  -4    1.60    0.88
 -17  -1  -4    1.40    0.98
 -17   1   4    1.18    1.13
 -17  -1   4    1.42    1.15
 -18   1  -4    0.12    0.79
 -18  -1  -4    0.97    0.93
 -18   1   4    0.52    1.01
 -18  -1   4    0.85    1.03
 -19   1  -4    0.23    0.87
 -19  -1  -4   -0.91    0.77
 -19   1   4    2.15    1.23
 -19  -1   4    0.41    1.23
   0   2  -4  186.62    2.56
   0  -2  -4  191.47    2.76
   0  -2   4  105.33    1.11
  -1   2  -4    9.74    0.79
   1   2  -4    8.58    0.64
  -1  -2  -4   10.08    0.77
   1  -2  -4    9.35    0.77
  -1  -2   4    4.39    0.38
  -2   2  -4  434.72    4.55
   2   2  -4  439.11    3.35
  -2  -2  -4  446.37    4.20
  -2  -2  -4  442.65    4.47
   2  -2  -4  453.53    4.62
  -2   2   4  442.69    4.54
  -2  -2   4  260.15    2.89
  -3   2  -4  678.12    6.09
   3   2  -4  672.65    4.05
  -3  -2  -4  661.73    5.33
  -3  -2  -4  669.45    5.96
  -3   2   4  669.82    5.96
  -3  -2   4  449.48    4.31
  -4   2  -4  118.89    1.71
  -4   2  -4  238.63    3.89
   4   2  -4  234.32    2.50
  -4  -2  -4  236.89    3.42
  -4  -2  -4  238.68    3.86
  -4   2   4  238.14    3.84
  -4  -2   4  200.48    3.25
  -5   2  -4  119.66    2.04
  -5   2  -4  245.67    4.20
   5   2  -4  240.94    2.73
  -5  -2  -4  231.87    3.61
  -5  -2  -4  244.35    4.16
  -5   2   4  237.82    4.09
  -5  -2   4  227.15    3.79
  -6   2  -4   75.60    1.87
  -6   2  -4  155.52    3.57
  -6  -2  -4  141.50    3.08
  -6  -2  -4  154.10    3.56
  -6   2   4  147.23    3.43
  -6  -2   4  149.26    3.32
  -7   2  -4   60.73    1.87
  -7   2  -4  129.32    3.45
  -7  -2  -4  117.73    3.01
  -7  -2  -4  127.18    3.43
  -7   2   4  124.39    3.35
  -7  -2   4  125.64    3.27
  -8   2  -4    0.20    0.29
  -8   2  -4    0.59    0.56
  -8  -2  -4    0.25    0.44
  -8  -2  -4    0.14    0.53
  -8   2   4    0.34    0.48
  -8  -2   4    0.39    0.45
  -9   2  -4   23.80    1.43
  -9   2  -4   47.56    2.39
  -9  -2  -4   44.32    2.08
  -9  -2  -4   47.46    2.41
   9  -2  -4   48.25    1.67
  -9   2   4   46.92    2.36
  -9  -2   4   43.34    2.21
 -10   2  -4    7.21    0.98
 -10   2  -4   13.91    1.55
 -10  -2  -4   12.15    1.30
 -10  -2  -4   15.95    1.65
  10  -2  -4   14.99    1.12
 -10   2   4   13.83    1.51
 -10  -2   4   13.10    1.42
 -11   2  -4    5.60    1.00
 -11   2  -4   15.71    1.71
 -11  -2  -4   15.08    1.53
 -11  -2  -4   16.67    1.73
  11  -2  -4   15.40    1.20
 -11   2   4   14.59    1.61
 -11  -2   4   14.00    1.60
 -12   2  -4    5.23    1.18
 -12  -2  -4   10.12    1.52
 -12  -2  -4    8.43    1.44
 -12   2   4   10.13    1.61
 -12  -2   4    9.59    1.48
 -13   2  -4   12.11    1.58
 -13  -2  -4   20.71    2.08
 -13   2   4   23.16    2.27
 -13  -2   4   22.92    2.19
 -14   2  -4    4.59    1.31
 -14  -2  -4    5.01    1.43
 -14   2   4    6.14    1.61
 -14  -2   4    7.59    1.70
 -15   2  -4    8.71    1.49
 -15  -2  -4   13.72    1.97
 -15   2   4   11.81    1.86
 -15  -2   4   15.26    2.15
 -16   2  -4    0.42    0.64
 -16  -2  -4    0.34    0.80
 -16   2   4    1.36    0.93
 -16  -2   4    0.07    0.87
 -17   2  -4   -0.03    0.73
 -17  -2  -4   -0.33    0.74
 -17   2   4   -0.22    0.84
 -17  -2   4    0.90    0.96
 -18   2  -4   -0.30    0.60
 -18  -2  -4   -0.19    0.78
 -18   2   4   -0.30    0.77
 -18  -2   4    0.50    0.86
 -19   2  -4   -0.29    0.72
 -19  -2  -4   -1.07    0.84
 -19   2   4    0.36    1.13
 -19  -2   4   -0.17    0.94
   0   3  -4   84.56    1.93
   0  -3  -4   84.80    2.06
   0  -3   4   62.43    0.97
  -1   3  -4   10.30    0.86
   1   3  -4   10.14    0.77
  -1  -3  -4   10.04    0.83
   1  -3  -4    9.69    0.86
  -1  -3   4    6.84    0.46
  -2   3  -4   45.51    1.64
   2   3  -4   44.54    1.32
  -2  -3  -4   46.19    1.57
   2  -3  -4   44.79    1.63
  -2  -3   4   39.10    1.18
  -3   3  -4  248.09    2.02
  -3   3  -4  257.05    3.95
   3   3  -4  251.88    2.99
  -3  -3  -4  249.75    3.63
   3  -3  -4  257.71    3.96
  -3   3   4  246.11    3.85
  -3  -3   4  250.14    3.30
   3  -3   4  250.01    1.98
  -4   3  -4   32.30    0.93
  -4   3  -4   61.93    2.13
   4   3  -4   62.62    1.58
  -4  -3  -4   61.75    1.94
  -4  -3  -4   66.99    2.20
  -4   3   4   63.02    2.11
  -4  -3   4   65.19    1.91
  -5   3  -4  120.79    2.06
  -5   3  -4  247.34    4.33
   5   3  -4  242.98    3.16
  -5  -3  -4  231.23    3.93
  -5  -3  -4  257.51    4.40
  -5   3   4  245.78    4.28
  -5  -3   4  246.16    4.02
  -6   3  -4   42.09    1.41
  -6   3  -4   84.31    2.73
  -6  -3  -4   79.93    2.49
  -6  -3  -4   84.92    2.77
  -6   3   4   83.73    2.71
  -6  -3   4   88.49    2.61
  -7   3  -4   41.03    1.55
  -7   3  -4   86.96    2.90
  -7  -3  -4   83.16    2.63
  -7  -3  -4   84.32    2.86
   7  -3  -4   83.02    1.91
  -7   3   4   81.28    2.80
  -7  -3   4   87.00    2.77
  -8   3  -4   12.46    0.99
  -8   3  -4   28.04    1.84
  -8  -3  -4   27.30    1.67
  -8  -3  -4   25.56    1.76
   8  -3  -4   26.71    1.25
  -8   3   4   25.92    1.75
  -8  -3   4   27.55    1.71
  -9   3  -4    0.45    0.39
  -9   3  -4    2.35    0.80
  -9  -3  -4    2.90    0.84
  -9  -3  -4    1.52    0.73
   9  -3  -4    2.84    0.68
  -9   3   4    2.68    0.84
  -9  -3   4    3.38    0.89
 -10   3  -4   13.18    1.18
 -10   3  -4   26.08    1.94
 -10  -3  -4   28.43    1.89
 -10  -3  -4   25.40    1.97
  10  -3  -4   25.84    1.43
 -10   3   4   26.60    1.96
 -10  -3   4   28.94    2.02
 -11   3  -4    1.87    0.68
 -11   3  -4    7.26    1.34
 -11  -3  -4    6.19    1.18
 -11  -3  -4    3.96    1.20
  11  -3  -4    6.63    0.92
 -11   3   4    5.26    1.14
 -11  -3   4    5.82    1.16
 -12   3  -4    5.39    1.11
 -12  -3  -4   12.09    1.57
 -12  -3  -4   13.80    1.76
 -12   3   4   12.79    1.71
 -12  -3   4   14.07    1.71
 -13   3  -4    1.59    0.76
 -13  -3  -4    4.85    1.37
 -13   3   4    4.06    1.20
 -13  -3   4    4.66    1.27
 -14   3  -4    0.66    0.64
 -14  -3  -4    0.04    0.79
 -14   3   4    1.47    0.99
 -14  -3   4    1.94    0.99
 -15   3  -4    2.76    1.00
 -15  -3  -4    7.07    1.69
 -15   3   4    6.14    1.56
 -15  -3   4    7.73    1.65
 -16   3  -4    0.89    0.75
 -16  -3  -4    1.39    0.89
 -16   3   4    2.29    1.15
 -16  -3   4    2.31    1.14
 -17   3  -4    0.42    0.75
 -17  -3  -4   -0.43    0.85
 -17   3   4    1.28    1.05
 -17  -3   4    0.22    0.91
 -18   3  -4    0.34    0.74
 -18  -3  -4    0.67    0.99
 -18   3   4    0.26    0.96
 -18  -3   4   -0.68    0.83
   0   4  -4    5.37    0.76
   0  -4  -4    5.76    0.75
   0  -4   4    5.48    0.41
  -1   4  -4   67.26    1.98
   1   4  -4   66.18    1.84
  -1  -4  -4   68.89    2.03
   1  -4  -4   68.75    2.06
  -1  -4   4   67.89    1.43
   1  -4   4   70.14    1.10
  -2   4  -4    5.00    0.81
   2   4  -4    4.99    0.73
  -2  -4  -4    4.47    0.75
   2  -4  -4    4.88    0.79
   2  -4  -4    4.55    0.58
  -2  -4   4    4.38    0.52
   2  -4   4    5.94    0.39
  -3   4  -4   17.50    1.25
   3   4  -4   17.04    1.04
  -3  -4  -4   16.25    1.15
   3  -4  -4   17.81    1.25
   3  -4  -4   16.50    0.87
  -3  -4   4   15.50    0.94
   3  -4   4   16.42    0.64
  -4   4  -4  208.63    2.49
  -4   4  -4  213.87    3.98
   4   4  -4  210.40    3.18
  -4  -4  -4  217.80    3.83
   4  -4  -4  213.71    4.01
   4  -4  -4  210.81    2.78
  -4   4   4  211.59    3.97
  -4  -4   4  210.33    3.46
   4  -4   4  209.73    2.47
  -5   4  -4   19.03    0.90
  -5   4  -4   31.75    1.77
   5   4  -4   29.88    1.33
  -5  -4  -4   34.21    1.70
  -5  -4  -4   35.66    1.88
   5  -4  -4   32.29    1.21
  -5   4   4   31.88    1.71
  -5  -4   4   33.82    1.59
  -6   4  -4    3.40    0.53
  -6   4  -4    6.10    1.05
  -6  -4  -4    6.54    0.95
  -6  -4  -4    7.01    1.15
   6  -4  -4    7.39    0.73
  -6   4   4    5.83    0.93
  -6  -4   4    5.60    0.85
  -6  -4   4    6.97    0.63
  -7   4  -4    1.49    0.45
  -7   4  -4    4.49    1.02
  -7  -4  -4    4.45    0.90
  -7  -4  -4    3.64    1.05
   7  -4  -4    3.87    0.65
  -7   4   4    3.62    0.86
  -7  -4   4    4.24    0.85
  -8   4  -4    3.11    0.58
  -8   4  -4    6.63    1.20
  -8  -4  -4    6.76    1.06
  -8  -4  -4    6.27    1.14
   8  -4  -4    6.72    0.80
  -8   4   4    6.75    1.08
  -8  -4   4    6.67    1.06
  -9   4  -4    1.46    0.48
  -9   4  -4    3.73    1.08
  -9  -4  -4    2.72    0.88
  -9  -4  -4    1.55    0.74
   9  -4  -4    2.67    0.69
  -9   4   4    2.57    0.82
  -9  -4   4    3.46    0.95
 -10   4  -4    0.96    0.45
 -10   4  -4    3.38    1.03
 -10  -4  -4    2.04    0.79
 -10  -4  -4    0.69    0.76
  10  -4  -4    2.52    0.73
 -10   4   4    1.64    0.74
 -10  -4   4    4.72    1.12
 -11   4  -4    3.26    0.83
 -11   4  -4    8.75    1.41
 -11  -4  -4    8.54    1.36
 -11  -4  -4    7.90    1.43
 -11   4   4    9.11    1.43
 -11  -4   4    7.72    1.28
 -12   4  -4   -0.23    0.42
 -12  -4  -4    0.54    0.74
 -12   4   4   -0.33    0.59
 -12  -4   4   -0.34    0.57
 -13   4  -4    3.55    1.05
 -13  -4  -4    4.42    1.45
 -13   4   4    4.18    1.35
 -13  -4   4    5.59    1.38
 -14   4  -4    2.49    0.90
 -14  -4  -4    6.77    1.66
 -14   4   4    5.37    1.59
 -14  -4   4    6.03    1.42
 -15   4  -4    2.27    0.89
 -15  -4  -4    5.21    1.73
 -15   4   4    3.59    1.29
 -15  -4   4    4.32    1.41
 -16   4  -4    1.68    0.86
 -16  -4  -4    0.70    1.04
 -16   4   4    2.29    1.16
 -16  -4   4    2.23    1.20
 -17   4  -4    2.88    1.06
 -17  -4  -4    6.17    1.89
 -17   4   4    4.37    1.56
 -17  -4   4    3.54    1.43
 -18   4  -4    1.46    0.80
 -18  -4  -4    0.93    1.19
 -18   4   4    1.39    1.18
 -18  -4   4    1.56    1.24
   0   5  -4   84.44    2.33
   0  -5  -4   84.34    2.44
   0  -5   4   83.15    1.62
  -1   5  -4  150.70    3.15
   1   5  -4  147.49    2.97
  -1  -5  -4  146.58    3.18
   1  -5  -4  148.97    3.24
  -1  -5   4  148.61    2.35
   1  -5   4  150.83    2.03
  -2   5  -4  187.05    3.62
   2   5  -4  184.35    3.27
  -2  -5  -4  190.90    3.67
   2  -5  -4  189.16    3.72
   2  -5  -4  181.22    2.97
  -2  -5   4  188.28    2.91
   2  -5   4  190.91    2.25
  -3   5  -4   10.42    1.14
   3   5  -4   11.50    1.03
  -3  -5  -4   10.84    1.09
   3  -5  -4   11.27    1.15
   3  -5  -4   11.78    0.88
  -3  -5   4   12.61    0.94
   3  -5   4   10.96    0.66
  -4   5  -4  217.20    4.21
   4   5  -4  209.53    3.52
  -4  -5  -4  222.52    4.15
   4  -5  -4  206.82    4.15
   4  -5  -4  211.19    3.17
  -4  -5   4  217.02    3.68
   4  -5   4  218.11    2.76
  -5   5  -4   77.11    1.85
  -5   5  -4   75.59    2.68
   5   5  -4   73.10    2.17
  -5  -5  -4   76.67    2.59
   5  -5  -4   71.28    2.61
   5  -5  -4   76.02    1.99
  -5   5   4   72.37    2.60
  -5  -5   4   76.22    2.38
   5  -5   4   79.68    1.88
  -6   5  -4    6.18    0.69
  -6   5  -4    6.92    1.12
  -6  -5  -4    7.18    1.06
  -6  -5  -4    7.30    1.21
   6  -5  -4    7.39    0.82
  -6   5   4    7.30    1.05
  -6  -5   4    7.49    1.00
  -7   5  -4    7.90    0.80
  -7   5  -4   13.49    1.41
  -7  -5  -4   12.98    1.35
  -7  -5  -4   12.78    1.41
   7  -5  -4   12.63    0.99
  -7   5   4   13.24    1.35
  -7  -5   4   13.73    1.30
  -8   5  -4    0.59    0.39
  -8   5  -4    1.89    0.68
  -8  -5  -4    1.69    0.75
  -8  -5  -4    2.21    0.77
   8  -5  -4    1.42    0.51
  -8   5   4    1.40    0.65
  -8  -5   4    1.47    0.68
  -9   5  -4    0.68    0.38
  -9   5  -4    2.19    0.79
  -9  -5  -4    1.03    0.68
  -9  -5  -4    0.78    0.69
   9  -5  -4    1.19    0.48
  -9   5   4    1.27    0.64
  -9  -5   4    1.45    0.69
 -10   5  -4    1.19    0.51
 -10   5  -4    3.69    1.10
 -10  -5  -4    2.55    0.86
 -10  -5  -4    2.76    0.91
  10  -5  -4    2.92    0.80
 -10   5   4    2.03    0.80
 -10  -5   4    3.82    1.12
 -11   5  -4    2.91    0.77
 -11   5  -4    8.04    1.24
 -11  -5  -4    5.20    1.36
 -11  -5  -4    4.64    1.22
 -11   5   4    5.08    1.29
 -11  -5   4    8.79    1.34
 -12   5  -4    2.83    0.88
 -12  -5  -4    3.25    1.05
 -12   5   4    2.65    1.03
 -12  -5   4    3.06    1.06
 -13   5  -4    0.78    0.62
 -13  -5  -4    3.27    1.11
 -13   5   4    3.41    1.16
 -13  -5   4    4.05    1.21
 -14   5  -4    0.18    0.46
 -14  -5  -4    0.16    0.81
 -14  -5   4    0.53    0.91
 -15   5  -4    0.69    0.66
 -15  -5  -4    1.09    1.04
 -15   5   4    0.16    0.82
 -15  -5   4    0.90    0.97
 -16   5  -4    0.62    0.65
 -16  -5  -4    0.63    0.97
 -16   5   4    1.61    0.97
 -16  -5   4    1.68    1.10
 -17   5  -4    0.01    0.67
 -17  -5  -4    0.12    1.08
 -17   5   4    0.56    0.91
 -17  -5   4    0.62    1.14
 -18   5  -4    1.27    0.79
 -18  -5  -4    1.19    1.13
 -18   5   4    0.52    0.99
 -18  -5   4    1.51    1.20
   0   6  -4  262.33    4.35
   0  -6  -4  263.41    4.55
   0  -6   4  269.03    3.29
  -1   6  -4    2.76    0.73
   1   6  -4    2.57    0.72
  -1  -6  -4    2.69    0.87
   1  -6  -4    3.26    0.91
   1  -6  -4    2.56    0.68
  -1  -6   4    2.61    0.58
   1  -6   4    2.67    0.54
  -2   6  -4   69.83    2.47
   2   6  -4   71.90    2.33
  -2  -6  -4   71.32    2.51
   2  -6  -4   71.41    2.51
   2  -6  -4   68.29    2.07
  -2  -6   4   71.41    1.98
   2  -6   4   72.07    1.67
  -3   6  -4  127.63    3.34
   3   6  -4  125.33    3.01
  -3  -6  -4  124.85    3.27
   3  -6  -4  122.40    3.31
   3  -6  -4  119.46    2.68
  -3  -6   4  126.38    2.78
   3  -6   4  126.77    2.23
  -4   6  -4  235.08    4.59
   4   6  -4  232.42    4.04
  -4  -6  -4  233.60    4.54
   4  -6  -4  234.74    4.64
   4  -6  -4  229.92    3.68
  -4  -6   4  233.45    4.00
   4  -6   4  233.76    3.14
  -5   6  -4   24.61    1.72
   5   6  -4   21.29    1.36
  -5  -6  -4   21.77    1.66
   5  -6  -4   22.72    1.66
   5  -6  -4   20.85    1.25
  -5  -6   4   26.91    1.58
   5  -6   4   23.86    1.18
  -6   6  -4    0.09    0.54
  -6  -6  -4    0.13    0.59
   6  -6  -4    0.71    0.61
   6  -6  -4    0.07    0.37
  -6   6   4    0.53    0.51
  -6  -6   4    0.35    0.54
   6  -6   4    0.04    0.38
  -7   6  -4    4.73    0.76
  -7   6  -4    3.46    1.09
  -7  -6  -4    4.80    1.10
  -7  -6  -4    5.85    1.22
   7  -6  -4    3.14    1.02
   7  -6  -4    4.04    0.79
  -7   6   4    4.22    0.96
  -7  -6   4    4.31    0.99
  -8   6  -4    0.45    0.36
  -8   6  -4   -0.09    0.54
  -8  -6  -4    0.66    0.66
  -8  -6  -4   -0.14    0.57
   8  -6  -4    0.21    0.35
  -8   6   4    0.57    0.51
  -8  -6   4   -0.46    0.42
  -8  -6   4    0.28    0.20
  -9   6  -4    0.56    0.42
  -9   6  -4    0.32    0.65
  -9  -6  -4   -0.24    0.65
  -9  -6  -4    0.08    0.59
   9  -6  -4    0.30    0.41
  -9   6   4    0.83    0.65
  -9  -6   4    1.19    0.71
 -10   6  -4    1.61    0.63
 -10   6  -4    4.51    1.23
 -10  -6  -4    4.45    1.36
 -10  -6  -4    2.07    0.88
 -10   6   4    2.92    0.94
 -10  -6   4    3.46    1.03
 -11   6  -4    2.08    0.72
 -11  -6  -4    3.21    1.15
 -11  -6  -4    2.13    0.75
 -11   6   4    2.72    0.93
 -11  -6   4    4.02    1.09
 -12   6  -4    0.21    0.49
 -12  -6  -4   -0.36    0.79
 -12   6   4    0.26    0.67
 -12  -6   4    1.20    0.76
 -13   6  -4    6.41    1.15
 -13  -6  -4   11.67    1.88
 -13   6   4   12.74    1.87
 -13  -6   4   15.29    1.87
 -14   6  -4    7.80    1.32
 -14  -6  -4   10.86    1.89
 -14   6   4   10.34    1.84
 -14  -6   4   10.55    1.84
 -15   6  -4    0.73    0.69
 -15  -6  -4    2.94    1.25
 -15   6   4    1.49    1.03
 -15  -6   4    6.09    1.84
 -16   6  -4   -0.05    0.59
 -16  -6  -4   -0.18    0.85
 -16   6   4   -0.20    0.82
 -16  -6   4    0.70    0.98
 -17   6  -4    0.14    0.65
 -17  -6  -4    2.00    1.15
 -17   6   4    1.48    1.13
 -17  -6   4    0.67    1.02
 -18   6  -4    0.34    0.77
 -18  -6  -4    0.38    1.07
 -18   6   4   -0.51    0.96
 -18  -6   4    0.48    1.08
   0   7  -4   17.23    1.46
   0  -7  -4   17.23    1.54
   0  -7  -4   17.89    1.26
   0  -7   4   19.10    1.11
  -1   7  -4   71.34    2.60
   1   7  -4   70.30    2.50
  -1  -7  -4   69.49    2.64
  -1  -7  -4   68.39    2.38
   1  -7  -4   67.41    2.58
   1  -7  -4   67.58    2.25
  -1  -7   4   72.27    2.05
   1  -7   4   70.79    1.89
  -2   7  -4   76.57    2.73
   2   7  -4   74.74    2.56
  -2  -7  -4   72.62    2.70
   2  -7  -4   76.77    2.78
   2  -7  -4   73.41    2.32
  -2  -7   4   75.61    2.19
   2  -7   4   74.50    1.92
  -3   7  -4    0.83    0.66
   3   7  -4    1.63    0.63
  -3  -7  -4    0.58    0.65
   3  -7  -4    0.09    0.56
   3  -7  -4    0.39    0.44
  -3  -7   4    0.35    0.48
   3  -7   4    0.67    0.40
  -4   7  -4    5.80    1.22
   4   7  -4    4.65    0.93
  -4  -7  -4    5.04    1.21
   4  -7  -4    4.34    1.10
   4  -7  -4    3.85    0.77
  -4  -7   4    4.45    0.87
   4  -7   4    4.70    0.74
  -5   7  -4    1.14    0.70
   5   7  -4    3.36    0.82
  -5  -7  -4    2.10    0.78
   5  -7  -4    4.93    1.11
   5  -7  -4    2.36    0.74
  -5  -7   4    3.02    0.87
   5  -7   4    2.34    0.66
  -6   7  -4   23.71    1.86
  -6  -7  -4   24.91    1.86
   6  -7  -4   24.22    1.85
   6  -7  -4   23.15    1.43
  -6  -7   4   22.94    1.65
   6  -7   4   24.77    1.37
  -7   7  -4    3.90    1.02
  -7  -7  -4    3.15    1.04
   7  -7  -4    4.87    1.24
   7  -7  -4    3.72    0.81
  -7  -7   4    3.06    1.00
   7  -7   4    3.97    0.81
  -8   7  -4    3.28    0.79
  -8   7  -4    3.13    0.92
  -8  -7  -4    3.71    1.01
  -8  -7  -4    2.32    0.90
   8  -7  -4    4.65    1.28
   8  -7  -4    4.04    0.81
  -8   7   4    3.81    1.05
  -8  -7   4    3.34    1.06
   8  -7   4    3.15    0.80
  -9   7  -4    2.26    0.71
  -9   7  -4    2.76    0.90
  -9  -7  -4    2.56    1.03
  -9  -7  -4    2.47    0.93
   9  -7  -4    1.89    0.98
  -9   7   4    1.91    0.85
  -9  -7   4    1.93    0.84
 -10   7  -4    0.84    0.57
 -10   7  -4    0.76    0.66
 -10  -7  -4   -0.33    0.75
 -10  -7  -4    1.84    0.88
 -10   7   4    0.59    0.73
 -10  -7   4    0.53    0.85
 -11   7  -4    0.29    0.51
 -11  -7  -4   -0.51    0.80
 -11   7   4    0.37    0.73
 -11  -7   4    0.96    0.77
 -12   7  -4    0.32    0.52
 -12  -7  -4    0.87    0.98
 -12   7   4   -0.04    0.68
 -12  -7   4    0.43    0.83
 -13   7  -4    0.62    0.61
 -13  -7  -4    0.98    1.01
 -13   7   4    0.37    0.79
 -13  -7   4    1.37    1.01
 -14   7  -4    0.28    0.62
 -14  -7  -4    1.61    1.19
 -14   7   4    0.85    0.93
 -14  -7   4    1.90    1.08
 -15   7  -4    1.61    0.86
 -15  -7  -4    2.83    1.17
 -15   7   4    1.15    1.03
 -15  -7   4    2.88    1.24
 -16   7  -4   -0.12    0.63
 -16  -7  -4    0.77    1.10
 -16   7   4   -1.15    0.70
 -16  -7   4   -1.34    0.79
 -17   7  -4   -0.06    0.69
 -17  -7  -4    0.27    1.06
 -17   7   4    0.82    1.09
 -17  -7   4    2.01    1.32
   0   8  -4    0.15    0.55
   0  -8  -4    0.53    0.59
   0  -8  -4    0.13    0.43
   0  -8   4   -0.02    0.35
  -1   8  -4    0.31    0.60
   1   8  -4    0.27    0.53
  -1  -8  -4    0.63    0.68
  -1  -8  -4    1.17    0.49
   1  -8  -4    0.10    0.59
   1  -8  -4    2.45    0.67
  -1  -8   4    1.24    0.49
   1  -8   4    1.36    0.45
  -2   8  -4    9.09    1.30
   2   8  -4    9.20    1.27
  -2  -8  -4    9.30    1.34
  -2  -8  -4    8.14    1.01
   2  -8  -4    9.77    1.30
   2  -8  -4    8.76    1.00
  -2  -8   4    8.69    0.98
   2  -8   4    7.87    0.88
  -3   8  -4    4.40    1.17
   3   8  -4    3.27    0.82
  -3  -8  -4    3.59    1.10
   3  -8  -4    3.66    1.10
   3  -8  -4    4.25    0.79
  -3  -8   4    5.01    0.91
   3  -8   4    3.79    0.72
  -4   8  -4   20.49    1.75
   4   8  -4   20.78    1.62
  -4  -8  -4   18.59    1.67
   4  -8  -4   20.29    1.73
   4  -8  -4   18.69    1.35
  -4  -8   4   19.76    1.44
   4  -8   4   19.52    1.22
  -5   8  -4   10.10    1.49
   5   8  -4   11.50    1.30
  -5  -8  -4    9.78    1.38
   5  -8  -4   12.65    1.58
   5  -8  -4    9.96    1.12
  -5  -8   4   10.70    1.32
   5  -8   4   10.28    1.03
  -6   8  -4    0.60    0.76
  -6  -8  -4    1.10    0.74
   6  -8  -4    0.28    0.70
   6  -8  -4    0.53    0.46
  -6  -8   4    0.27    0.65
   6  -8   4    0.39    0.47
  -7   8  -4    2.64    0.95
  -7  -8  -4    3.18    1.10
   7  -8  -4    4.10    1.33
   7  -8  -4    2.85    0.82
  -7  -8   4    2.76    0.93
   7  -8   4    3.53    0.97
  -8   8  -4   21.71    2.01
  -8  -8  -4   21.39    2.03
   8  -8  -4   21.65    2.05
  -8  -8   4   24.14    2.05
   8  -8   4   19.58    1.55
  -9   8  -4   27.65    2.24
  -9  -8  -4   21.45    2.31
  -9  -8  -4   29.41    2.36
   9  -8  -4   25.97    2.33
  -9  -8   4   26.60    2.25
   9  -8   4   26.35    1.85
 -10   8  -4   -0.08    0.60
 -10  -8  -4   -0.80    0.89
 -10  -8  -4    1.03    0.70
  10  -8  -4   -0.09    0.89
 -10   8   4    0.86    0.77
 -10  -8   4   -1.45    0.71
  10  -8   4   -0.44    0.72
 -11   8  -4    4.21    1.04
 -11  -8  -4    3.34    1.37
  11  -8  -4    3.12    1.31
 -11   8   4    4.94    1.49
 -11  -8   4    3.64    1.25
  11  -8   4    3.50    1.18
 -12   8  -4    5.18    1.24
 -12  -8  -4    4.45    1.50
  12  -8  -4    1.44    1.33
 -12   8   4    3.82    1.25
 -12  -8   4    5.00    1.39
 -13   8  -4    4.20    1.20
 -13  -8  -4    4.77    1.46
 -13   8   4    3.93    1.31
 -13  -8   4    4.60    1.41
 -14   8  -4    6.06    1.48
 -14  -8  -4    5.78    1.65
 -14   8   4    9.97    2.01
 -14  -8   4    7.62    1.89
 -15   8  -4   -0.60    0.65
 -15  -8  -4   -0.85    0.82
 -15   8   4   -0.52    0.77
 -15  -8   4    1.28    1.04
 -16   8  -4    0.35    0.78
 -16  -8  -4    0.75    1.05
 -16   8   4    2.01    1.21
 -16  -8   4    1.05    1.26
 -17  -8  -4   -0.14    1.09
 -17   8   4   -1.31    0.73
 -17  -8   4   -1.04    0.94
   0   9  -4    0.45    0.55
   0  -9  -4    1.17    0.74
   0  -9  -4    0.22    0.38
   0  -9   4    0.45    0.49
  -1   9  -4    0.85    0.54
   1   9  -4    0.27    0.58
  -1  -9  -4    1.26    0.76
  -1  -9  -4    0.61    0.46
   1  -9  -4    0.49    0.67
   1  -9  -4    0.81    0.43
  -1  -9   4    0.30    0.47
   1  -9   4    0.61    0.47
  -2   9  -4   11.81    1.46
   2   9  -4   11.81    1.44
  -2  -9  -4   11.83    1.50
  -2  -9  -4   12.91    1.23
   2  -9  -4   12.55    1.58
   2  -9  -4   12.70    1.22
  -2  -9   4   11.95    1.19
   2  -9   4   13.05    1.13
  -3   9  -4    6.62    1.29
   3   9  -4    9.13    1.33
  -3  -9  -4    6.24    1.30
   3  -9  -4    6.41    1.29
   3  -9  -4    6.95    0.97
  -3  -9   4    6.85    1.04
   3  -9   4    7.50    0.98
  -4   9  -4    6.22    1.32
   4   9  -4    4.43    1.16
  -4  -9  -4    6.88    1.32
   4  -9  -4    6.34    1.45
   4  -9  -4    6.20    0.99
  -4  -9   4    6.59    1.11
   4  -9   4    6.23    0.98
  -5   9  -4   35.15    2.31
   5   9  -4   33.29    2.13
  -5  -9  -4   30.24    2.23
   5  -9  -4   34.03    2.33
   5  -9  -4   32.09    1.86
  -5  -9   4   31.76    1.98
   5  -9   4   31.79    1.71
  -6   9  -4   11.74    1.71
  -6  -9  -4   13.06    1.72
   6  -9  -4   12.02    1.83
  -6  -9   4   11.56    1.61
   6  -9   4   12.51    1.27
  -7   9  -4   19.43    2.05
  -7  -9  -4   17.13    2.03
   7  -9  -4   15.43    1.97
  -7  -9   4   17.07    1.94
   7  -9   4   17.63    1.52
  -8   9  -4    7.26    1.77
  -8  -9  -4    6.44    1.79
   8  -9  -4    6.18    1.74
  -8  -9   4    7.62    1.78
   8  -9   4    6.90    1.36
  -9  -9  -4    4.97    1.50
   9  -9  -4    8.28    1.89
  -9  -9   4    5.75    1.85
   9  -9   4    7.44    1.42
 -10  -9  -4   12.08    2.14
  10  -9  -4   12.27    2.08
 -10  -9   4   11.47    2.04
  10  -9   4   13.01    1.66
 -11  -9  -4   26.42    2.83
  11  -9  -4   28.76    2.83
 -11  -9   4   28.34    2.74
  11  -9   4   27.09    2.17
 -12   9  -4    2.62    1.04
 -12  -9  -4    1.28    1.35
  12  -9  -4    1.66    1.23
 -12   9   4    2.53    1.15
 -12  -9   4    3.56    1.30
  12  -9   4    3.52    1.13
 -13   9  -4    8.45    1.64
 -13  -9  -4    6.56    2.08
  13  -9  -4   10.49    2.28
 -13   9   4    7.23    1.91
 -13  -9   4    8.23    2.01
  13  -9   4    6.09    1.59
 -14   9  -4    2.83    1.08
 -14  -9  -4    4.68    1.55
  14  -9  -4    1.66    1.31
 -14   9   4    2.87    1.27
 -14  -9   4    5.11    1.60
  14  -9   4    6.24    1.65
 -15   9  -4    0.50    0.91
 -15  -9  -4   -0.55    1.01
  15  -9  -4    0.84    1.27
 -15   9   4   -0.22    0.84
 -15  -9   4    1.03    1.19
 -16  -9  -4    0.07    1.05
  16  -9  -4    0.81    1.44
 -16   9   4   -0.36    0.97
 -16  -9   4   -0.32    0.97
   0  10  -4    2.02    0.88
   0 -10  -4    0.89    0.83
   0 -10  -4    1.62    0.63
   0 -10   4    1.39    0.66
  -1  10  -4    6.68    1.19
   1  10  -4    4.73    1.24
  -1 -10  -4    6.07    1.35
   1 -10  -4    4.66    1.37
  -1 -10   4    5.32    1.06
   1 -10   4    6.15    1.07
  -2  10  -4    2.13    0.87
   2  10  -4    2.65    0.92
  -2 -10  -4    3.30    1.06
   2 -10  -4    2.41    0.98
  -2 -10   4    3.04    1.00
   2 -10   4    2.14    0.67
  -3  10  -4    6.28    1.34
   3  10  -4    5.06    1.31
  -3 -10  -4    4.71    1.38
   3 -10  -4    4.58    1.50
  -3 -10   4    5.11    1.07
   3 -10   4    5.02    1.02
  -4  10  -4   13.78    1.69
   4  10  -4   13.14    1.60
  -4 -10  -4   11.89    1.69
   4 -10  -4   14.95    1.84
  -4 -10   4   13.12    1.50
   4 -10   4   12.90    1.29
  -5  10  -4    6.89    1.49
   5  10  -4    5.33    1.38
  -5 -10  -4    4.38    1.41
   5 -10  -4    5.88    1.64
  -5 -10   4    5.14    1.25
   5 -10   4    4.80    1.09
  -6  10  -4    6.96    1.59
  -6 -10  -4    7.13    1.75
   6 -10  -4    6.72    1.82
  -6 -10   4    4.73    1.44
   6 -10   4    4.81    1.24
  -7  10  -4   43.64    2.91
  -7 -10  -4   41.90    2.93
   7 -10  -4   37.51    2.87
  -7 -10   4   42.34    2.77
   7 -10   4   42.33    2.30
  -8  10  -4   12.95    2.31
  -8 -10  -4   12.03    2.32
   8 -10  -4   14.77    2.44
  -8 -10   4   13.42    2.25
   8 -10   4   14.65    1.75
  -9 -10  -4   55.76    3.45
   9 -10  -4   56.36    3.57
  -9 -10   4   53.12    3.41
   9 -10   4   54.34    2.77
 -10 -10  -4   27.63    2.87
  10 -10  -4   29.16    2.90
 -10 -10   4   26.32    2.69
  10 -10   4   28.30    2.26
 -11 -10  -4    4.01    1.59
  11 -10  -4    6.83    2.08
 -11 -10   4    4.60    1.42
  11 -10   4    4.59    1.17
 -12 -10  -4    5.72    1.75
  12 -10  -4    8.71    2.12
 -12 -10   4    7.60    2.03
  12 -10   4    4.05    1.19
 -13 -10  -4    1.85    1.44
  13 -10  -4    3.10    1.45
 -13 -10   4    1.63    1.26
  13 -10   4    2.72    1.09
 -14 -10  -4    0.05    1.03
  14 -10  -4    1.08    1.23
 -14 -10   4   -1.33    0.73
  14 -10   4    0.08    0.83
 -15 -10  -4   -0.06    1.17
  15 -10  -4   -0.20    1.18
 -15  10   4   -0.36    1.01
 -15 -10   4   -1.05    0.93
 -16 -10  -4    0.20    1.16
  16 -10  -4    0.80    1.29
 -16  10   4    0.60    1.01
 -16 -10   4    0.35    1.04
   0  11  -4    6.44    1.44
   0 -11  -4    3.40    1.14
   0 -11   4    5.15    1.23
  -1  11  -4   -0.40    0.67
   1  11  -4   -0.54    0.66
  -1 -11  -4    0.90    0.87
   1 -11  -4   -0.17    0.76
  -1 -11   4    0.54    0.66
   1 -11   4    1.18    0.70
  -2  11  -4    3.45    1.06
   2  11  -4    2.92    1.03
  -2 -11  -4    3.96    1.22
   2 -11  -4    5.32    1.53
  -2 -11   4    4.32    1.15
   2 -11   4    3.80    0.94
  -3  11  -4    2.75    0.91
   3  11  -4    1.73    0.96
  -3 -11  -4    2.58    1.09
   3 -11  -4    1.49    1.05
  -3 -11   4    2.56    0.93
   3 -11   4    2.59    0.84
  -4  11  -4   12.53    1.70
   4  11  -4    8.57    1.53
  -4 -11  -4    9.37    1.75
   4 -11  -4   12.29    1.86
  -4 -11   4   13.31    1.67
   4 -11   4   11.46    1.39
  -5  11  -4   16.45    1.98
   5  11  -4   16.22    1.98
  -5 -11  -4   15.82    2.02
   5 -11  -4   14.33    2.12
  -5 -11   4   15.70    1.76
   5 -11   4   15.52    1.64
  -6  11  -4    5.85    1.64
  -6 -11  -4    3.41    1.33
   6 -11  -4    3.08    1.37
  -6 -11   4    3.53    1.19
   6 -11   4    2.09    0.96
  -7  11  -4  101.18    4.61
  -7 -11  -4   93.05    4.17
   7 -11  -4   85.31    4.13
  -7 -11   4  100.84    4.05
   7 -11   4   95.36    3.38
  -8 -11  -4    0.27    1.24
   8 -11  -4    0.19    1.20
  -8 -11   4    2.55    1.30
   8 -11   4    0.32    0.87
  -9 -11  -4   37.23    3.10
   9 -11  -4   33.40    2.98
  -9 -11   4   35.67    2.92
   9 -11   4   31.78    2.36
 -10 -11  -4   11.88    2.26
  10 -11  -4    9.61    2.32
 -10 -11   4   12.59    2.14
  10 -11   4   10.19    1.67
 -11 -11  -4   15.62    2.40
  11 -11  -4   13.77    2.42
 -11 -11   4   16.62    2.25
  11 -11   4   11.72    1.75
 -12 -11  -4    0.16    1.20
  12 -11  -4    2.79    1.36
 -12 -11   4    4.02    1.38
  12 -11   4    1.22    0.84
 -13 -11  -4   -0.28    1.18
  13 -11  -4   -0.01    1.13
 -13 -11   4    0.07    0.95
 -14 -11  -4   -0.04    1.18
  14 -11  -4    0.95    1.20
 -14 -11   4    0.19    0.95
 -15 -11  -4   -0.29    1.12
  15 -11  -4    0.39    1.28
 -15 -11   4   -0.03    1.16
   0  12  -4   -0.72    0.86
   0 -12  -4    0.91    1.11
   0 -12   4    2.54    1.02
  -1  12  -4   16.06    2.11
   1  12  -4   10.10    1.94
  -1 -12  -4   12.47    2.19
   1 -12  -4    8.67    1.88
  -1 -12   4   10.78    1.71
   1 -12   4   10.65    1.60
  -2  12  -4   14.78    1.98
   2  12  -4   15.14    2.07
  -2 -12  -4   13.61    2.11
   2 -12  -4   14.75    2.08
  -2 -12   4   15.50    1.83
   2 -12   4   18.49    1.75
  -3  12  -4    1.96    0.93
   3  12  -4    1.46    0.96
  -3 -12  -4    0.36    1.05
   3 -12  -4    1.25    1.10
  -3 -12   4    0.80    0.98
   3 -12   4    2.66    0.90
  -4  12  -4    1.02    0.81
   4  12  -4    0.42    0.94
  -4 -12  -4   -0.39    0.98
   4 -12  -4   -0.44    0.95
  -4 -12   4    1.64    0.87
   4 -12   4    0.54    0.69
  -5  12  -4    1.67    0.95
   5  12  -4    3.25    1.16
  -5 -12  -4    2.83    1.28
   5 -12  -4    2.14    1.27
  -5 -12   4    3.01    1.08
   5 -12   4    2.43    0.96
  -6 -12  -4    4.34    1.47
   6 -12  -4    4.99    1.48
  -6 -12   4    6.02    1.55
   6 -12   4    4.35    1.13
  -7 -12  -4   11.80    2.16
   7 -12  -4    8.48    2.16
  -7 -12   4   12.12    1.94
   7 -12   4    8.34    1.52
  -8 -12  -4    2.91    1.40
   8 -12  -4    1.86    1.27
  -8 -12   4    7.27    1.78
   8 -12   4    3.08    1.04
  -9 -12  -4   10.53    2.07
   9 -12  -4    8.09    2.15
  -9 -12   4   11.74    2.05
   9 -12   4   10.66    1.65
 -10 -12  -4    2.14    1.31
  10 -12  -4    1.70    1.35
 -10 -12   4    3.78    1.34
  10 -12   4    0.25    0.81
 -11 -12  -4    3.38    1.56
  11 -12  -4    3.60    1.49
 -11 -12   4    3.83    1.34
  11 -12   4    3.47    1.08
 -12 -12  -4    1.58    1.29
  12 -12  -4    1.04    1.25
 -12 -12   4    1.30    1.08
 -13 -12  -4    0.36    1.42
  13 -12  -4   -0.82    1.02
 -13 -12   4   -0.94    0.84
 -14 -12  -4    0.69    1.30
  14 -12  -4   -0.78    1.17
 -14 -12   4    1.04    1.02
   0  13  -4   47.01    3.30
   0 -13  -4   47.29    3.23
   0 -13   4   42.55    2.67
  -1  13  -4   24.25    2.54
   1  13  -4   25.71    2.60
  -1 -13  -4   21.14    2.61
   1 -13  -4   23.90    2.57
  -1 -13   4   22.81    2.24
   1 -13   4   26.22    2.26
  -2  13  -4   66.52    3.58
   2  13  -4   57.99    3.39
  -2 -13  -4   59.26    3.70
   2 -13  -4   51.34    3.31
  -2 -13   4   59.48    3.15
   2 -13   4   62.63    2.96
  -3  13  -4    5.64    1.77
   3  13  -4    7.51    1.84
  -3 -13  -4    5.89    1.69
   3 -13  -4    9.88    2.03
  -3 -13   4    6.37    1.50
   3 -13   4    8.35    1.51
  -4  13  -4    0.93    0.70
   4  13  -4    1.00    1.00
  -4 -13  -4   -1.43    1.00
   4 -13  -4    1.54    1.18
  -4 -13   4    1.19    0.98
   4 -13   4    0.82    0.79
   5  13  -4    1.19    0.96
  -5 -13  -4    1.22    1.16
   5 -13  -4    1.53    1.13
  -5 -13   4   -0.33    0.79
   5 -13   4    0.91    0.72
  -6 -13  -4    2.14    1.27
   6 -13  -4    1.57    1.11
  -6 -13   4    1.46    0.99
   6 -13   4    0.42    0.72
  -7 -13  -4    2.26    1.31
   7 -13  -4   -0.50    1.07
  -7 -13   4    0.31    0.85
   7 -13   4   -0.29    0.63
  -8 -13  -4    1.07    1.22
   8 -13  -4   -1.11    0.90
  -8 -13   4    1.67    1.00
   8 -13   4    0.04    0.60
  -9 -13  -4    0.72    1.22
   9 -13  -4   -1.72    0.88
  -9 -13   4    1.43    1.02
   9 -13   4    0.18    0.61
 -10 -13  -4    0.69    1.22
  10 -13  -4    0.36    1.12
 -10 -13   4    0.26    0.91
 -11 -13  -4    0.97    1.35
  11 -13  -4   -0.30    0.99
 -11 -13   4   -0.81    0.71
 -12 -13  -4    0.57    1.32
  12 -13  -4   -1.11    1.09
 -12 -13   4    0.55    0.83
 -13 -13  -4    0.97    1.29
  13 -13  -4   -1.48    1.05
 -13 -13   4   -0.14    0.78
   0  14  -4   38.50    2.97
   0 -14  -4   40.51    3.28
   0 -14   4   42.58    2.76
  -1  14  -4    8.74    1.94
   1  14  -4    8.74    1.94
  -1 -14  -4    4.91    1.63
   1 -14  -4    8.09    2.29
  -1 -14   4    7.18    1.72
   1 -14   4    6.18    1.59
  -2  14  -4   16.65    2.21
   2  14  -4   14.02    2.13
  -2 -14  -4   10.18    2.27
   2 -14  -4   12.58    2.17
  -2 -14   4   17.14    2.14
   2 -14   4   15.82    1.94
  -3  14  -4    5.51    1.72
   3  14  -4    3.31    1.24
  -3 -14  -4    1.87    1.37
   3 -14  -4    8.12    1.92
  -3 -14   4    5.32    1.71
   3 -14   4    7.16    1.47
   4  14  -4    1.92    1.16
  -4 -14  -4    1.77    1.33
   4 -14  -4    0.95    1.18
  -4 -14   4    3.00    1.14
   4 -14   4    2.11    0.88
  -5 -14  -4   -0.59    1.05
   5 -14  -4    1.02    1.09
  -5 -14   4   -0.51    0.77
   5 -14   4    0.41    0.65
  -6 -14  -4   -0.49    1.13
   6 -14  -4   -0.24    0.91
  -6 -14   4    0.42    0.80
   6 -14   4   -0.77    0.57
  -7 -14  -4    0.27    1.27
   7 -14  -4   -0.43    1.00
  -7 -14   4    2.70    1.10
   7 -14   4    1.31    0.76
  -8 -14  -4   -0.39    1.08
   8 -14  -4    0.22    1.07
  -8 -14   4   -0.77    0.79
  -9 -14  -4    2.35    1.34
   9 -14  -4    2.82    1.28
  -9 -14   4    2.48    1.12
 -10 -14  -4    1.03    1.21
  10 -14  -4   -1.10    0.85
 -10 -14   4    0.77    1.07
 -11 -14  -4    1.74    1.35
  11 -14  -4    0.51    1.09
 -11 -14   4   -0.50    0.98
 -12 -14  -4   -0.82    1.12
  12 -14  -4    0.39    1.12
 -12 -14   4    1.42    1.14
   0  15  -4   18.97    2.34
   0 -15  -4   19.10    2.60
   0 -15   4   19.95    2.09
  -1  15  -4   14.09    2.22
   1  15  -4   10.78    2.04
  -1 -15  -4   10.13    2.42
   1 -15  -4   12.28    2.36
  -1 -15   4    9.50    1.76
   1 -15   4   14.91    1.86
   2  15  -4   17.12    2.16
  -2 -15  -4   11.96    2.32
   2 -15  -4   13.59    2.25
  -2 -15   4   15.88    2.10
   2 -15   4   17.31    1.96
   3  15  -4    4.86    1.50
  -3 -15  -4    5.01    1.58
   3 -15  -4    4.88    1.55
  -3 -15   4    5.43    1.69
   3 -15   4    8.91    1.55
   4  15  -4   -0.28    0.94
  -4 -15  -4   -0.83    1.15
   4 -15  -4   -0.22    1.02
  -4 -15   4    1.16    0.91
   4 -15   4    0.50    0.70
  -5 -15  -4    1.23    1.09
   5 -15  -4    0.67    1.12
  -5 -15   4    1.07    0.91
   5 -15   4    2.32    0.84
  -6 -15  -4   -0.90    1.06
   6 -15  -4   -0.60    0.96
  -6 -15   4    0.11    0.82
   6 -15   4    1.11    0.61
  -7 -15  -4    0.72    1.14
   7 -15  -4    0.73    1.03
  -7 -15   4    1.56    0.97
  -8 -15  -4   -0.03    1.25
   8 -15  -4    0.86    1.16
  -8 -15   4   -0.84    0.78
  -9 -15  -4    0.74    1.24
   9 -15  -4    0.36    1.18
  -9 -15   4   -1.28    0.81
 -10 -15  -4    0.32    1.32
  10 -15  -4    1.20    1.15
 -10 -15   4    0.33    0.90
 -11 -15  -4    0.02    1.36
  11 -15  -4    2.03    1.30
 -11 -15   4    2.24    1.15
   0 -16  -4    0.10    1.21
   0 -16   4    1.84    0.91
  -1 -16  -4    2.47    1.38
   1 -16  -4    1.73    1.27
  -1 -16   4    1.52    0.88
   1 -16   4    5.61    1.45
   2  16  -4    0.32    0.92
  -2 -16  -4    2.06    1.21
   2 -16  -4    1.01    1.20
  -2 -16   4    1.06    0.81
   2 -16   4    1.43    0.77
   3  16  -4    2.15    0.99
  -3 -16  -4    2.76    1.33
   3 -16  -4    2.32    1.42
  -3 -16   4    5.39    1.60
   3 -16   4    3.82    1.16
   4  16  -4    1.42    0.88
  -4 -16  -4    0.93    1.23
   4 -16  -4   -0.04    0.96
  -4 -16   4    1.38    0.94
   4 -16   4    0.83    0.57
  -5 -16  -4    0.85    1.23
   5 -16  -4   -0.45    0.91
  -5 -16   4    0.56    0.79
  -6 -16  -4    1.55    1.32
   6 -16  -4    1.10    1.22
  -6 -16   4    0.42    1.03
  -7 -16  -4    2.03    1.35
   7 -16  -4   -0.38    1.14
  -7 -16   4    0.75    0.99
  -8 -16  -4    2.19    1.55
   8 -16  -4    0.28    1.16
  -8 -16   4    2.06    1.09
  -9 -16  -4    1.91    1.49
   9 -16  -4   -0.28    1.25
  -9 -16   4    5.49    1.75
   0 -17  -4    0.30    1.16
   0 -17   4    1.17    0.86
  -1 -17  -4    1.09    1.18
   1 -17  -4    1.45    1.24
  -1 -17   4    0.21    0.86
   1 -17   4    1.18    0.73
  -2 -17  -4    0.34    1.33
   2 -17  -4    0.21    1.04
  -2 -17   4    0.83    0.86
  -3 -17  -4    1.36    1.23
   3 -17  -4    1.56    1.26
  -3 -17   4    0.31    0.84
  -4 -17  -4    0.47    1.15
   4 -17  -4    0.07    1.03
  -4 -17   4    0.51    0.87
  -5 -17  -4    1.54    1.15
   5 -17  -4   -0.99    0.87
  -6 -17  -4    1.65    1.34
   6 -17  -4   -0.23    1.12
  -6 -17   4    1.21    1.04
  -7 -17  -4    1.29    1.44
   7 -17  -4    1.59    1.36
  -7 -17   4    3.20    1.20
   0 -18  -4    0.62    1.14
   0 -18   4    1.95    0.92
  -1 -18  -4    1.51    1.21
   1 -18  -4    0.43    1.27
  -1 -18   4    2.58    0.93
  -2 -18  -4    3.11    1.45
   2 -18  -4    1.13    1.26
  -2 -18   4    1.43    0.88
  -3 -18  -4    0.55    1.28
   3 -18  -4   -1.31    1.00
  -3 -18   4    0.76    0.97
  -4 -18  -4    0.44    1.30
   4 -18  -4   -1.28    0.96
   0   0  -5    0.08    0.18
   0   0  -5   -0.02    0.22
  -1   0  -5   -0.06    0.17
  -1   0  -5   -0.14    0.27
   1   0  -5    0.01    0.20
   1   0  -5    0.11    0.22
  -1   0   5    0.21    0.19
  -2   0  -5    0.41    0.19
  -2   0  -5    0.41    0.35
  -2   0   5    0.19    0.21
  -3   0  -5    0.22    0.18
  -3   0  -5    0.17    0.36
  -3   0   5    0.05    0.24
  -4   0  -5   42.39    1.25
  -4   0  -5   46.49    1.87
  -4   0   5   41.26    1.60
  -5   0  -5    0.09    0.26
  -5   0  -5   -0.33    0.52
  -5   0   5   -0.21    0.37
  -6   0  -5  241.27    3.53
  -6   0  -5  375.68    5.66
  -6   0   5  375.22    5.43
  -7   0  -5   -0.20    0.31
  -7   0  -5   -0.22    0.63
  -7   0   5    0.21    0.45
  -8   0  -5   12.22    1.07
  -8   0  -5   20.98    1.75
  -8   0   5   20.13    1.56
  -9   0  -5   -0.24    0.31
  -9   0  -5    0.05    0.60
   9   0  -5    0.22    0.27
  -9   0   5   -0.29    0.44
 -10   0  -5    6.74    1.04
 -10   0  -5   10.94    1.57
  10   0  -5   11.11    0.92
 -10   0   5   12.77    1.53
 -11   0  -5   -0.02    0.56
 -11   0  -5   -0.13    0.70
  11   0  -5   -0.46    0.33
 -11   0   5    0.18    0.69
 -12   0  -5  155.77    4.35
 -12   0  -5  248.93    6.09
 -12   0   5  232.31    5.93
 -13   0  -5   -0.35    0.75
 -13   0   5    0.50    0.85
 -14   0  -5    2.29    0.91
 -14   0   5    4.33    1.28
 -15   0  -5    0.16    0.68
 -15   0   5   -0.04    0.77
 -16   0  -5   -0.51    0.54
 -16   0   5    0.81    0.90
 -17   0  -5   -0.48    0.63
 -17   0   5   -0.10    0.87
 -18   0  -5    0.71    0.76
 -18   0   5    0.07    0.94
   0   1  -5   -0.06    0.14
   0   1  -5    0.12    0.24
   0  -1  -5    0.10    0.21
   0  -1  -5    0.18    0.25
  -1   1  -5   45.05    0.80
  -1   1  -5   45.07    1.45
   1   1  -5   44.55    1.16
  -1  -1  -5   45.45    1.28
  -1  -1  -5   44.79    1.42
   1  -1  -5   43.11    1.36
  -1  -1   5   38.47    1.04
  -2   1  -5   11.20    0.42
  -2   1  -5   11.72    0.91
  -2  -1  -5   12.09    0.73
  -2  -1  -5   12.68    0.91
   2  -1  -5   11.44    0.84
  -2   1   5   12.03    0.81
  -2  -1   5    8.39    0.62
  -3   1  -5   16.63    0.59
  -3   1  -5   22.80    1.29
  -3  -1  -5   20.93    0.95
  -3  -1  -5   21.82    1.24
  -3   1   5   22.06    1.14
  -3  -1   5   13.31    0.84
  -4   1  -5   35.90    1.68
  -4  -1  -5   36.23    1.30
  -4  -1  -5   36.11    1.69
  -4   1   5   35.66    1.55
  -4  -1   5   34.11    1.45
  -5   1  -5  117.72    2.08
  -5   1  -5  213.10    4.08
  -5  -1  -5  177.66    3.00
  -5  -1  -5  213.60    4.06
  -5   1   5  208.28    3.86
  -5  -1   5  210.31    3.75
  -6   1  -5  257.62    3.44
  -6   1  -5  487.70    6.45
  -6  -1  -5  436.59    5.03
  -6  -1  -5  494.16    6.49
  -6   1   5  482.64    6.23
  -6  -1   5  484.73    6.07
  -7   1  -5   35.96    1.49
  -7   1  -5   69.07    2.71
  -7  -1  -5   53.87    1.99
  -7  -1  -5   67.34    2.70
  -7   1   5   68.82    2.57
  -7  -1   5   67.98    2.50
  -8   1  -5    8.92    0.92
  -8   1  -5   17.76    1.67
  -8  -1  -5   16.03    1.26
  -8  -1  -5   19.64    1.69
  -8   1   5   18.67    1.52
  -8  -1   5   17.22    1.48
  -9   1  -5    0.68    0.45
  -9   1  -5    0.97    0.73
  -9  -1  -5    1.15    0.54
  -9  -1  -5    0.77    0.67
  -9   1   5    1.00    0.62
  -9  -1   5    0.60    0.58
 -10   1  -5    1.46    0.59
 -10   1  -5    4.20    1.32
 -10  -1  -5    2.47    0.74
 -10  -1  -5    3.84    1.15
 -10   1   5    3.17    1.03
 -10  -1   5    3.19    1.06
 -11   1  -5   38.12    2.10
 -11   1  -5   62.43    3.10
 -11  -1  -5   46.51    2.39
 -11  -1  -5   60.34    3.09
  11  -1  -5   57.35    2.02
 -11   1   5   61.43    3.03
 -11  -1   5   58.78    2.96
 -12   1  -5   12.78    1.59
 -12   1  -5   26.27    2.25
 -12  -1  -5   19.27    1.91
 -12  -1  -5   21.72    2.25
 -12   1   5   23.01    2.21
 -12  -1   5   26.93    2.28
 -13   1  -5   25.08    2.06
 -13  -1  -5   32.64    2.36
 -13   1   5   47.76    2.99
 -13  -1   5   48.80    2.98
 -14   1  -5    2.17    0.90
 -14  -1  -5    1.93    0.95
 -14   1   5    4.25    1.27
 -14  -1   5    4.03    1.22
 -15   1  -5   -0.41    0.56
 -15  -1  -5    0.01    0.66
 -15   1   5    0.21    0.78
 -15  -1   5    1.37    0.94
 -16   1  -5   -0.28    0.57
 -16  -1  -5    0.64    0.78
 -16   1   5   -0.48    0.66
 -16  -1   5    1.17    0.92
 -17   1  -5    1.30    0.78
 -17  -1  -5    0.40    0.78
 -17   1   5    1.60    1.06
 -17  -1   5    0.79    1.05
 -18   1  -5    0.40    0.70
 -18  -1  -5    0.87    0.94
 -18   1   5   -0.85    0.86
 -18  -1   5   -1.19    0.70
   0   2  -5    0.18    0.30
   0  -2  -5    0.13    0.26
   0  -2   5   -0.10    0.09
  -1   2  -5   42.44    1.49
   1   2  -5   44.16    1.30
  -1  -2  -5   46.05    1.46
   1  -2  -5   43.49    1.49
  -1  -2   5   23.64    0.79
  -2   2  -5    0.79    0.41
   2   2  -5    1.23    0.34
  -2  -2  -5    1.24    0.39
  -2  -2  -5    1.19    0.44
   2  -2  -5    1.05    0.41
  -2  -2   5    0.65    0.25
  -3   2  -5   48.68    1.84
  -3  -2  -5   50.22    1.59
  -3  -2  -5   48.56    1.80
  -3   2   5   47.25    1.72
  -3  -2   5   35.54    1.31
  -4   2  -5   61.42    1.15
  -4   2  -5  129.00    3.07
  -4  -2  -5  129.74    2.62
  -4  -2  -5  131.60    3.08
  -4   2   5  126.85    2.94
  -4  -2   5  119.15    2.59
  -5   2  -5  293.87    3.04
  -5   2  -5  595.52    6.82
  -5  -2  -5  515.34    5.45
  -5  -2  -5  604.01    6.83
  -5   2   5  601.25    6.74
  -5  -2   5  580.89    6.14
  -6   2  -5  308.74    3.59
  -6   2  -5  612.14    7.30
  -6  -2  -5  534.61    5.90
  -6  -2  -5  623.54    7.35
  -6   2   5  606.45    7.11
  -6  -2   5  585.06    6.70
  -7   2  -5   18.34    1.11
  -7   2  -5   39.28    2.16
  -7  -2  -5   33.74    1.69
  -7  -2  -5   41.81    2.23
  -7   2   5   37.90    2.01
  -7  -2   5   39.75    1.97
  -8   2  -5   18.05    1.14
  -8   2  -5   38.90    2.20
  -8  -2  -5   30.41    1.69
  -8  -2  -5   37.03    2.16
  -8   2   5   37.11    2.07
  -8  -2   5   36.02    1.99
  -9   2  -5    2.76    0.67
  -9   2  -5    5.92    1.26
  -9  -2  -5    6.19    1.02
  -9  -2  -5    4.98    1.24
  -9   2   5    5.78    1.13
  -9  -2   5    5.23    1.04
 -10   2  -5    3.38    0.78
 -10   2  -5    7.06    1.42
 -10  -2  -5    7.15    1.11
 -10  -2  -5    7.14    1.48
  10  -2  -5    6.74    0.82
 -10   2   5    6.90    1.28
 -10  -2   5    6.58    1.20
 -11   2  -5   55.78    2.44
 -11   2  -5  112.09    4.05
 -11  -2  -5   82.44    3.22
 -11  -2  -5  112.42    4.03
  11  -2  -5  100.32    2.65
 -11   2   5  105.71    3.94
 -11  -2   5  107.38    3.90
 -12   2  -5   72.50    2.91
 -12   2  -5  159.96    5.08
 -12  -2  -5  117.39    3.94
 -12  -2  -5  144.30    4.76
 -12   2   5  135.08    4.66
 -12  -2   5  135.73    4.56
 -13   2  -5   17.51    1.70
 -13  -2  -5   24.27    2.18
 -13   2   5   32.23    2.58
 -13  -2   5   39.42    2.76
 -14   2  -5    2.52    0.89
 -14  -2  -5    4.56    1.34
 -14   2   5    5.49    1.45
 -14  -2   5    6.82    1.62
 -15   2  -5    0.88    0.67
 -15  -2  -5    0.14    0.79
 -15   2   5    0.99    0.83
 -15  -2   5    1.03    0.82
 -16   2  -5    0.35    0.62
 -16  -2  -5    1.08    0.95
 -16   2   5    0.22    0.77
 -16  -2   5    0.05    0.82
 -17   2  -5    1.43    0.92
 -17  -2  -5    1.04    0.96
 -17   2   5    2.01    1.21
 -17  -2   5    3.17    1.28
 -18   2  -5   -0.09    0.64
 -18  -2  -5    0.01    0.89
 -18   2   5    0.02    0.90
 -18  -2   5    0.64    0.93
   0   3  -5    0.18    0.33
   0  -3  -5    0.17    0.29
   0  -3   5    0.00    0.09
  -1   3  -5   31.25    1.38
   1   3  -5   30.50    1.23
  -1  -3  -5   30.10    1.35
   1  -3  -5   31.28    1.41
  -1  -3   5   15.72    0.67
  -2   3  -5    6.87    0.90
   2   3  -5    6.89    0.69
  -2  -3  -5    7.05    0.79
   2  -3  -5    6.69    0.81
  -2  -3   5    3.73    0.47
  -3   3  -5   54.97    2.03
   3   3  -5   52.53    1.48
  -3  -3  -5   56.07    1.84
  -3  -3  -5   58.05    2.03
   3  -3  -5   51.49    1.91
  -3  -3   5   33.69    1.29
  -4   3  -5    6.93    0.43
  -4   3  -5   15.28    1.32
   4   3  -5   14.74    0.91
  -4  -3  -5   14.52    1.08
  -4  -3  -5   15.90    1.33
  -4   3   5   13.33    1.15
  -4  -3   5   11.89    0.92
  -5   3  -5   12.86    0.67
  -5   3  -5   30.44    1.79
   5   3  -5   26.62    1.16
  -5  -3  -5   28.71    1.52
  -5  -3  -5   26.63    1.75
  -5   3   5   29.00    1.68
  -5  -3   5   27.30    1.44
  -6   3  -5  153.04    2.49
  -6   3  -5  313.03    5.35
   6   3  -5  300.29    3.64
  -6  -3  -5  291.34    4.64
  -6  -3  -5  305.05    5.28
  -6   3   5  304.28    5.22
  -6  -3   5  308.37    4.88
  -7   3  -5   29.50    1.29
  -7   3  -5   65.41    2.69
  -7  -3  -5   57.93    2.28
  -7  -3  -5   65.18    2.69
  -7   3   5   62.34    2.54
  -7  -3   5   62.05    2.41
  -8   3  -5    0.42    0.30
  -8   3  -5    1.37    0.69
  -8  -3  -5    1.44    0.64
  -8  -3  -5    0.87    0.71
  -8   3   5    1.56    0.69
  -8  -3   5    1.49    0.61
  -9   3  -5    2.21    0.59
  -9   3  -5    5.47    1.24
  -9  -3  -5    4.28    0.96
  -9  -3  -5    4.32    1.20
   9  -3  -5    4.92    0.74
  -9   3   5    5.19    1.09
  -9  -3   5    4.61    0.99
 -10   3  -5    7.03    0.94
 -10   3  -5   16.91    1.77
 -10  -3  -5   15.01    1.48
 -10  -3  -5   15.37    1.75
  10  -3  -5   16.18    1.18
 -10   3   5   15.39    1.62
 -10  -3   5   16.06    1.59
 -11   3  -5    6.64    1.09
 -11   3  -5   20.86    2.04
 -11  -3  -5   17.52    1.70
 -11  -3  -5   18.13    2.02
  11  -3  -5   18.98    1.28
 -11   3   5   16.90    1.84
 -11  -3   5   19.11    1.81
 -12   3  -5   30.26    2.00
 -12  -3  -5   46.62    2.76
 -12  -3  -5   59.70    3.21
 -12   3   5   52.60    3.06
 -12  -3   5   56.75    3.03
 -13   3  -5    5.97    1.21
 -13  -3  -5   12.08    1.73
 -13   3   5   13.68    1.88
 -13  -3   5   15.12    1.97
 -14   3  -5    0.45    0.61
 -14  -3  -5    0.96    0.88
 -14   3   5    0.35    0.79
 -14  -3   5    1.95    1.03
 -15   3  -5    0.30    0.63
 -15  -3  -5    0.27    0.83
 -15   3   5    0.64    0.87
 -15  -3   5    0.66    0.91
 -16   3  -5    0.23    0.64
 -16  -3  -5   -0.55    0.73
 -16   3   5    0.19    0.69
 -16  -3   5    0.41    0.86
 -17   3  -5   -0.50    0.54
 -17  -3  -5    1.37    1.02
 -17   3   5    0.34    0.97
 -17  -3   5    0.75    0.88
 -18   3  -5   -0.29    0.65
 -18  -3  -5   -0.24    0.87
 -18   3   5    0.71    1.14
 -18  -3   5    1.02    1.11
   0   4  -5   -0.15    0.32
   0  -4  -5    0.02    0.33
   0  -4   5   -0.04    0.12
  -1   4  -5    3.97    0.78
   1   4  -5    2.27    0.67
  -1  -4  -5    3.40    0.72
   1  -4  -5    3.24    0.72
  -1  -4   5    2.45    0.36
  -2   4  -5   19.69    1.34
   2   4  -5   19.34    1.11
  -2  -4  -5   20.62    1.29
   2  -4  -5   19.33    1.31
  -2  -4   5   14.86    0.81
  -3   4  -5   20.77    1.43
   3   4  -5   22.06    1.19
  -3  -4  -5   22.58    1.36
   3  -4  -5   23.38    1.49
   3  -4  -5   20.96    0.98
  -3  -4   5   18.07    1.01
  -4   4  -5  184.04    3.89
   4   4  -5  180.45    2.98
  -4  -4  -5  181.42    3.60
   4  -4  -5  178.27    3.83
  -4  -4   5  178.11    3.24
   4  -4   5  177.10    1.96
  -5   4  -5   35.86    1.10
  -5   4  -5   58.00    2.40
   5   4  -5   55.77    1.75
  -5  -4  -5   56.65    2.17
  -5  -4  -5   57.76    2.38
   5  -4  -5   53.24    2.29
  -5   4   5   57.89    2.32
  -5  -4   5   58.90    2.08
  -6   4  -5   43.85    1.39
  -6   4  -5   82.63    2.93
   6   4  -5   76.40    2.11
  -6  -4  -5   77.68    2.61
  -6  -4  -5   77.70    2.86
  -6   4   5   78.49    2.78
  -6  -4   5   76.27    2.50
  -7   4  -5   14.11    0.92
  -7   4  -5   31.64    2.04
  -7  -4  -5   26.42    1.73
  -7  -4  -5   28.42    1.95
   7  -4  -5   29.43    1.25
  -7   4   5   28.78    1.84
  -7  -4   5   30.94    1.78
  -8   4  -5    2.47    0.53
  -8   4  -5    4.44    1.22
  -8  -4  -5    5.15    1.04
  -8  -4  -5    4.61    1.14
   8  -4  -5    5.92    0.77
  -8   4   5    5.21    1.03
  -8  -4   5    5.06    0.94
  -9   4  -5    2.08    0.56
  -9   4  -5    4.35    1.29
  -9  -4  -5    4.76    1.07
  -9  -4  -5    3.61    1.01
   9  -4  -5    4.38    0.75
  -9   4   5    4.37    1.11
  -9  -4   5    3.81    0.99
 -10   4  -5    0.32    0.31
 -10   4  -5    0.88    0.79
 -10  -4  -5    0.12    0.60
 -10  -4  -5   -0.25    0.75
  10  -4  -5   -0.28    0.35
 -10   4   5   -0.87    0.48
 -10  -4   5   -0.13    0.53
 -11   4  -5    0.94    0.55
 -11   4  -5    5.97    1.47
 -11  -4  -5    2.66    0.95
 -11  -4  -5    4.64    1.31
 -11   4   5    3.38    1.04
 -11  -4   5    4.39    1.21
 -12   4  -5    3.55    0.97
 -12  -4  -5    6.37    1.43
 -12  -4  -5    6.38    1.57
 -12   4   5    4.97    1.39
 -12  -4   5    7.54    1.38
 -13   4  -5   -0.13    0.43
 -13  -4  -5    1.65    0.97
 -13   4   5    1.59    0.93
 -13  -4   5    1.41    0.92
 -14   4  -5    2.49    0.85
 -14  -4  -5    6.59    1.60
 -14   4   5    7.48    1.71
 -14  -4   5    8.69    1.72
 -15   4  -5    0.36    0.56
 -15  -4  -5    0.50    0.80
 -15   4   5    0.75    0.87
 -15  -4   5   -0.32    0.84
 -16   4  -5    7.00    1.39
 -16  -4  -5    6.81    1.75
 -16   4   5    7.81    1.86
 -16  -4   5    9.82    2.06
 -17   4  -5    0.23    0.67
 -17  -4  -5    0.93    0.99
 -17   4   5    0.05    0.90
 -17  -4   5   -0.37    0.87
 -18   4  -5    1.02    0.73
 -18  -4  -5    1.62    1.23
 -18   4   5    0.82    1.05
 -18  -4   5    0.28    0.92
   0   5  -5   -0.23    0.42
   0  -5  -5   -0.38    0.38
   0  -5   5   -0.21    0.17
  -1   5  -5   94.39    2.63
   1   5  -5   90.55    2.45
  -1  -5  -5   95.85    2.70
   1  -5  -5   94.94    2.73
  -1  -5   5   90.69    1.80
  -2   5  -5   59.01    2.21
   2   5  -5   54.94    1.95
  -2  -5  -5   61.00    2.22
   2  -5  -5   57.46    2.23
   2  -5  -5   58.52    1.75
  -2  -5   5   57.15    1.63
   2  -5   5   61.09    1.09
  -3   5  -5  202.11    4.09
   3   5  -5  203.64    3.51
  -3  -5  -5  204.65    4.00
   3  -5  -5  207.68    4.22
   3  -5  -5  200.26    3.09
  -3  -5   5  208.16    3.34
   3  -5   5  201.21    2.07
  -4   5  -5  187.15    4.10
   4   5  -5  183.77    3.34
  -4  -5  -5  191.45    3.98
   4  -5  -5  183.09    4.06
   4  -5  -5  184.59    2.96
  -4  -5   5  185.30    3.43
   4  -5   5  189.95    2.26
  -5   5  -5   23.47    1.72
   5   5  -5   22.01    1.29
  -5  -5  -5   23.46    1.62
   5  -5  -5   23.17    1.70
   5  -5  -5   24.75    1.19
  -5  -5   5   24.92    1.47
   5  -5   5   23.47    0.98
  -6   5  -5    9.81    0.74
  -6   5  -5   13.91    1.44
   6   5  -5   12.54    1.09
  -6  -5  -5   13.08    1.34
  -6  -5  -5   14.19    1.55
   6  -5  -5   11.65    1.34
   6  -5  -5   12.35    0.94
  -6   5   5   10.96    1.25
  -6  -5   5   14.56    1.26
  -7   5  -5    6.13    0.68
  -7   5  -5   10.31    1.40
  -7  -5  -5   10.20    1.26
  -7  -5  -5   11.37    1.42
   7  -5  -5   11.04    0.93
  -7   5   5    8.65    1.21
  -7  -5   5   10.58    1.19
  -8   5  -5    0.59    0.34
  -8   5  -5    0.37    0.54
  -8  -5  -5    0.78    0.58
  -8  -5  -5   -0.05    0.54
   8  -5  -5    0.81    0.43
  -8   5   5    0.32    0.55
  -8  -5   5   -0.01    0.51
  -9   5  -5    3.71    0.69
  -9   5  -5    5.29    1.35
  -9  -5  -5    5.64    1.21
  -9  -5  -5    5.38    1.24
   9  -5  -5    5.45    0.88
  -9   5   5    5.61    1.18
  -9  -5   5    5.84    1.13
 -10   5  -5    0.36    0.39
 -10   5  -5    0.20    0.61
 -10  -5  -5    0.30    0.60
 -10  -5  -5    0.35    0.64
  10  -5  -5    0.23    0.43
 -10   5   5    0.42    0.59
 -10  -5   5    0.12    0.59
 -11   5  -5    0.35    0.49
 -11   5  -5    2.40    0.95
 -11  -5  -5    2.87    0.93
 -11  -5  -5    0.96    0.83
 -11   5   5    1.13    0.81
 -11  -5   5    1.88    0.81
 -12   5  -5    0.73    0.57
 -12  -5  -5    2.80    1.09
 -12   5   5    2.35    0.99
 -12  -5   5    1.75    0.92
 -13   5  -5    1.66    0.73
 -13  -5  -5    4.29    1.25
 -13   5   5    3.45    1.17
 -13  -5   5    4.01    1.23
 -14   5  -5    3.08    0.98
 -14  -5  -5    8.10    1.68
 -14   5   5    5.70    1.68
 -14  -5   5    8.37    1.76
 -15   5  -5    3.88    1.10
 -15  -5  -5    5.99    1.74
 -15   5   5    8.66    1.90
 -15  -5   5    5.70    1.55
 -16   5  -5    5.37    1.27
 -16  -5  -5    8.23    1.88
 -16   5   5    8.34    1.93
 -16  -5   5    8.82    1.88
 -17   5  -5    0.08    0.60
 -17  -5  -5    1.55    1.19
 -17   5   5   -0.56    0.78
 -17  -5   5    1.19    1.02
 -18  -5  -5    0.67    1.12
 -18   5   5    1.65    1.24
 -18  -5   5    1.28    1.15
   0   6  -5   -0.26    0.47
   0  -6  -5    0.18    0.52
   0  -6   5   -0.13    0.21
  -1   6  -5    9.81    1.21
   1   6  -5    8.15    1.10
  -1  -6  -5    8.28    1.18
   1  -6  -5    7.22    1.18
  -1  -6   5    8.28    0.70
   1  -6   5    7.99    0.61
  -2   6  -5  148.97    3.60
   2   6  -5  142.96    3.27
  -2  -6  -5  146.89    3.61
   2  -6  -5  147.47    3.66
   2  -6  -5  141.97    2.96
  -2  -6   5  140.45    2.68
   2  -6   5  143.71    2.07
  -3   6  -5   85.35    2.88
   3   6  -5   80.56    2.49
  -3  -6  -5   79.97    2.78
   3  -6  -5   83.95    2.90
   3  -6  -5   78.43    2.20
  -3  -6   5   82.69    2.26
   3  -6   5   82.26    1.62
  -4   6  -5    8.71    1.32
   4   6  -5    7.53    1.06
  -4  -6  -5    6.91    1.16
   4  -6  -5    6.04    1.18
   4  -6  -5    6.07    0.85
  -4  -6   5    7.02    0.92
   4  -6   5    7.43    0.64
  -5   6  -5   31.99    2.01
   5   6  -5   31.50    1.63
  -5  -6  -5   33.22    1.97
   5  -6  -5   32.12    2.02
   5  -6  -5   33.19    1.50
  -5  -6   5   33.06    1.70
   5  -6   5   32.48    1.22
  -6   6  -5    4.56    1.16
   6   6  -5    4.75    0.88
  -6  -6  -5    4.39    1.12
   6  -6  -5    4.07    1.09
   6  -6  -5    4.00    0.76
  -6  -6   5    4.24    0.88
   6  -6   5    4.40    0.68
  -7   6  -5    6.76    0.78
  -7   6  -5    8.66    1.38
  -7  -6  -5    8.26    1.30
  -7  -6  -5    7.49    1.35
   7  -6  -5    6.96    1.32
   7  -6  -5    5.97    0.85
  -7   6   5    6.99    1.18
  -7  -6   5    7.39    1.13
   7  -6   5    7.41    0.88
  -8   6  -5   10.96    1.02
  -8   6  -5   12.39    1.54
  -8  -6  -5   13.68    1.57
  -8  -6  -5   15.24    1.67
   8  -6  -5   12.53    1.80
   8  -6  -5   12.70    1.11
  -8   6   5   10.91    1.48
  -8  -6   5   11.98    1.43
  -9   6  -5    1.71    0.56
  -9   6  -5    0.78    0.73
  -9  -6  -5    3.02    0.97
  -9  -6  -5    3.74    1.07
   9  -6  -5    3.59    0.80
  -9   6   5    1.53    0.77
  -9  -6   5    2.42    0.83
 -10   6  -5    0.40    0.43
 -10   6  -5    1.03    0.73
 -10  -6  -5    1.12    0.80
 -10  -6  -5    2.04    0.93
 -10   6   5    1.04    0.74
 -10  -6   5    0.72    0.74
 -11   6  -5   -0.09    0.42
 -11  -6  -5   -0.39    0.66
 -11  -6  -5   -0.19    0.58
 -11   6   5    0.56    0.70
 -11  -6   5    0.45    0.69
 -12   6  -5    0.99    0.53
 -12  -6  -5    0.91    0.97
 -12   6   5    1.28    0.85
 -12  -6   5    1.74    0.91
 -13   6  -5    0.15    0.47
 -13  -6  -5    1.47    0.98
 -13   6   5    0.10    0.79
 -13  -6   5    0.88    0.85
 -14   6  -5    2.23    0.82
 -14  -6  -5    3.10    1.29
 -14   6   5    2.40    1.18
 -14  -6   5    3.37    1.25
 -15   6  -5    1.06    0.71
 -15  -6  -5    4.09    1.40
 -15   6   5    4.15    1.35
 -15  -6   5    4.68    1.52
 -16   6  -5    0.53    0.67
 -16  -6  -5   -0.28    0.96
 -16   6   5    2.09    1.11
 -16  -6   5    2.11    1.20
 -17  -6  -5   -0.10    1.01
 -17   6   5   -0.34    0.82
 -17  -6   5   -0.34    1.11
   0   7  -5    0.32    0.47
   0  -7  -5   -0.12    0.56
   0  -7  -5    0.24    0.36
   0  -7   5   -0.43    0.22
  -1   7  -5    1.00    0.59
   1   7  -5    0.67    0.56
  -1  -7  -5    1.30    0.72
   1  -7  -5    0.36    0.61
   1  -7  -5    1.26    0.50
  -1  -7   5    1.15    0.42
   1  -7   5    1.41    0.40
  -2   7  -5   26.51    1.81
   2   7  -5   26.23    1.67
  -2  -7  -5   24.23    1.79
   2  -7  -5   23.73    1.76
   2  -7  -5   24.71    1.43
  -2  -7   5   24.13    1.28
   2  -7   5   22.92    1.04
  -3   7  -5  169.01    4.16
   3   7  -5  160.44    3.68
  -3  -7  -5  167.01    4.13
   3  -7  -5  166.31    4.18
   3  -7  -5  159.85    3.37
  -3  -7   5  160.87    3.28
   3  -7   5  165.55    2.61
  -4   7  -5   95.50    3.26
   4   7  -5   94.28    2.89
  -4  -7  -5   96.09    3.23
   4  -7  -5   99.51    3.36
   4  -7  -5   93.51    2.59
  -4  -7   5   99.27    2.77
   4  -7   5   94.93    2.07
  -5   7  -5    5.92    1.26
   5   7  -5    5.35    1.01
  -5  -7  -5    6.00    1.26
   5  -7  -5    5.69    1.24
   5  -7  -5    5.29    0.89
  -5  -7   5    5.73    1.00
   5  -7   5    5.24    0.69
  -6   7  -5    1.45    0.76
   6   7  -5    1.13    0.59
  -6  -7  -5    1.58    0.77
   6  -7  -5    1.62    0.81
   6  -7  -5    1.47    0.58
  -6  -7   5    1.71    0.66
   6  -7   5    1.09    0.44
  -7   7  -5    2.55    0.97
  -7  -7  -5    2.63    0.97
   7  -7  -5    1.33    0.89
   7  -7  -5    2.32    0.76
  -7  -7   5    2.81    0.80
   7  -7   5    1.53    0.57
  -8   7  -5    0.66    0.68
  -8  -7  -5   -0.17    0.71
  -8  -7  -5   -0.12    0.62
   8  -7  -5    0.39    0.80
   8  -7  -5    0.06    0.43
  -8   7   5    0.16    0.59
  -8  -7   5    0.98    0.67
   8  -7   5    0.39    0.49
  -9   7  -5    4.59    0.91
  -9   7  -5    4.64    1.36
  -9  -7  -5    4.14    1.24
  -9  -7  -5    3.65    1.19
   9  -7  -5    2.75    1.04
  -9   7   5    2.94    0.96
  -9  -7   5    4.35    1.32
   9  -7   5    5.80    1.15
 -10   7  -5    1.65    0.67
 -10   7  -5    0.73    0.84
 -10  -7  -5    0.24    0.98
 -10  -7  -5    1.71    0.86
  10  -7  -5   -0.07    0.99
 -10   7   5    2.06    0.95
 -10  -7   5    0.58    0.77
 -11   7  -5    2.85    0.89
 -11  -7  -5    2.48    1.09
 -11  -7  -5    2.69    0.94
 -11   7   5    2.59    1.02
 -11  -7   5    3.04    1.05
 -12   7  -5    1.42    0.67
 -12  -7  -5    1.03    0.96
 -12   7   5    1.68    0.96
 -12  -7   5    2.43    1.13
 -13   7  -5    8.02    1.28
 -13  -7  -5    9.12    1.97
 -13   7   5   10.81    1.89
 -13  -7   5   12.94    1.97
 -14   7  -5   10.84    1.48
 -14  -7  -5   13.54    2.11
 -14   7   5   12.28    2.05
 -14  -7   5   17.22    2.30
 -15  -7  -5    2.21    1.31
 -15   7   5    1.90    1.13
 -15  -7   5    0.13    0.95
 -16  -7  -5   -0.10    1.04
 -16   7   5    0.53    0.99
 -16  -7   5    1.11    0.92
 -17  -7  -5    0.17    0.93
 -17   7   5    1.32    1.07
 -17  -7   5    0.14    1.03
   0   8  -5    0.60    0.57
   0  -8  -5   -0.10    0.59
   0  -8  -5   -0.28    0.31
   0  -8   5    0.26    0.29
  -1   8  -5    1.07    0.63
   1   8  -5    1.44    0.63
  -1  -8  -5    0.56    0.69
  -1  -8  -5    0.53    0.37
   1  -8  -5    0.60    0.65
   1  -8  -5    0.58    0.45
  -1  -8   5    0.29    0.36
   1  -8   5    0.09    0.33
  -2   8  -5    6.31    1.22
   2   8  -5    6.22    1.17
  -2  -8  -5    7.67    1.35
   2  -8  -5    4.17    1.12
   2  -8  -5    5.75    0.87
  -2  -8   5    5.63    0.80
   2  -8   5    5.43    0.70
  -3   8  -5    5.16    1.21
   3   8  -5    2.87    0.82
  -3  -8  -5    3.66    1.02
   3  -8  -5    5.17    1.28
   3  -8  -5    3.46    0.80
  -3  -8   5    3.20    0.76
   3  -8   5    3.16    0.64
  -4   8  -5    8.05    1.42
   4   8  -5    7.78    1.18
  -4  -8  -5    5.38    1.33
   4  -8  -5    6.19    1.32
   4  -8  -5    6.16    0.91
  -4  -8   5    6.21    0.95
   4  -8   5    6.33    0.76
  -5   8  -5    1.34    0.75
   5   8  -5    0.99    0.57
  -5  -8  -5    0.45    0.71
   5  -8  -5    0.47    0.72
   5  -8  -5    0.47    0.42
  -5  -8   5    0.64    0.56
   5  -8   5    0.60    0.43
  -6   8  -5    6.44    1.43
   6   8  -5    8.03    1.23
  -6  -8  -5    6.60    1.34
   6  -8  -5    5.94    1.46
   6  -8  -5    7.33    0.99
  -6  -8   5    6.91    1.21
   6  -8   5    7.19    0.90
  -7   8  -5    5.68    1.47
  -7  -8  -5    5.09    1.47
   7  -8  -5    7.49    1.70
  -7  -8   5    6.81    1.40
   7  -8   5    7.46    1.01
  -8   8  -5   -0.01    0.77
  -8  -8  -5    0.12    0.98
  -8  -8  -5    0.67    0.80
   8  -8  -5    1.16    0.94
  -8  -8   5    0.83    0.83
   8  -8   5    1.01    0.63
  -9   8  -5    7.96    1.82
  -9  -8  -5   10.32    1.89
  -9  -8  -5   12.96    1.79
   9  -8  -5    8.95    1.88
  -9  -8   5    7.88    1.64
   9  -8   5   12.66    1.34
 -10  -8  -5   16.66    2.16
 -10  -8  -5   17.23    1.91
  10  -8  -5   12.45    2.02
 -10   8   5   18.26    2.02
 -10  -8   5   17.66    2.12
  10  -8   5   19.99    1.67
 -11   8  -5   10.89    1.35
 -11  -8  -5   10.08    1.94
  11  -8  -5    8.97    1.94
 -11   8   5    9.78    1.72
 -11  -8   5    9.79    1.82
  11  -8   5   11.34    1.56
 -12   8  -5    6.45    1.30
 -12  -8  -5    7.37    1.89
  12  -8  -5    3.86    1.51
 -12   8   5    7.29    1.72
 -12  -8   5    5.38    1.44
 -13   8  -5    1.57    0.84
 -13  -8  -5   -0.66    1.02
  13  -8  -5   -0.08    1.20
 -13   8   5    0.55    1.04
 -13  -8   5    1.27    0.98
 -14  -8  -5    0.44    1.17
 -14   8   5    0.67    0.96
 -14  -8   5    3.21    1.31
 -15  -8  -5    1.98    1.27
 -15   8   5    3.78    1.40
 -15  -8   5    0.89    0.97
 -16  -8  -5    0.87    1.13
 -16   8   5    1.40    1.03
 -16  -8   5    2.99    1.20
   0   9  -5   -0.38    0.51
   0  -9  -5   -0.10    0.63
   0  -9  -5    0.56    0.42
   0  -9   5   -0.37    0.34
  -1   9  -5    5.67    1.24
   1   9  -5    3.43    1.09
  -1  -9  -5    6.36    1.46
  -1  -9  -5    5.65    0.90
   1  -9  -5    4.53    1.34
   1  -9  -5    3.12    0.83
  -1  -9   5    3.80    0.80
   1  -9   5    4.42    0.80
  -2   9  -5   15.27    1.64
   2   9  -5   13.68    1.56
  -2  -9  -5   15.19    1.70
  -2  -9  -5   13.39    1.26
   2  -9  -5   13.40    1.72
   2  -9  -5   14.81    1.31
  -2  -9   5   15.01    1.20
   2  -9   5   15.05    1.10
  -3   9  -5   15.13    1.66
   3   9  -5   13.43    1.56
  -3  -9  -5   13.33    1.74
   3  -9  -5   13.64    1.72
   3  -9  -5   12.84    1.23
  -3  -9   5   13.83    1.25
   3  -9   5   14.64    1.10
  -4   9  -5    1.74    0.77
   4   9  -5    1.93    0.80
  -4  -9  -5    2.10    0.89
   4  -9  -5    1.18    0.87
   4  -9  -5    2.62    0.76
  -4  -9   5    3.22    0.94
   4  -9   5    2.54    0.75
  -5   9  -5    6.94    1.42
   5   9  -5    3.56    1.16
  -5  -9  -5    4.45    1.44
   5  -9  -5    5.03    1.46
  -5  -9   5    5.13    1.14
   5  -9   5    4.69    0.90
  -6   9  -5    8.84    1.72
   6   9  -5    7.27    1.49
  -6  -9  -5    7.13    1.66
   6  -9  -5    6.55    1.70
  -6  -9   5    8.03    1.50
   6  -9   5    6.73    1.06
  -7   9  -5   30.02    2.64
  -7  -9  -5   24.37    2.40
   7  -9  -5   25.07    2.43
  -7  -9   5   28.34    2.26
   7  -9   5   28.37    1.73
  -8   9  -5   58.87    3.32
  -8  -9  -5   51.25    3.19
   8  -9  -5   51.95    3.20
  -8  -9   5   57.05    3.07
   8  -9   5   53.63    2.31
  -9   9  -5   25.41    2.64
  -9  -9  -5   22.42    2.42
  -9  -9  -5   27.90    2.53
   9  -9  -5   23.34    2.45
  -9  -9   5   23.29    2.33
   9  -9   5   21.34    1.76
 -10  -9  -5   17.60    2.38
 -10  -9  -5   20.13    2.06
  10  -9  -5   17.49    2.37
 -10  -9   5   17.85    2.29
  10  -9   5   13.54    1.63
 -11  -9  -5    4.38    1.49
  11  -9  -5    7.11    2.00
 -11  -9   5    6.10    1.94
  11  -9   5    3.63    1.06
 -12  -9  -5    2.00    1.33
  12  -9  -5    0.35    1.18
 -12   9   5    2.33    1.23
 -12  -9   5    1.80    1.22
  12  -9   5    0.80    0.81
 -13  -9  -5    3.30    1.46
  13  -9  -5    2.71    1.33
 -13   9   5    3.35    1.36
 -13  -9   5    3.44    1.34
 -14  -9  -5    2.66    1.42
  14  -9  -5    3.39    1.54
 -14   9   5    1.79    1.21
 -14  -9   5    0.97    1.15
 -15  -9  -5    0.97    1.24
  15  -9  -5    0.49    1.32
 -15   9   5    1.40    1.17
 -15  -9   5    2.16    1.28
 -16  -9  -5    0.61    1.21
  16  -9  -5    0.36    1.40
 -16   9   5    0.52    1.14
 -16  -9   5   -0.29    1.03
   0  10  -5   -0.71    0.58
   0 -10  -5    0.13    0.82
   0 -10   5   -0.21    0.47
  -1  10  -5    1.97    0.77
   1  10  -5    2.20    0.86
  -1 -10  -5    0.50    0.78
   1 -10  -5    1.40    0.96
  -1 -10   5    1.79    0.64
   1 -10   5    1.62    0.63
  -2  10  -5   -0.01    0.68
   2  10  -5    0.48    0.75
  -2 -10  -5    1.40    0.91
   2 -10  -5    0.40    0.80
  -2 -10   5    1.44    0.60
   2 -10   5    0.64    0.51
  -3  10  -5    2.77    0.88
   3  10  -5    1.05    0.81
  -3 -10  -5    2.13    0.98
   3 -10  -5    0.53    0.85
  -3 -10   5    2.28    0.77
   3 -10   5    2.56    0.67
  -4  10  -5    5.55    1.47
   4  10  -5    4.75    1.21
  -4 -10  -5    5.86    1.54
   4 -10  -5    3.49    1.20
  -4 -10   5    4.53    1.12
   4 -10   5    6.10    1.00
  -5  10  -5   14.54    2.01
   5  10  -5   12.55    1.82
  -5 -10  -5   14.39    2.11
   5 -10  -5    9.05    1.85
  -5 -10   5   16.65    1.77
   5 -10   5   12.48    1.35
  -6  10  -5    8.88    1.82
   6  10  -5    4.59    1.28
  -6 -10  -5    4.24    1.45
   6 -10  -5    4.17    1.42
  -6 -10   5    6.79    1.67
   6 -10   5    3.69    1.15
  -7  10  -5   36.96    2.89
  -7 -10  -5   35.68    3.01
   7 -10  -5   35.23    3.06
  -7 -10   5   34.27    2.59
   7 -10   5   34.70    2.04
  -8  10  -5    9.68    1.99
  -8 -10  -5    9.00    2.18
   8 -10  -5   11.04    2.15
  -8 -10   5   10.00    1.92
   8 -10   5   11.24    1.44
  -9 -10  -5    8.14    1.91
   9 -10  -5    8.27    2.00
  -9 -10   5   10.52    1.96
   9 -10   5    7.38    1.32
 -10 -10  -5   22.36    2.57
  10 -10  -5   21.57    2.70
 -10 -10   5   23.50    2.39
  10 -10   5   20.50    1.83
 -11 -10  -5    7.17    2.00
  11 -10  -5    4.13    1.49
 -11 -10   5    6.76    1.95
 -12 -10  -5    1.55    1.32
  12 -10  -5    3.24    1.40
 -12 -10   5    3.18    1.28
 -13 -10  -5    3.77    1.59
  13 -10  -5    3.49    1.51
 -13 -10   5    6.58    1.90
 -14 -10  -5    2.58    1.41
  14 -10  -5    1.64    1.35
 -14 -10   5    2.83    1.22
 -15 -10  -5    0.18    1.20
  15 -10  -5   -0.04    1.26
 -15 -10   5   -1.00    0.84
   0  11  -5    0.11    0.76
   0 -11  -5    0.02    0.94
   0 -11   5   -0.52    0.51
  -1  11  -5    4.02    1.12
   1  11  -5    4.49    1.22
  -1 -11  -5    3.30    1.20
   1 -11  -5    5.16    1.56
  -1 -11   5    4.83    1.13
   1 -11   5    5.14    1.14
  -2  11  -5    2.76    0.97
   2  11  -5    3.00    1.04
  -2 -11  -5    2.56    1.17
   2 -11  -5    2.79    1.18
  -2 -11   5    2.27    0.83
   2 -11   5    4.50    1.08
  -3  11  -5    0.74    0.81
   3  11  -5    1.29    0.91
  -3 -11  -5    1.23    1.04
   3 -11  -5    1.79    1.17
  -3 -11   5    1.08    0.75
   3 -11   5    1.15    0.67
  -4  11  -5    3.90    1.13
   4  11  -5    3.57    1.16
  -4 -11  -5    5.49    1.68
   4 -11  -5    2.61    1.27
  -4 -11   5    4.11    1.22
   4 -11   5    2.38    0.87
  -5  11  -5   12.15    1.94
   5  11  -5    8.75    1.84
  -5 -11  -5    9.96    2.10
   5 -11  -5    7.46    1.98
  -5 -11   5   10.71    1.61
   5 -11   5    7.79    1.29
  -6  11  -5   20.92    2.41
   6  11  -5   17.72    2.18
  -6 -11  -5   19.32    2.36
   6 -11  -5   16.56    2.46
  -6 -11   5   21.43    2.17
   6 -11   5   16.93    1.63
  -7  11  -5    7.63    1.77
  -7 -11  -5   10.84    2.26
   7 -11  -5    7.97    2.02
  -7 -11   5   11.06    1.86
   7 -11   5    7.57    1.25
  -8 -11  -5   19.44    2.38
   8 -11  -5   17.13    2.31
  -8 -11   5   19.65    2.13
   8 -11   5   16.05    1.51
  -9 -11  -5    1.54    1.18
   9 -11  -5    0.79    1.25
  -9 -11   5    3.50    1.21
 -10 -11  -5   10.59    2.31
  10 -11  -5    8.36    2.25
 -10 -11   5   11.86    1.98
 -11 -11  -5    8.86    2.28
  11 -11  -5    4.34    1.52
 -11 -11   5    8.78    1.80
 -12 -11  -5    4.14    1.52
  12 -11  -5   -1.30    1.06
 -12 -11   5    1.77    1.11
 -13 -11  -5    0.78    1.25
  13 -11  -5    0.77    1.29
 -13 -11   5    0.63    1.11
 -14 -11  -5   -0.06    1.22
  14 -11  -5    1.13    1.28
 -14 -11   5    1.52    1.07
 -15 -11  -5    2.45    1.41
  15 -11  -5    1.90    1.48
 -15 -11   5    2.06    1.33
   0  12  -5   -0.61    0.84
   0 -12  -5    0.10    1.06
   0 -12   5   -0.50    0.69
  -1  12  -5   36.84    2.85
   1  12  -5   40.15    2.85
  -1 -12  -5   36.94    2.94
   1 -12  -5   36.17    2.79
  -1 -12   5   40.11    2.31
   1 -12   5   43.23    2.33
  -2  12  -5    1.56    1.18
   2  12  -5    1.94    1.02
  -2 -12  -5    3.76    1.43
   2 -12  -5    1.22    1.10
  -2 -12   5    3.33    1.06
   2 -12   5    3.42    0.91
  -3  12  -5    0.05    0.78
   3  12  -5    0.45    0.85
  -3 -12  -5    0.48    1.05
   3 -12  -5   -0.81    0.91
  -3 -12   5   -0.62    0.70
   3 -12   5    0.05    0.61
  -4  12  -5    4.50    1.35
   4  12  -5    5.03    1.57
  -4 -12  -5    2.95    1.28
   4 -12  -5    2.72    1.29
  -4 -12   5    4.02    1.23
   4 -12   5    4.13    0.99
  -5  12  -5    4.63    1.50
   5  12  -5    1.23    1.00
  -5 -12  -5    1.66    1.15
   5 -12  -5    0.92    1.11
  -5 -12   5    2.91    1.01
   5 -12   5    2.74    0.83
  -6  12  -5    1.64    0.95
   6  12  -5    0.38    0.86
  -6 -12  -5    1.43    1.15
   6 -12  -5    0.36    1.02
  -6 -12   5   -0.63    0.69
   6 -12   5    0.07    0.47
  -7 -12  -5    6.26    1.98
   7 -12  -5    4.56    1.49
  -7 -12   5    8.26    1.58
  -8 -12  -5   -0.09    1.09
   8 -12  -5   -0.61    1.04
  -8 -12   5    1.08    0.84
  -9 -12  -5    1.69    1.24
   9 -12  -5   -1.58    0.92
  -9 -12   5    0.46    0.84
 -10 -12  -5    1.87    1.30
  10 -12  -5    0.98    1.35
 -10 -12   5    2.60    1.14
 -11 -12  -5    4.06    1.61
  11 -12  -5    1.90    1.42
 -11 -12   5    5.37    1.73
 -12 -12  -5    3.05    1.62
  12 -12  -5    0.48    1.28
 -12 -12   5    0.36    0.92
 -13 -12  -5    0.75    1.35
  13 -12  -5   -0.06    1.06
 -13 -12   5    5.90    1.80
 -14 -12  -5    0.90    1.33
  14 -12  -5   -0.22    1.27
 -14 -12   5    0.67    1.03
   0  13  -5   -1.60    1.11
   0 -13  -5   -0.07    1.19
   0 -13   5    0.31    0.91
  -1  13  -5   33.49    3.04
   1  13  -5   35.46    2.95
  -1 -13  -5   33.88    2.98
   1 -13  -5   34.74    2.95
  -1 -13   5   33.12    2.40
   1 -13   5   37.00    2.40
  -2  13  -5   10.92    2.18
   2  13  -5   14.82    2.21
  -2 -13  -5   10.86    2.20
   2 -13  -5   13.25    2.18
  -2 -13   5    8.00    1.72
   2 -13   5   13.40    1.64
  -3  13  -5   -0.41    0.86
   3  13  -5    1.81    1.08
  -3 -13  -5    0.43    1.18
   3 -13  -5    1.36    1.11
  -3 -13   5   -0.76    0.79
   3 -13   5    1.76    0.76
  -4  13  -5    0.86    0.76
   4  13  -5    0.14    0.89
  -4 -13  -5   -1.07    1.00
   4 -13  -5    0.19    0.95
  -4 -13   5    0.45    0.78
  -5  13  -5    1.26    0.73
   5  13  -5    0.05    0.78
  -5 -13  -5   -0.54    1.02
   5 -13  -5    0.77    1.14
  -5 -13   5   -0.39    0.67
   5 -13   5    0.24    0.44
  -6 -13  -5    0.77    1.18
   6 -13  -5    0.94    1.06
  -6 -13   5    1.03    0.80
  -7 -13  -5    1.81    1.25
   7 -13  -5    1.82    1.27
  -7 -13   5    1.68    0.90
  -8 -13  -5    0.73    1.18
   8 -13  -5   -0.81    0.91
  -8 -13   5   -0.24    0.76
  -9 -13  -5    1.26    1.23
   9 -13  -5   -0.27    1.05
  -9 -13   5    0.86    0.87
 -10 -13  -5    0.55    1.27
  10 -13  -5   -0.28    1.04
 -10 -13   5   -0.07    0.79
 -11 -13  -5    0.63    1.15
  11 -13  -5   -0.09    1.04
 -11 -13   5    1.34    0.89
 -12 -13  -5    0.28    1.25
  12 -13  -5   -1.50    0.97
 -12 -13   5    0.58    0.89
 -13 -13  -5    1.20    1.39
  13 -13  -5    0.61    1.29
 -13 -13   5    1.20    1.02
   0  14  -5    1.35    1.21
   0 -14  -5    0.19    1.25
   0 -14   5    0.20    0.90
  -1  14  -5   32.38    3.02
   1  14  -5   29.88    2.93
  -1 -14  -5   26.18    3.14
   1 -14  -5   29.06    2.93
  -1 -14   5   28.76    2.42
   1 -14   5   28.10    2.22
  -2  14  -5   40.58    3.20
   2  14  -5   45.80    3.30
  -2 -14  -5   40.44    3.39
   2 -14  -5   38.28    3.11
  -2 -14   5   43.93    2.77
   2 -14   5   43.71    2.49
  -3  14  -5    2.17    1.18
   3  14  -5    6.32    1.73
  -3 -14  -5    1.21    1.46
   3 -14  -5    3.21    1.33
  -3 -14   5    2.27    0.95
   3 -14   5    4.96    1.12
   4  14  -5   -0.44    0.89
  -4 -14  -5   -1.15    1.15
   4 -14  -5    4.28    1.36
  -4 -14   5    0.14    0.79
   5  14  -5    2.47    1.24
  -5 -14  -5    0.48    1.32
   5 -14  -5    0.77    1.16
  -5 -14   5    3.22    1.12
  -6 -14  -5    1.76    1.37
   6 -14  -5    3.26    1.34
  -6 -14   5    0.55    0.81
  -7 -14  -5    0.18    1.24
   7 -14  -5   -1.23    0.84
  -7 -14   5    1.06    0.89
  -8 -14  -5    0.34    1.20
   8 -14  -5   -0.64    0.91
  -8 -14   5   -0.02    0.85
  -9 -14  -5   -0.32    1.16
   9 -14  -5    0.71    1.16
  -9 -14   5    1.04    0.99
 -10 -14  -5   -0.41    1.13
  10 -14  -5   -0.20    0.96
 -10 -14   5    2.04    1.06
 -11 -14  -5    1.91    1.46
  11 -14  -5   -0.57    1.06
 -11 -14   5    1.99    1.03
 -12 -14  -5    0.24    1.31
  12 -14  -5    1.04    1.23
 -12 -14   5    0.18    0.96
   0  15  -5    1.18    1.10
   0 -15  -5    0.65    1.31
   0 -15   5    1.86    0.93
  -1  15  -5   13.55    2.14
   1  15  -5   12.85    2.27
  -1 -15  -5   12.46    2.71
   1 -15  -5   14.74    2.46
  -1 -15   5   14.67    1.90
   1 -15   5   19.19    1.82
   2  15  -5   10.72    2.06
  -2 -15  -5   11.04    2.39
   2 -15  -5    9.10    2.33
  -2 -15   5   13.19    1.91
   3  15  -5    1.14    0.99
  -3 -15  -5    0.12    1.33
   3 -15  -5    2.05    1.36
  -3 -15   5    1.38    0.84
   4  15  -5   -0.26    0.99
  -4 -15  -5   -1.44    1.10
   4 -15  -5    2.32    1.28
  -4 -15   5    1.10    0.86
   5  15  -5    0.63    0.90
  -5 -15  -5   -1.10    1.14
   5 -15  -5    0.03    1.06
  -5 -15   5    1.16    0.78
  -6 -15  -5    0.23    1.19
   6 -15  -5    0.50    1.05
  -6 -15   5    0.87    0.86
  -7 -15  -5   -1.20    1.10
   7 -15  -5   -1.81    0.87
  -7 -15   5   -0.05    0.72
  -8 -15  -5    0.89    1.21
   8 -15  -5    1.02    1.20
  -8 -15   5    0.23    0.88
  -9 -15  -5    2.20    1.46
   9 -15  -5    0.07    1.12
  -9 -15   5    0.18    0.85
 -10 -15  -5    0.28    1.23
  10 -15  -5    0.05    1.25
 -10 -15   5    0.42    1.03
   0 -16  -5   -0.19    1.31
   1  16  -5    1.67    0.95
  -1 -16  -5    3.37    1.55
   1 -16  -5    1.11    1.19
   2  16  -5    1.34    0.93
  -2 -16  -5    1.82    1.35
   2 -16  -5    0.05    1.08
  -2 -16   5    1.24    0.84
   3  16  -5    2.50    1.03
  -3 -16  -5    0.56    1.29
   3 -16  -5    1.25    1.27
  -3 -16   5    1.83    0.84
   4  16  -5   -0.33    0.86
  -4 -16  -5   -0.22    1.27
   4 -16  -5   -0.94    0.95
  -4 -16   5    1.54    0.94
  -5 -16  -5    0.89    1.34
   5 -16  -5   -1.01    1.09
  -5 -16   5    1.86    0.94
  -6 -16  -5   -1.00    1.16
   6 -16  -5    0.03    1.05
  -6 -16   5    2.19    1.00
  -7 -16  -5   -0.41    1.37
   7 -16  -5    0.09    1.17
  -7 -16   5    2.31    1.06
  -8 -16  -5    1.37    1.39
   8 -16  -5   -0.98    1.17
  -8 -16   5   -0.07    0.94
  -9 -16  -5   -0.76    1.30
   9 -16  -5   -0.53    1.13
  -9 -16   5    1.75    1.16
   0 -17  -5   -1.22    1.10
  -1 -17  -5    0.37    1.21
   1 -17  -5   -0.45    1.15
  -2 -17  -5    0.53    1.15
   2 -17  -5    0.61    1.23
  -3 -17  -5    1.50    1.33
   3 -17  -5   -0.68    0.99
  -3 -17   5    0.26    0.75
   4  17  -5    0.90    0.83
  -4 -17  -5    1.63    1.33
   4 -17  -5    1.71    1.19
  -4 -17   5    1.03    0.78
  -5 -17  -5    0.76    1.14
   5 -17  -5   -0.70    1.05
  -5 -17   5    1.54    0.88
  -6 -17  -5    0.22    1.34
   6 -17  -5   -0.89    1.30
  -6 -17   5    1.81    1.07
   0 -18  -5    0.70    1.30
  -1 -18  -5   -0.57    1.35
   1 -18  -5   -1.09    1.02
  -2 -18  -5    0.84    1.44
   2 -18  -5    2.19    1.26
  -3 -18  -5    0.74    1.37
   3 -18  -5    0.42    1.23
   0   0  -6  255.88    2.90
   0   0  -6  239.09    3.07
  -1   0  -6    0.19    0.20
  -1   0  -6    0.08    0.31
   1   0  -6   -0.10    0.20
   1   0  -6    0.15    0.24
  -2   0  -6   23.69    0.86
  -2   0  -6   22.62    1.26
  -2   0   6   23.65    1.09
  -3   0  -6    0.28    0.20
  -3   0  -6   -0.38    0.39
  -3   0   6   -0.06    0.26
  -4   0  -6   37.82    1.20
  -4   0  -6   39.97    1.88
  -4   0   6   39.66    1.66
  -5   0  -6   -0.01    0.22
  -5   0  -6   -0.31    0.47
  -5   0   6   -0.16    0.33
  -6   0  -6  117.11    2.49
  -6   0  -6  157.06    3.94
  -6   0   6  155.74    3.66
  -7   0  -6   -0.23    0.32
  -7   0  -6   -0.62    0.60
  -7   0   6    0.04    0.49
  -8   0  -6   16.54    1.19
  -8   0  -6   24.76    1.98
  -8   0   6   25.25    1.77
  -9   0  -6   -0.67    0.34
  -9   0  -6    0.04    0.73
  -9   0   6   -0.55    0.43
 -10   0  -6    6.50    1.02
 -10   0  -6   12.00    1.68
 -10   0   6   12.37    1.58
 -11   0  -6    0.52    0.63
 -11   0  -6    1.04    0.89
 -11   0   6    0.01    0.71
 -12   0  -6   10.02    1.46
 -12   0  -6   16.25    2.07
 -12   0   6   13.18    1.81
 -13   0  -6   -0.19    0.60
 -13   0   6    1.04    0.83
 -14   0  -6    1.68    0.81
 -14   0   6    5.02    1.51
 -15   0  -6   -0.13    0.52
 -15   0   6    0.57    0.73
 -16   0  -6    0.20    0.68
 -16   0   6    0.40    0.82
 -17   0  -6   -0.26    0.62
 -17   0   6   -0.06    0.76
 -18   0  -6   -0.81    0.64
 -18   0   6    0.30    0.92
   0   1  -6   19.71    0.73
   0   1  -6   19.20    0.99
   0  -1  -6   20.15    0.97
   0  -1  -6   18.21    0.96
  -1   1  -6    2.90    0.32
  -1   1  -6    2.65    0.60
   1   1  -6    2.40    0.51
  -1  -1  -6    2.86    0.49
  -1  -1  -6    3.51    0.60
   1  -1  -6    2.63    0.53
   1  -1  -6    2.90    0.47
  -1  -1   6    2.78    0.38
  -2   1  -6   60.14    1.00
  -2   1  -6   62.88    1.98
  -2  -1  -6   67.14    1.64
  -2  -1  -6   64.35    1.96
   2  -1  -6   65.94    1.90
  -2   1   6   62.74    1.82
  -2  -1   6   60.97    1.60
  -3   1  -6   43.16    0.95
  -3   1  -6   53.25    1.98
  -3  -1  -6   55.18    1.54
  -3  -1  -6   54.80    1.98
  -3   1   6   52.51    1.80
  -3  -1   6   44.36    1.54
  -4   1  -6   80.94    1.50
  -4   1  -6  108.64    2.94
  -4  -1  -6  105.72    2.22
  -4  -1  -6  112.84    2.97
  -4   1   6  111.55    2.76
  -4  -1   6   88.97    2.36
  -5   1  -6   65.83    2.48
  -5  -1  -6   63.78    1.87
  -5  -1  -6   70.66    2.54
  -5   1   6   64.25    2.28
  -5  -1   6   60.40    2.13
  -6   1  -6  319.16    3.75
  -6   1  -6  579.93    7.36
  -6  -1  -6  452.99    5.16
  -6  -1  -6  575.84    7.31
  -6   1   6  574.17    7.01
  -6  -1   6  570.58    6.77
  -7   1  -6   26.85    1.28
  -7   1  -6   50.54    2.49
  -7  -1  -6   38.98    1.72
  -7  -1  -6   50.76    2.49
  -7   1   6   48.54    2.26
  -7  -1   6   47.68    2.21
  -8   1  -6   23.65    1.34
  -8   1  -6   44.69    2.45
  -8  -1  -6   39.16    1.82
  -8  -1  -6   45.94    2.46
  -8   1   6   43.96    2.27
  -8  -1   6   46.16    2.29
  -9   1  -6   28.75    1.58
  -9   1  -6   54.34    2.79
  -9  -1  -6   40.87    1.99
  -9  -1  -6   55.46    2.84
  -9   1   6   52.18    2.58
  -9  -1   6   51.61    2.56
 -10   1  -6    4.26    0.88
 -10   1  -6   14.09    1.82
 -10  -1  -6   10.19    1.23
 -10  -1  -6   11.65    1.74
 -10   1   6   11.59    1.56
 -10  -1   6   10.81    1.44
 -11   1  -6   11.76    1.33
 -11   1  -6   24.24    2.24
 -11  -1  -6   15.05    1.56
 -11  -1  -6   21.55    2.17
 -11   1   6   21.85    2.10
 -11  -1   6   19.67    1.93
 -12   1  -6   34.70    2.13
 -12   1  -6   65.02    3.36
 -12  -1  -6   37.02    2.32
 -12  -1  -6   66.94    3.43
 -12   1   6   59.81    3.22
 -12  -1   6   56.63    3.12
 -13   1  -6    1.43    0.73
 -13  -1  -6    1.68    0.85
 -13   1   6    2.05    0.99
 -13  -1   6    2.15    1.04
 -14   1  -6    1.89    0.75
 -14  -1  -6    0.95    0.75
 -14   1   6    2.32    1.06
 -14  -1   6    2.14    1.06
 -15   1  -6    1.27    0.85
 -15  -1  -6    1.17    0.84
 -15   1   6    2.42    1.09
 -15  -1   6    3.43    1.23
 -16   1  -6    0.95    0.71
 -16  -1  -6   -0.08    0.71
 -16   1   6    1.51    0.99
 -16  -1   6    1.75    1.09
 -17   1  -6    0.70    0.70
 -17  -1  -6    0.25    0.65
 -17   1   6    0.21    0.86
 -17  -1   6    0.73    0.93
 -18   1  -6    1.40    0.88
 -18  -1  -6   -0.53    0.69
 -18   1   6    0.06    0.86
 -18  -1   6    0.13    0.83
   0   2  -6    1.31    0.27
   0   2  -6    1.12    0.41
   0  -2  -6    1.49    0.44
  -1   2  -6   46.12    1.66
   1   2  -6   44.36    1.42
  -1  -2  -6   46.19    1.56
  -1  -2  -6   45.16    1.58
   1  -2  -6   45.94    1.63
  -1  -2   6   31.16    0.95
  -2   2  -6   30.00    1.50
   2   2  -6   28.52    1.08
  -2  -2  -6   28.66    1.27
  -2  -2  -6   28.61    1.42
   2  -2  -6   27.83    1.38
  -2  -2   6   15.83    0.83
  -3   2  -6   49.06    1.97
  -3  -2  -6   48.83    1.64
  -3  -2  -6   47.65    1.92
   3  -2  -6   51.33    1.91
  -3   2   6   51.87    1.91
  -3  -2   6   37.21    1.40
  -4   2  -6  174.51    3.74
  -4  -2  -6  168.23    3.06
  -4  -2  -6  167.38    3.62
  -4   2   6  171.50    3.57
  -4  -2   6  118.87    2.68
  -5   2  -6   40.36    1.11
  -5   2  -6   84.61    2.85
  -5  -2  -6   82.57    2.31
  -5  -2  -6   81.77    2.75
  -5   2   6   81.35    2.65
  -5  -2   6   69.96    2.27
  -6   2  -6  452.76    6.59
  -6  -2  -6  422.66    5.34
  -6  -2  -6  450.24    6.56
  -6   2   6  451.45    6.38
  -6  -2   6  431.26    5.86
  -7   2  -6   19.93    1.08
  -7   2  -6   39.10    2.26
  -7  -2  -6   34.20    1.73
  -7  -2  -6   37.21    2.20
  -7   2   6   36.59    2.05
  -7  -2   6   36.59    1.95
  -8   2  -6    4.73    0.69
  -8   2  -6   11.45    1.54
  -8  -2  -6    7.01    0.97
  -8  -2  -6   10.02    1.47
  -8   2   6    9.25    1.31
  -8  -2   6   11.10    1.31
  -9   2  -6    8.13    0.93
  -9   2  -6   19.28    1.87
  -9  -2  -6   14.17    1.37
  -9  -2  -6   19.48    1.92
  -9   2   6   16.87    1.68
  -9  -2   6   17.61    1.63
 -10   2  -6    0.86    0.49
 -10   2  -6    1.33    0.88
 -10  -2  -6    0.98    0.63
 -10  -2  -6    1.24    0.93
 -10   2   6    0.89    0.71
 -10  -2   6    1.76    0.80
 -11   2  -6   10.25    1.29
 -11   2  -6   25.25    2.31
 -11  -2  -6   20.24    1.82
 -11  -2  -6   23.88    2.25
 -11   2   6   20.57    2.09
 -11  -2   6   23.33    2.08
 -12   2  -6   33.70    2.04
 -12   2  -6   68.84    3.48
 -12  -2  -6   55.91    2.85
 -12  -2  -6   62.34    3.38
 -12   2   6   60.53    3.25
 -12  -2   6   63.54    3.26
 -13   2  -6    1.09    0.62
 -13  -2  -6    2.53    0.90
 -13   2   6    5.89    1.42
 -13  -2   6    3.65    1.20
 -14   2  -6    4.30    1.05
 -14  -2  -6    4.09    1.29
 -14   2   6    7.46    1.61
 -14  -2   6   11.11    1.81
 -15   2  -6    0.48    0.62
 -15  -2  -6    0.59    0.81
 -15   2   6    1.12    0.84
 -15  -2   6   -0.34    0.76
 -16   2  -6   -0.44    0.60
 -16  -2  -6    0.26    0.78
 -16   2   6   -0.03    0.66
 -16  -2   6    0.21    0.94
 -17   2  -6   -0.06    0.61
 -17  -2  -6    0.10    0.73
 -17   2   6   -0.03    0.83
 -17  -2   6   -0.09    0.90
 -18  -2  -6   -0.26    0.86
 -18   2   6    0.50    0.91
 -18  -2   6    0.41    1.00
   0   3  -6    8.03    0.84
   0  -3  -6    9.41    0.90
  -1   3  -6   25.99    1.39
   1   3  -6   24.34    1.21
  -1  -3  -6   27.10    1.36
   1  -3  -6   24.37    1.34
  -1  -3   6   13.66    0.64
  -2   3  -6  100.55    2.67
   2   3  -6   94.69    2.09
  -2  -3  -6  102.43    2.51
  -2  -3  -6  100.55    2.57
   2  -3  -6  103.52    2.70
  -2  -3   6   53.87    1.46
  -3   3  -6   41.62    1.89
   3   3  -6   39.87    1.38
  -3  -3  -6   42.41    1.70
  -3  -3  -6   43.47    1.87
   3  -3  -6   39.77    1.81
  -3  -3   6   24.24    1.16
  -4   3  -6   34.82    1.88
   4   3  -6   33.16    1.29
  -4  -3  -6   33.75    1.59
  -4  -3  -6   34.19    1.84
   4  -3  -6   34.05    1.77
  -4   3   6   33.74    1.73
  -4  -3   6   28.34    1.37
  -5   3  -6  143.73    1.87
  -5   3  -6  306.71    5.30
  -5  -3  -6  275.79    4.44
  -5  -3  -6  306.93    5.24
  -5   3   6  297.87    5.11
  -5  -3   6  284.95    4.46
  -6   3  -6  124.99    2.12
  -6   3  -6  265.11    5.18
   6   3  -6  251.10    3.32
  -6  -3  -6  255.15    4.45
  -6  -3  -6  250.54    5.00
  -6   3   6  250.66    4.91
  -6  -3   6  218.03    4.20
  -7   3  -6   56.28    1.67
  -7   3  -6  117.78    3.68
  -7  -3  -6  107.68    3.06
  -7  -3  -6  119.17    3.66
  -7   3   6  119.53    3.61
  -7  -3   6  105.99    3.18
  -8   3  -6   16.31    1.05
  -8   3  -6   41.59    2.41
  -8  -3  -6   34.21    1.94
  -8  -3  -6   39.66    2.34
  -8   3   6   34.55    2.12
  -8  -3   6   36.77    2.07
  -9   3  -6   -0.23    0.26
  -9   3  -6   -0.12    0.68
  -9  -3  -6    0.67    0.52
  -9  -3  -6   -0.57    0.59
  -9   3   6   -0.24    0.52
  -9  -3   6    0.29    0.57
 -10   3  -6    3.92    0.80
 -10   3  -6    8.57    1.61
 -10  -3  -6    6.58    1.22
 -10  -3  -6    7.64    1.54
 -10   3   6    7.77    1.43
 -10  -3   6    7.80    1.35
 -11   3  -6    5.65    1.06
 -11   3  -6   15.62    1.91
 -11  -3  -6   11.34    1.53
 -11  -3  -6   15.61    2.02
 -11   3   6   13.27    1.83
 -11  -3   6   14.97    1.75
 -12   3  -6   40.22    2.19
 -12  -3  -6   67.47    3.19
 -12  -3  -6   84.12    3.81
 -12   3   6   75.82    3.71
 -12  -3   6   84.22    3.71
 -13   3  -6    3.34    0.91
 -13  -3  -6    6.65    1.45
 -13   3   6    6.94    1.51
 -13  -3   6   10.56    1.66
 -14   3  -6    2.29    0.85
 -14  -3  -6    4.27    1.40
 -14   3   6    6.26    1.50
 -14  -3   6    4.12    1.34
 -15   3  -6   -0.02    0.51
 -15  -3  -6    0.47    0.79
 -15   3   6    0.85    0.89
 -15  -3   6   -0.16    0.79
 -16   3  -6    0.32    0.56
 -16  -3  -6    0.57    0.85
 -16   3   6    0.26    0.85
 -16  -3   6   -0.70    0.71
 -17  -3  -6    2.15    1.07
 -17   3   6    3.19    1.32
 -17  -3   6    1.78    1.19
 -18  -3  -6    0.77    0.95
 -18   3   6    0.06    0.93
 -18  -3   6   -1.44    0.84
   0   4  -6   10.52    1.00
   0  -4  -6   11.32    1.07
   0  -4   6    5.63    0.35
  -1   4  -6   32.60    1.61
   1   4  -6   32.42    1.48
  -1  -4  -6   32.66    1.62
   1  -4  -6   34.38    1.69
  -1  -4   6   17.03    0.75
  -2   4  -6    3.39    0.89
   2   4  -6    2.08    0.68
  -2  -4  -6    3.43    0.84
   2  -4  -6    2.70    0.80
  -2  -4   6    1.46    0.38
  -3   4  -6   51.16    2.17
   3   4  -6   50.96    1.72
  -3  -4  -6   50.65    2.00
   3  -4  -6   51.62    2.16
  -3  -4   6   31.30    1.31
  -4   4  -6  121.12    3.36
   4   4  -6  121.50    2.55
  -4  -4  -6  118.81    3.05
  -4  -4  -6  120.69    3.28
   4  -4  -6  117.15    3.27
  -4  -4   6   77.89    2.22
  -5   4  -6  176.16    4.19
   5   4  -6  163.25    2.95
  -5  -4  -6  166.84    3.71
  -5  -4  -6  164.69    3.98
   5  -4  -6  167.53    4.03
  -5   4   6  160.83    3.91
  -5  -4   6  145.67    3.26
   5  -4   6  161.76    1.97
  -6   4  -6   79.45    1.71
  -6   4  -6  149.77    4.04
   6   4  -6  138.32    2.77
  -6  -4  -6  135.82    3.46
  -6  -4  -6  144.57    3.93
  -6   4   6  142.25    3.88
  -6  -4   6  146.57    3.51
  -7   4  -6   35.46    1.31
  -7   4  -6   75.54    3.09
  -7  -4  -6   68.27    2.61
  -7  -4  -6   75.32    3.02
  -7   4   6   72.59    2.94
  -7  -4   6   73.97    2.70
  -8   4  -6    2.52    0.52
  -8   4  -6    6.82    1.40
  -8  -4  -6    5.41    1.08
  -8  -4  -6    6.08    1.28
  -8   4   6    5.25    1.13
  -8  -4   6    5.73    1.03
  -9   4  -6    0.48    0.38
  -9   4  -6    1.48    0.82
  -9  -4  -6    0.93    0.65
  -9  -4  -6    0.47    0.55
  -9   4   6    0.68    0.69
  -9  -4   6    0.78    0.60
 -10   4  -6    2.15    0.66
 -10   4  -6    4.25    1.39
 -10  -4  -6    5.60    1.22
 -10  -4  -6    3.21    1.03
 -10   4   6    4.35    1.16
 -10  -4   6    6.16    1.18
 -11   4  -6    0.06    0.40
 -11   4  -6    1.19    0.84
 -11  -4  -6    0.06    0.64
 -11  -4  -6    0.74    0.93
 -11   4   6   -0.73    0.70
 -11  -4   6    0.29    0.69
 -12   4  -6    8.87    1.17
 -12  -4  -6   15.78    1.79
 -12  -4  -6   13.51    1.88
 -12   4   6   17.99    2.10
 -12  -4   6   16.90    1.89
 -13   4  -6    1.41    0.63
 -13  -4  -6    3.21    1.07
 -13   4   6    5.63    1.42
 -13  -4   6    3.04    1.08
 -14   4  -6    0.85    0.63
 -14  -4  -6    2.34    1.10
 -14   4   6    3.71    1.24
 -14  -4   6    2.57    1.11
 -15   4  -6    1.26    0.68
 -15  -4  -6   -0.66    0.80
 -15   4   6    3.12    1.18
 -15  -4   6    1.78    1.08
 -16  -4  -6    0.36    0.93
 -16   4   6    0.90    0.87
 -16  -4   6    0.41    0.93
 -17  -4  -6    0.47    0.91
 -17   4   6    0.79    0.93
 -17  -4   6   -0.08    0.83
   0   5  -6   16.58    1.32
   0  -5  -6   19.06    1.45
  -1   5  -6  105.07    2.87
   1   5  -6  102.24    2.69
  -1  -5  -6  107.54    2.99
   1  -5  -6  101.32    2.93
  -1  -5   6   75.75    1.61
  -2   5  -6   17.96    1.43
   2   5  -6   14.68    1.17
  -2  -5  -6   17.48    1.44
   2  -5  -6   16.30    1.37
  -2  -5   6   13.30    0.84
  -3   5  -6   15.35    1.43
   3   5  -6   14.34    1.22
  -3  -5  -6   14.68    1.36
   3  -5  -6   16.57    1.45
   3  -5  -6   14.68    0.99
  -3  -5   6   11.80    0.91
  -4   5  -6  111.78    3.33
   4   5  -6  107.28    2.65
  -4  -5  -6  115.23    3.21
   4  -5  -6  108.57    3.30
   4  -5  -6  109.00    2.31
  -4  -5   6   95.12    2.50
  -5   5  -6   35.24    2.09
   5   5  -6   38.21    1.70
  -5  -5  -6   36.80    1.99
  -5  -5  -6   36.37    2.13
   5  -5  -6   36.23    2.08
   5  -5  -6   37.17    1.41
  -5  -5   6   35.83    1.72
   5  -5   6   35.12    1.01
  -6   5  -6   18.00    1.68
   6   5  -6   18.12    1.24
  -6  -5  -6   16.38    1.50
  -6  -5  -6   17.15    1.67
   6  -5  -6   15.81    1.60
  -6   5   6   17.69    1.58
  -6  -5   6   17.12    1.33
   6  -5   6   19.22    0.95
  -7   5  -6    0.35    0.29
  -7   5  -6    1.29    0.75
   7   5  -6    0.87    0.51
  -7  -5  -6    1.33    0.71
  -7  -5  -6    0.16    0.66
   7  -5  -6    0.82    0.77
   7  -5  -6    1.36    0.47
  -7   5   6    1.45    0.75
  -7  -5   6    1.09    0.61
  -8   5  -6    3.56    0.61
  -8   5  -6    5.67    1.34
  -8  -5  -6    6.24    1.22
  -8  -5  -6    7.65    1.32
  -8   5   6    6.56    1.30
  -8  -5   6    7.65    1.17
  -9   5  -6    0.97    0.43
  -9   5  -6    1.90    0.97
  -9  -5  -6    1.66    0.81
  -9  -5  -6    0.95    0.68
   9  -5  -6    1.57    0.52
  -9   5   6    1.27    0.75
  -9  -5   6    0.97    0.69
 -10   5  -6    0.86    0.46
 -10   5  -6    2.32    1.02
 -10  -5  -6    2.11    0.88
 -10  -5  -6    1.85    1.00
  10  -5  -6    1.44    0.54
 -10   5   6    1.91    0.93
 -10  -5   6    3.46    1.09
 -11   5  -6    0.82    0.54
 -11   5  -6    2.27    0.92
 -11  -5  -6    1.24    0.85
 -11  -5  -6    1.92    1.06
 -11   5   6    2.87    1.02
 -11  -5   6    4.85    1.30
 -12   5  -6    0.73    0.48
 -12  -5  -6   -0.09    0.77
 -12   5   6    1.29    0.85
 -12  -5   6    0.21    0.75
 -13   5  -6    0.36    0.40
 -13  -5  -6   -0.02    0.81
 -13   5   6    0.54    0.77
 -13  -5   6   -0.09    0.65
 -14  -5  -6    2.57    1.18
 -14   5   6    2.88    1.11
 -14  -5   6    1.40    1.03
 -15  -5  -6    0.99    0.93
 -15   5   6   -0.45    0.80
 -15  -5   6    0.49    0.89
 -16  -5  -6    1.09    1.04
 -16   5   6    0.59    0.92
 -16  -5   6    0.52    1.03
 -17  -5  -6   -0.28    0.90
 -17   5   6   -0.74    0.75
 -17  -5   6    1.44    1.12
   0   6  -6   43.14    2.01
   0  -6  -6   39.53    2.10
   0  -6   6   37.89    1.12
  -1   6  -6  108.59    3.12
   1   6  -6  102.48    2.88
  -1  -6  -6  101.13    3.10
   1  -6  -6  104.15    3.21
  -1  -6   6   91.14    1.92
   1  -6   6   98.87    1.56
  -2   6  -6    7.98    1.24
   2   6  -6    7.63    1.09
  -2  -6  -6    7.85    1.27
   2  -6  -6    5.91    1.12
   2  -6  -6    6.79    0.86
  -2  -6   6    7.39    0.72
  -3   6  -6   28.02    1.84
   3   6  -6   27.64    1.64
  -3  -6  -6   26.99    1.82
   3  -6  -6   28.73    1.89
   3  -6  -6   27.68    1.40
  -3  -6   6   26.63    1.33
  -4   6  -6   20.93    1.70
   4   6  -6   18.18    1.35
  -4  -6  -6   20.16    1.63
   4  -6  -6   17.48    1.64
   4  -6  -6   19.70    1.20
  -4  -6   6   22.16    1.32
  -5   6  -6    6.30    1.23
   5   6  -6    5.89    1.00
  -5  -6  -6    4.03    1.12
   5  -6  -6    5.79    1.24
   5  -6  -6    6.07    0.81
  -5  -6   6    5.40    0.89
   5  -6   6    4.63    0.53
  -6   6  -6    9.55    1.44
   6   6  -6    6.57    0.99
  -6  -6  -6    6.41    1.25
  -6  -6  -6    7.72    1.34
   6  -6  -6    5.59    1.23
   6  -6  -6    7.32    0.91
  -6  -6   6    8.65    1.06
   6  -6   6    7.87    0.71
  -7   6  -6    2.06    0.80
   7   6  -6    2.82    0.86
  -7  -6  -6    2.13    0.86
  -7  -6  -6    2.01    0.82
   7  -6  -6    1.80    0.87
   7  -6  -6    1.87    0.57
  -7   6   6    1.28    0.78
  -7  -6   6    2.03    0.73
   7  -6   6    1.48    0.48
  -8   6  -6    1.90    0.60
  -8   6  -6    3.20    1.01
  -8  -6  -6    2.40    0.93
  -8  -6  -6    3.19    1.01
   8  -6  -6    2.46    0.94
   8  -6  -6    2.26    0.62
  -8   6   6    3.58    1.16
  -8  -6   6    2.25    0.79
   8  -6   6    3.04    0.80
  -9   6  -6    1.71    0.56
  -9   6  -6    1.65    0.87
  -9  -6  -6    1.66    0.93
  -9  -6  -6    1.22    0.77
   9  -6  -6    0.25    0.92
   9  -6  -6    1.57    0.54
  -9   6   6    0.58    0.76
  -9  -6   6    0.83    0.69
 -10   6  -6    0.22    0.39
 -10   6  -6    0.69    0.74
 -10  -6  -6    0.20    0.79
 -10  -6  -6   -0.42    0.55
 -10   6   6   -0.59    0.55
 -10  -6   6    0.44    0.62
 -11   6  -6    0.89    0.48
 -11  -6  -6    0.90    0.81
 -11  -6  -6   -0.47    0.57
 -11   6   6    0.64    0.71
 -11  -6   6   -0.95    0.58
 -12  -6  -6    2.25    1.04
 -12   6   6    3.36    1.18
 -12  -6   6    2.44    1.15
 -13  -6  -6   -0.09    0.81
 -13   6   6   -0.98    0.53
 -13  -6   6    1.86    1.00
 -14  -6  -6    6.04    1.73
 -14   6   6    5.09    1.56
 -14  -6   6    5.05    1.45
 -15  -6  -6    0.85    1.06
 -15   6   6    0.67    0.91
 -15  -6   6    0.33    0.97
 -16  -6  -6    1.81    1.18
 -16   6   6    2.28    1.20
 -16  -6   6    1.52    1.22
 -17  -6  -6    0.08    1.04
 -17   6   6    0.85    1.01
 -17  -6   6    0.64    1.02
   0   7  -6    6.29    1.14
   0  -7  -6    8.68    1.38
   0  -7   6    6.71    0.63
  -1   7  -6   49.39    2.34
   1   7  -6   49.01    2.23
  -1  -7  -6   44.13    2.32
   1  -7  -6   49.16    2.44
   1  -7  -6   47.32    1.98
  -1  -7   6   41.97    1.45
   1  -7   6   45.42    1.28
  -2   7  -6    0.53    0.63
   2   7  -6    0.02    0.54
  -2  -7  -6   -0.62    0.58
   2  -7  -6    0.59    0.68
   2  -7  -6    0.06    0.42
  -2  -7   6    0.56    0.34
   2  -7   6    1.21    0.39
  -3   7  -6   36.83    2.13
   3   7  -6   36.62    1.96
  -3  -7  -6   36.96    2.19
   3  -7  -6   36.70    2.20
   3  -7  -6   35.52    1.70
  -3  -7   6   33.61    1.54
  -4   7  -6   14.61    1.60
   4   7  -6   15.13    1.40
  -4  -7  -6   12.70    1.57
   4  -7  -6   15.66    1.66
   4  -7  -6   13.50    1.15
  -4  -7   6   13.78    1.17
   4  -7   6   14.26    0.78
  -5   7  -6    0.40    0.63
   5   7  -6   -0.25    0.43
  -5  -7  -6   -0.37    0.65
   5  -7  -6   -0.76    0.65
   5  -7  -6    0.24    0.41
  -5  -7   6    0.15    0.42
   5  -7   6    0.10    0.30
  -6   7  -6    4.71    1.19
   6   7  -6    3.09    0.91
  -6  -7  -6    3.38    1.03
   6  -7  -6    2.40    0.91
   6  -7  -6    3.87    0.83
  -6  -7   6    3.05    0.90
   6  -7   6    3.90    0.65
  -7   7  -6    5.76    1.28
   7   7  -6    6.70    1.13
  -7  -7  -6    4.00    1.26
  -7  -7  -6    5.60    1.39
   7  -7  -6    4.51    1.50
   7  -7  -6    4.41    0.87
  -7  -7   6    4.96    1.11
   7  -7   6    4.93    0.73
  -8   7  -6    0.45    0.86
  -8  -7  -6   -0.05    0.90
  -8  -7  -6    1.15    0.81
   8  -7  -6    0.72    0.91
   8  -7  -6    1.68    0.61
  -8  -7   6    0.54    0.69
   8  -7   6    0.85    0.51
  -9   7  -6    5.40    0.92
  -9   7  -6    3.34    1.08
  -9  -7  -6    5.24    1.33
  -9  -7  -6    5.67    1.40
   9  -7  -6    4.57    1.29
  -9   7   6    4.39    1.32
  -9  -7   6    4.55    1.27
   9  -7   6    5.05    0.99
 -10   7  -6    5.77    1.43
 -10  -7  -6    5.48    1.61
 -10  -7  -6    6.09    1.45
  10  -7  -6    3.96    1.27
 -10   7   6    4.63    1.31
 -10  -7   6    5.16    1.33
  10  -7   6    7.92    1.16
 -11  -7  -6    4.20    1.33
 -11  -7  -6    5.61    1.23
  11  -7  -6    4.01    1.44
 -11   7   6    4.76    1.44
 -11  -7   6    4.03    1.16
 -12  -7  -6    2.67    1.20
 -12   7   6    1.30    0.94
 -12  -7   6    1.11    0.99
 -13  -7  -6   -0.80    0.75
 -13   7   6    0.14    0.82
 -13  -7   6   -0.37    0.83
 -14  -7  -6   -0.68    0.79
 -14   7   6   -0.31    0.71
 -14  -7   6    0.19    0.91
 -15  -7  -6    0.27    1.03
 -15   7   6   -0.14    0.91
 -15  -7   6    0.67    0.97
 -16  -7  -6    1.19    1.05
 -16   7   6    0.80    0.95
 -16  -7   6    0.11    1.07
   0   8  -6   11.67    1.46
   0  -8  -6   12.60    1.59
   0  -8  -6   11.53    1.18
   0  -8   6   12.01    0.87
  -1   8  -6   11.35    1.46
   1   8  -6   12.91    1.49
  -1  -8  -6   13.47    1.64
   1  -8  -6   11.03    1.50
   1  -8  -6   10.45    1.10
  -1  -8   6   10.02    0.84
   1  -8   6   11.63    0.82
  -2   8  -6    5.60    1.30
   2   8  -6    6.65    1.18
  -2  -8  -6    4.97    1.27
   2  -8  -6    5.94    1.38
   2  -8  -6    4.83    0.90
  -2  -8   6    5.12    0.75
   2  -8   6    5.18    0.63
  -3   8  -6    9.50    1.45
   3   8  -6    9.65    1.31
  -3  -8  -6    7.05    1.45
   3  -8  -6    8.67    1.45
   3  -8  -6   10.23    1.08
  -3  -8   6    8.37    0.96
  -4   8  -6    8.96    1.48
   4   8  -6   11.22    1.44
  -4  -8  -6   10.29    1.51
   4  -8  -6    8.70    1.50
   4  -8  -6    9.64    1.07
  -4  -8   6    9.03    1.07
   4  -8   6   10.24    0.81
  -5   8  -6   10.97    1.55
   5   8  -6    8.06    1.25
  -5  -8  -6    9.43    1.57
   5  -8  -6    9.93    1.61
   5  -8  -6    8.35    1.03
  -5  -8   6    9.67    1.20
   5  -8   6    8.85    0.82
  -6   8  -6    6.07    1.47
   6   8  -6    7.29    1.22
  -6  -8  -6    4.87    1.54
   6  -8  -6    6.20    1.62
   6  -8  -6    6.37    1.10
  -6  -8   6    4.28    1.17
  -7   8  -6    1.13    0.94
   7   8  -6    1.69    0.81
  -7  -8  -6   -0.18    0.89
   7  -8  -6    1.99    1.03
  -7  -8   6    1.20    0.79
   7  -8   6    2.27    0.69
  -8   8  -6    6.39    1.45
  -8  -8  -6    7.12    1.64
  -8  -8  -6    9.91    1.78
   8  -8  -6    9.31    1.82
  -8  -8   6    7.19    1.56
   8  -8   6    6.73    0.99
  -9   8  -6    8.09    1.68
  -9  -8  -6    9.09    1.78
  -9  -8  -6    9.56    1.62
   9  -8  -6    7.45    1.83
  -9  -8   6    5.60    1.47
 -10  -8  -6   -0.03    0.93
 -10  -8  -6    1.19    0.86
  10  -8  -6    1.30    1.11
 -10  -8   6    0.08    0.82
 -11  -8  -6    1.73    1.12
  11  -8  -6    1.82    1.22
 -11   8   6    1.62    0.96
 -11  -8   6    2.17    1.09
 -12  -8  -6    0.93    1.12
  12  -8  -6    1.92    1.23
 -12   8   6    1.24    0.97
 -12  -8   6    1.71    1.12
 -13  -8  -6    0.35    1.09
  13  -8  -6    1.08    1.24
 -13   8   6    1.32    1.07
 -13  -8   6    0.19    1.06
 -14  -8  -6    1.57    1.12
  14  -8  -6    1.20    1.43
 -14   8   6    2.97    1.28
 -14  -8   6    1.87    1.12
 -15  -8  -6    0.87    1.07
  15  -8  -6   -1.82    1.24
 -15   8   6   -0.65    0.89
 -15  -8   6    0.68    1.00
 -16  -8  -6   -0.36    0.95
 -16   8   6    0.13    0.96
 -16  -8   6    1.11    0.97
   0   9  -6    7.74    1.49
   0  -9  -6    7.78    1.48
   0  -9   6    8.91    0.85
  -1   9  -6    5.21    1.33
   1   9  -6    7.14    1.37
  -1  -9  -6    7.34    1.60
   1  -9  -6    6.06    1.43
  -1  -9   6    4.93    0.75
   1  -9   6    5.79    0.70
  -2   9  -6    4.98    1.38
   2   9  -6    5.90    1.34
  -2  -9  -6    3.22    1.08
   2  -9  -6    4.61    1.52
  -2  -9   6    4.35    0.79
   2  -9   6    5.90    0.73
  -3   9  -6    0.73    0.76
   3   9  -6    1.05    0.79
  -3  -9  -6    0.08    0.84
   3  -9  -6    0.55    0.84
  -3  -9   6    1.47    0.58
   3  -9   6    0.74    0.39
  -4   9  -6   26.04    2.21
   4   9  -6   23.00    1.96
  -4  -9  -6   24.99    2.24
   4  -9  -6   25.21    2.23
  -4  -9   6   27.91    1.80
   4  -9   6   24.82    1.29
  -5   9  -6   11.65    1.85
   5   9  -6    9.00    1.55
  -5  -9  -6   10.43    1.81
   5  -9  -6    9.16    1.82
  -5  -9   6   10.12    1.44
   5  -9   6    9.91    0.96
  -6   9  -6   46.67    3.06
   6   9  -6   45.19    2.58
  -6  -9  -6   42.88    2.88
   6  -9  -6   43.63    2.91
  -6  -9   6   45.63    2.59
   6  -9   6   46.89    1.90
  -7   9  -6    3.17    1.37
   7   9  -6    1.74    1.05
  -7  -9  -6    1.10    1.32
   7  -9  -6    3.07    1.28
  -7  -9   6    2.42    1.10
  -8   9  -6    7.27    1.72
  -8  -9  -6    3.57    1.35
   8  -9  -6    7.32    1.96
  -8  -9   6    6.47    1.48
  -9   9  -6   27.46    2.38
  -9  -9  -6   24.75    2.40
  -9  -9  -6   31.53    2.58
   9  -9  -6   26.87    2.59
  -9  -9   6   30.42    2.38
 -10  -9  -6    2.59    1.24
 -10  -9  -6    2.79    1.08
  10  -9  -6    1.99    1.19
 -10  -9   6    3.45    1.16
 -11  -9  -6    0.36    1.03
  11  -9  -6    0.36    1.03
 -11  -9   6    0.46    0.97
 -12  -9  -6    1.61    1.34
  12  -9  -6   -0.07    1.13
 -12  -9   6    0.35    0.93
 -13  -9  -6    6.51    1.78
  13  -9  -6   12.30    2.48
 -13   9   6    9.66    2.13
 -13  -9   6   13.85    2.22
 -14  -9  -6    0.90    1.00
  14  -9  -6   -0.28    1.17
 -14   9   6    0.44    1.03
 -14  -9   6    1.68    1.32
 -15  -9  -6    1.58    1.38
  15  -9  -6    3.34    1.57
 -15   9   6    1.88    1.34
 -15  -9   6    5.41    1.80
   0  10  -6    7.51    1.48
   0 -10  -6    4.97    1.65
   0 -10   6    7.85    0.99
  -1  10  -6    0.43    0.77
   1  10  -6   -0.37    0.56
  -1 -10  -6   -0.20    0.84
   1 -10  -6    1.09    0.93
  -1 -10   6    0.15    0.41
   1 -10   6    0.27    0.41
  -2  10  -6    1.97    0.84
   2  10  -6    2.31    0.99
  -2 -10  -6    2.05    1.12
   2 -10  -6    1.41    1.04
  -2 -10   6    1.32    0.58
   2 -10   6    1.05    0.49
  -3  10  -6    3.24    1.05
   3  10  -6    0.99    0.96
  -3 -10  -6    2.82    1.15
   3 -10  -6    2.20    1.14
  -3 -10   6    3.48    0.97
   3 -10   6    1.64    0.59
  -4  10  -6   47.57    3.00
   4  10  -6   41.03    2.65
  -4 -10  -6   37.54    2.74
   4 -10  -6   39.39    2.87
  -4 -10   6   44.60    2.38
   4 -10   6   40.49    1.79
  -5  10  -6   17.04    2.30
   5  10  -6   13.63    2.08
  -5 -10  -6   15.08    2.20
   5 -10  -6   14.94    2.25
  -5 -10   6   18.32    1.87
  -6  10  -6   49.45    3.22
   6  10  -6   44.17    2.85
  -6 -10  -6   43.95    3.04
   6 -10  -6   45.69    3.25
  -6 -10   6   51.50    2.84
  -7  10  -6    3.89    1.28
   7  10  -6    5.79    1.61
  -7 -10  -6    6.41    1.63
   7 -10  -6    6.04    1.84
  -7 -10   6    7.47    1.62
  -8  10  -6   15.02    2.02
  -8 -10  -6   13.97    2.29
   8 -10  -6   13.01    2.16
  -8 -10   6   14.31    1.86
  -9 -10  -6   11.95    2.16
  -9 -10  -6   12.76    2.02
   9 -10  -6   10.56    2.20
  -9 -10   6   12.17    1.76
 -10 -10  -6   21.29    2.48
  10 -10  -6   18.60    2.46
 -10 -10   6   21.95    2.27
 -11 -10  -6   17.51    2.54
  11 -10  -6   16.21    2.47
 -11 -10   6   18.20    2.22
 -12 -10  -6    3.24    1.42
  12 -10  -6    1.35    1.20
 -12 -10   6    1.99    1.07
 -13 -10  -6    5.18    1.74
  13 -10  -6    3.53    1.54
 -13 -10   6    4.64    1.60
 -14 -10  -6    5.25    1.65
  14 -10  -6    2.88    1.50
 -14 -10   6    3.97    1.34
 -15 -10  -6    0.73    1.21
  15 -10  -6    0.72    1.33
 -15 -10   6    1.03    1.10
   0  11  -6    0.94    0.78
   0 -11  -6    0.90    1.10
   0 -11   6    0.94    0.56
  -1  11  -6    2.81    1.06
   1  11  -6    1.19    0.97
  -1 -11  -6    1.66    1.08
   1 -11  -6    1.22    1.07
  -1 -11   6    1.36    0.64
   1 -11   6    1.32    0.60
  -2  11  -6    0.41    0.84
   2  11  -6   -1.00    0.73
  -2 -11  -6    1.07    1.02
   2 -11  -6   -0.51    0.94
  -2 -11   6   -0.01    0.49
   2 -11   6   -0.78    0.45
  -3  11  -6    2.73    1.12
   3  11  -6    0.58    0.97
  -3 -11  -6    2.30    1.21
   3 -11  -6    1.40    1.21
  -3 -11   6    2.38    0.79
   3 -11   6    2.06    0.67
  -4  11  -6   23.71    2.40
   4  11  -6   23.98    2.37
  -4 -11  -6   23.19    2.42
   4 -11  -6   24.57    2.60
  -4 -11   6   24.33    1.96
  -5  11  -6   10.88    2.04
   5  11  -6    6.17    1.77
  -5 -11  -6    7.52    1.90
   5 -11  -6    8.35    2.09
  -5 -11   6    9.01    1.61
  -6  11  -6    7.60    1.86
   6  11  -6    5.80    1.63
  -6 -11  -6    7.48    1.91
   6 -11  -6    8.45    2.07
  -6 -11   6    6.98    1.46
  -7  11  -6    6.98    1.59
  -7 -11  -6    5.83    1.76
   7 -11  -6    3.57    1.42
  -7 -11   6    6.63    1.42
  -8 -11  -6   10.30    2.18
   8 -11  -6    7.89    1.95
  -8 -11   6   10.15    1.60
  -9 -11  -6   15.60    2.39
   9 -11  -6   15.06    2.36
  -9 -11   6   17.05    1.98
 -10 -11  -6    2.53    1.23
  10 -11  -6    2.34    1.42
 -10 -11   6    5.35    1.52
 -11 -11  -6   -0.23    1.09
  11 -11  -6    0.01    1.11
 -11 -11   6    2.46    1.09
 -12 -11  -6   -0.76    1.09
  12 -11  -6    1.55    1.37
 -12 -11   6    2.01    1.09
 -13 -11  -6    1.24    1.37
  13 -11  -6    1.11    1.44
 -13 -11   6    0.77    0.88
 -14 -11  -6    0.85    1.42
  14 -11  -6    1.88    1.43
 -14 -11   6    0.87    1.11
   0  12  -6    0.06    0.97
   0 -12  -6   -0.23    1.01
   0 -12   6    0.57    0.65
  -1  12  -6    9.15    1.87
   1  12  -6   11.22    1.98
  -1 -12  -6    7.69    2.03
   1 -12  -6    8.78    2.10
  -1 -12   6    8.59    1.25
   1 -12   6   11.31    1.22
  -2  12  -6    0.89    1.04
   2  12  -6    2.50    1.18
  -2 -12  -6    3.05    1.35
   2 -12  -6    3.01    1.28
  -2 -12   6    3.49    0.96
  -3  12  -6    3.26    1.37
   3  12  -6    5.15    1.60
  -3 -12  -6    2.34    1.23
   3 -12  -6    1.84    1.11
  -3 -12   6    3.13    0.90
  -4  12  -6    4.17    1.28
   4  12  -6    4.15    1.28
  -4 -12  -6    3.52    1.30
   4 -12  -6    3.07    1.32
  -4 -12   6    3.16    0.96
  -5  12  -6    0.14    0.80
   5  12  -6    1.11    0.83
  -5 -12  -6    0.72    0.99
   5 -12  -6    1.98    1.12
  -5 -12   6    1.14    0.82
  -6  12  -6    4.48    1.21
   6  12  -6    3.14    1.13
  -6 -12  -6    1.88    1.23
   6 -12  -6    2.14    1.20
  -6 -12   6    3.27    1.06
  -7 -12  -6    2.69    1.29
   7 -12  -6    1.51    1.24
  -7 -12   6    4.40    1.19
  -8 -12  -6    4.34    1.51
   8 -12  -6    5.24    1.61
  -8 -12   6    6.60    1.49
  -9 -12  -6    0.92    1.27
   9 -12  -6   -1.18    0.98
  -9 -12   6    2.81    0.97
 -10 -12  -6    3.66    1.55
  10 -12  -6    2.02    1.27
 -10 -12   6    3.15    1.13
 -11 -12  -6    1.25    1.26
  11 -12  -6    0.95    1.33
 -11 -12   6    4.97    1.55
 -12 -12  -6   -0.13    1.18
  12 -12  -6    0.46    1.23
 -12 -12   6    1.83    1.07
 -13 -12  -6   -0.49    1.13
  13 -12  -6   -0.89    1.10
 -13 -12   6    0.49    1.06
   0  13  -6   13.47    2.42
   0 -13  -6   14.35    2.51
   0 -13   6   11.91    1.54
  -1  13  -6    0.30    1.23
   1  13  -6    3.01    1.29
  -1 -13  -6    2.10    1.34
   1 -13  -6    1.96    1.37
  -1 -13   6    1.97    0.92
  -2  13  -6    7.98    1.96
   2  13  -6   13.48    2.11
  -2 -13  -6   12.54    2.45
   2 -13  -6   11.08    2.15
  -2 -13   6   11.48    1.60
  -3  13  -6    0.25    0.92
   3  13  -6    2.73    1.07
  -3 -13  -6    1.44    1.28
   3 -13  -6    1.70    1.16
  -3 -13   6    1.22    0.85
  -4  13  -6   -0.53    0.82
   4  13  -6   -0.39    0.84
  -4 -13  -6    0.89    1.20
   4 -13  -6    0.18    1.00
  -4 -13   6   -0.22    0.64
  -5  13  -6    0.18    0.77
   5  13  -6    0.75    0.99
  -5 -13  -6   -0.24    1.13
   5 -13  -6    0.14    1.04
  -5 -13   6    0.94    0.78
   6  13  -6    5.69    1.73
  -6 -13  -6    5.50    1.66
   6 -13  -6    5.75    1.83
  -6 -13   6    5.84    1.38
  -7 -13  -6    0.92    1.25
   7 -13  -6    1.77    1.12
  -7 -13   6    0.88    0.75
  -8 -13  -6    0.27    1.22
   8 -13  -6   -1.28    0.98
  -8 -13   6   -0.30    0.72
  -9 -13  -6    1.17    1.30
   9 -13  -6   -0.09    1.08
  -9 -13   6    0.84    0.77
 -10 -13  -6    1.36    1.35
  10 -13  -6    0.11    1.13
 -10 -13   6   -1.41    0.77
 -11 -13  -6    1.48    1.21
  11 -13  -6   -0.49    1.05
 -11 -13   6   -0.25    0.77
 -12 -13  -6    0.46    1.20
  12 -13  -6   -0.54    1.20
 -12 -13   6    0.19    0.82
   0  14  -6   10.93    2.41
   0 -14  -6    7.22    2.29
  -1  14  -6   33.67    3.22
   1  14  -6   33.83    3.03
  -1 -14  -6   25.07    3.16
   1 -14  -6   31.57    3.24
  -2  14  -6    7.48    1.90
   2  14  -6   10.29    2.09
  -2 -14  -6    6.28    1.93
   2 -14  -6    7.94    2.30
  -2 -14   6    6.41    1.51
  -3  14  -6    3.76    1.23
   3  14  -6    3.10    1.26
  -3 -14  -6    2.08    1.45
   3 -14  -6    4.07    1.52
  -3 -14   6    4.61    1.16
   4  14  -6    2.86    1.19
  -4 -14  -6    3.98    1.62
   4 -14  -6    3.39    1.45
  -4 -14   6    0.98    0.93
   5  14  -6    0.36    1.03
  -5 -14  -6    0.02    1.28
   5 -14  -6   -0.45    0.91
  -5 -14   6    0.68    0.72
   6  14  -6   -0.52    0.83
  -6 -14  -6   -1.04    1.13
   6 -14  -6   -0.54    0.96
  -6 -14   6   -0.40    0.64
  -7 -14  -6    0.86    1.26
   7 -14  -6   -1.05    0.96
  -7 -14   6    2.23    0.94
  -8 -14  -6    0.19    1.20
   8 -14  -6   -1.09    1.12
  -8 -14   6    0.85    0.82
  -9 -14  -6    0.07    1.23
   9 -14  -6    0.08    1.16
  -9 -14   6    0.69    0.83
 -10 -14  -6    0.07    1.25
  10 -14  -6    1.93    1.33
 -10 -14   6    0.94    0.79
 -11 -14  -6   -1.08    1.22
  11 -14  -6    0.01    1.11
 -11 -14   6    2.46    1.01
   0  15  -6    7.95    2.12
   0 -15  -6    7.98    2.36
  -1  15  -6    7.85    2.08
   1  15  -6   13.65    2.20
  -1 -15  -6    7.99    2.45
   1 -15  -6    9.99    2.58
  -2  15  -6    2.90    1.38
   2  15  -6    4.20    1.50
  -2 -15  -6    2.72    1.54
   2 -15  -6    2.13    1.36
   3  15  -6    1.57    1.08
  -3 -15  -6   -2.13    1.06
   3 -15  -6    1.26    1.21
  -3 -15   6    1.37    0.71
   4  15  -6    1.55    1.02
  -4 -15  -6   -0.06    1.28
   4 -15  -6    0.76    1.09
  -4 -15   6    1.52    0.71
   5  15  -6    1.55    1.03
  -5 -15  -6    0.74    1.37
   5 -15  -6    0.20    1.15
  -5 -15   6   -0.07    0.67
  -6 -15  -6   -0.90    1.12
   6 -15  -6   -1.19    0.98
  -6 -15   6    1.77    0.91
  -7 -15  -6   -1.14    1.18
   7 -15  -6   -0.93    1.04
  -7 -15   6    0.33    0.75
  -8 -15  -6   -0.37    1.15
   8 -15  -6   -0.78    1.02
  -8 -15   6    0.65    0.86
  -9 -15  -6    1.35    1.41
   9 -15  -6    0.68    1.14
  -9 -15   6    1.98    0.98
   0  16  -6    9.25    1.78
   0 -16  -6    6.53    1.99
   1  16  -6    5.77    1.72
  -1 -16  -6    2.75    1.64
   1 -16  -6    5.30    1.77
   2  16  -6    0.42    0.93
  -2 -16  -6    3.00    1.72
   2 -16  -6    2.59    1.47
   3  16  -6    0.68    0.88
  -3 -16  -6   -1.01    1.22
   3 -16  -6    0.78    1.15
   4  16  -6    1.10    0.96
  -4 -16  -6   -1.45    1.07
   4 -16  -6   -0.33    1.06
   5  16  -6    0.49    0.88
  -5 -16  -6   -0.53    1.18
   5 -16  -6   -1.37    1.04
  -6 -16  -6    1.33    1.58
   6 -16  -6   -0.58    1.15
  -6 -16   6    0.75    0.80
  -7 -16  -6    0.61    1.41
   7 -16  -6    0.17    1.06
  -7 -16   6    0.75    0.79
  -8 -16  -6    1.82    1.41
   8 -16  -6    0.66    1.33
  -8 -16   6    2.05    1.16
   0 -17  -6    3.41    1.71
  -1 -17  -6   -0.10    1.35
   1 -17  -6    1.21    1.45
  -2 -17  -6    0.72    1.31
   2 -17  -6    1.03    1.25
   3  17  -6    1.70    1.09
  -3 -17  -6    0.28    1.24
   3 -17  -6    2.28    1.43
   4  17  -6    0.23    0.75
  -4 -17  -6    1.29    1.38
   4 -17  -6    1.37    1.32
  -5 -17  -6   -0.97    1.21
   5 -17  -6    0.28    1.31
   0   0  -7    0.17    0.21
   0   0  -7    0.33    0.38
  -1   0  -7    0.12    0.22
  -1   0  -7    0.20    0.39
   1   0  -7   -0.31    0.25
   1   0  -7   -0.03    0.33
  -2   0  -7  360.19    3.39
  -2   0  -7  360.02    4.81
   2   0  -7  363.66    4.32
  -2   0   7  356.73    4.24
  -3   0  -7    0.19    0.23
  -3   0  -7   -0.22    0.44
  -3   0   7    0.03    0.29
  -4   0  -7  129.29    2.22
  -4   0  -7  151.61    3.58
  -4   0   7  154.32    3.27
  -5   0  -7   -0.12    0.20
  -5   0  -7    0.19    0.59
  -5   0   7   -0.38    0.35
  -6   0  -7    6.85    1.24
  -6   0   7    6.76    1.01
  -7   0  -7   -0.03    0.29
  -7   0  -7   -0.30    0.60
  -7   0   7    0.00    0.46
  -8   0  -7   21.06    1.31
  -8   0  -7   34.65    2.27
  -8   0   7   30.51    1.97
  -9   0  -7    0.01    0.37
  -9   0  -7   -0.39    0.67
  -9   0   7    0.90    0.74
 -10   0  -7   25.89    1.75
 -10   0  -7   40.77    2.74
 -10   0   7   42.57    2.56
 -11   0  -7   -0.15    0.51
 -11   0  -7   -1.21    0.86
 -11   0   7   -1.19    0.64
 -12   0  -7    3.78    0.98
 -12   0  -7    4.20    1.35
 -12   0   7    3.97    1.24
 -13   0  -7   -0.05    0.53
 -13   0   7   -0.39    0.51
 -14   0  -7    5.20    1.23
 -14   0   7    8.33    1.73
 -15   0  -7    0.44    0.64
 -15   0   7    0.92    0.91
 -16   0  -7    2.23    0.93
 -16   0   7    3.51    1.30
 -17   0   7    0.97    0.98
   0   1  -7   -0.12    0.18
   0   1  -7    0.08    0.33
   0  -1  -7   -0.21    0.25
   0  -1  -7   -0.22    0.29
  -1   1  -7    0.55    0.22
  -1   1  -7    0.39    0.38
   1   1  -7    0.26    0.26
   1   1  -7   -0.01    0.34
  -1  -1  -7    0.39    0.31
  -1  -1  -7    0.47    0.39
   1  -1  -7   -0.04    0.33
   1  -1  -7    0.64    0.35
  -2   1  -7   70.98    1.19
  -2   1  -7   71.89    2.26
  -2  -1  -7   75.73    1.86
  -2  -1  -7   70.38    2.23
   2  -1  -7   72.44    2.11
  -2  -1   7   69.38    1.80
  -3   1  -7   58.15    1.14
  -3   1  -7   66.89    2.34
  -3  -1  -7   66.30    1.77
  -3  -1  -7   65.51    2.29
   3  -1  -7   63.77    2.13
  -3   1   7   68.90    2.16
  -3  -1   7   64.80    1.92
  -4   1  -7   51.93    2.19
  -4  -1  -7   52.53    1.64
  -4  -1  -7   55.84    2.26
  -4   1   7   56.37    2.09
  -4  -1   7   48.34    1.82
  -5   1  -7    1.26    0.38
  -5   1  -7    2.72    0.79
  -5  -1  -7    2.94    0.62
  -5  -1  -7    1.76    0.67
  -5   1   7    2.83    0.78
  -5  -1   7    3.38    0.78
  -6   1  -7   23.04    1.04
  -6   1  -7   45.35    2.33
  -6  -1  -7   34.41    1.51
  -6  -1  -7   46.89    2.34
  -6   1   7   45.09    2.13
  -6  -1   7   43.65    2.02
  -7   1  -7   25.98    1.22
  -7   1  -7   54.15    2.63
  -7  -1  -7   51.10    1.95
  -7  -1  -7   56.14    2.66
  -7   1   7   52.85    2.43
  -7  -1   7   49.23    2.30
  -8   1  -7   22.82    1.29
  -8   1  -7   39.92    2.42
  -8  -1  -7   25.75    1.51
  -8  -1  -7   40.43    2.40
  -8   1   7   39.88    2.26
  -8  -1   7   40.99    2.25
  -9   1  -7    5.08    0.86
  -9   1  -7   13.24    1.78
  -9  -1  -7    8.85    1.07
  -9  -1  -7   13.53    1.80
  -9   1   7   11.16    1.51
  -9  -1   7   13.45    1.60
 -10   1  -7   31.41    1.80
 -10   1  -7   60.81    3.23
 -10  -1  -7   41.65    2.20
 -10  -1  -7   64.11    3.32
 -10   1   7   56.67    2.93
 -10  -1   7   56.56    2.91
 -11   1  -7    1.32    0.67
 -11   1  -7    1.81    1.02
 -11  -1  -7    1.58    0.79
 -11  -1  -7    3.78    1.25
 -11   1   7    3.31    1.06
 -11  -1   7    4.48    1.25
 -12   1  -7    2.08    0.73
 -12   1  -7    2.28    0.96
 -12  -1  -7    1.76    0.78
 -12  -1  -7    1.40    0.76
 -12   1   7    3.13    1.06
 -12  -1   7    2.42    0.99
 -13   1  -7    1.34    0.74
 -13  -1  -7    1.60    0.75
 -13   1   7    5.02    1.37
 -13  -1   7    2.40    1.06
 -14   1  -7    0.85    0.69
 -14  -1  -7    0.39    0.70
 -14   1   7    0.39    0.81
 -14  -1   7    0.73    0.85
 -15   1  -7    6.37    1.35
 -15  -1  -7   10.04    1.63
 -15   1   7   14.15    2.00
 -15  -1   7   14.10    2.07
 -16  -1  -7    2.92    1.04
 -16   1   7    1.17    0.96
 -16  -1   7    2.05    1.22
 -17  -1  -7   -0.22    0.65
 -17   1   7    0.01    0.80
 -17  -1   7    0.00    0.80
   0   2  -7    0.27    0.17
   0   2  -7    0.01    0.34
   0  -2  -7    0.16    0.33
   0  -2  -7   -0.15    0.33
  -1   2  -7   36.08    1.60
   1   2  -7   35.64    1.43
  -1  -2  -7   34.70    1.46
  -1  -2  -7   36.80    1.55
   1  -2  -7   35.11    1.55
  -1  -2   7   33.78    1.05
  -2   2  -7  116.93    2.91
   2   2  -7  109.78    2.18
  -2  -2  -7  116.62    2.55
  -2  -2  -7  112.97    2.80
   2  -2  -7  111.56    2.77
  -2  -2   7   88.11    1.92
  -3   2  -7   77.04    2.53
  -3  -2  -7   74.64    2.08
  -3  -2  -7   74.11    2.43
   3  -2  -7   75.10    2.39
  -3  -2   7   52.61    1.71
  -4   2  -7   28.86    1.75
  -4  -2  -7   26.05    1.32
  -4  -2  -7   28.71    1.70
   4  -2  -7   28.87    1.68
  -4   2   7   29.62    1.62
  -4  -2   7   23.58    1.29
  -5   2  -7    2.45    0.34
  -5   2  -7    5.95    1.15
  -5  -2  -7    4.68    0.76
  -5  -2  -7    8.24    1.20
  -5   2   7    5.24    0.97
  -5  -2   7    4.68    0.84
  -6   2  -7   25.65    1.00
  -6   2  -7   51.72    2.47
  -6  -2  -7   40.97    1.78
  -6  -2  -7   53.14    2.50
  -6   2   7   51.05    2.32
  -6  -2   7   50.39    2.17
  -7   2  -7    1.42    0.46
  -7   2  -7    3.16    0.90
  -7  -2  -7    4.34    0.83
  -7  -2  -7    2.50    0.86
  -7   2   7    3.34    1.03
  -7  -2   7    2.17    0.73
  -8   2  -7   19.06    1.13
  -8   2  -7   43.17    2.53
  -8  -2  -7   37.31    1.89
  -8  -2  -7   42.78    2.51
  -8   2   7   40.10    2.34
  -8  -2   7   39.38    2.20
  -9   2  -7    6.01    0.83
  -9   2  -7   12.04    1.72
  -9  -2  -7    9.38    1.19
  -9  -2  -7   12.94    1.79
  -9   2   7   12.41    1.51
  -9  -2   7   11.35    1.51
 -10   2  -7   10.50    1.22
 -10   2  -7   31.62    2.55
 -10  -2  -7   17.34    1.71
 -10  -2  -7   24.89    2.39
 -10   2   7   26.01    2.26
 -10  -2   7   25.65    2.13
 -11   2  -7    0.86    0.57
 -11   2  -7    1.84    1.06
 -11  -2  -7    2.33    0.91
 -11  -2  -7    3.53    1.24
 -11   2   7    4.89    1.50
 -11  -2   7    1.87    0.97
 -12   2  -7    2.24    0.71
 -12   2  -7    4.38    1.44
 -12  -2  -7    4.69    1.16
 -12  -2  -7    4.42    1.18
 -12   2   7    5.68    1.48
 -12  -2   7    6.10    1.46
 -13   2  -7    1.46    0.63
 -13  -2  -7    1.45    0.81
 -13   2   7    3.61    1.18
 -13  -2   7    1.47    0.95
 -14   2  -7    2.14    0.84
 -14  -2  -7    1.31    0.83
 -14   2   7    3.97    1.30
 -14  -2   7    2.47    1.13
 -15  -2  -7    1.26    0.93
 -15   2   7    1.28    0.98
 -15  -2   7    2.44    1.18
 -16  -2  -7    2.63    1.12
 -16   2   7    5.10    1.68
 -16  -2   7    3.65    1.39
 -17  -2  -7   -0.15    0.72
 -17   2   7    0.55    0.88
 -17  -2   7    0.34    0.87
   0   3  -7    0.04    0.33
   0  -3  -7    0.06    0.39
  -1   3  -7   20.54    1.34
   1   3  -7   19.16    1.18
  -1  -3  -7   21.59    1.31
  -1  -3  -7   19.46    1.25
   1  -3  -7   20.84    1.33
  -1  -3   7   13.92    0.65
  -2   3  -7    9.28    1.08
   2   3  -7   10.64    0.91
  -2  -3  -7   10.58    1.04
  -2  -3  -7    9.59    1.05
   2  -3  -7   10.59    1.09
  -2  -3   7    5.62    0.56
  -3   3  -7   27.95    1.69
   3   3  -7   27.31    1.27
  -3  -3  -7   28.15    1.48
  -3  -3  -7   26.83    1.61
   3  -3  -7   27.14    1.64
  -3  -3   7   15.35    0.97
  -4   3  -7   24.80    1.72
   4   3  -7   22.62    1.17
  -4  -3  -7   25.53    1.45
  -4  -3  -7   24.61    1.66
   4  -3  -7   21.56    1.56
  -4  -3   7   18.31    1.17
  -5   3  -7   41.33    2.22
  -5  -3  -7   36.55    1.72
  -5  -3  -7   40.88    2.10
   5  -3  -7   40.69    2.15
  -5   3   7   36.70    2.00
  -5  -3   7   29.30    1.57
  -6   3  -7    4.22    0.42
  -6   3  -7    8.86    1.42
  -6  -3  -7    9.28    1.09
  -6  -3  -7    7.98    1.27
  -6   3   7    8.28    1.25
  -6  -3   7    8.11    1.04
  -7   3  -7    5.21    0.55
  -7   3  -7   14.72    1.71
  -7  -3  -7   10.12    1.20
  -7  -3  -7   12.20    1.54
  -7   3   7   10.13    1.38
  -7  -3   7   10.90    1.24
  -8   3  -7   16.74    1.03
  -8   3  -7   40.72    2.52
  -8  -3  -7   27.04    1.74
  -8  -3  -7   36.68    2.38
  -8   3   7   35.12    2.25
  -8  -3   7   32.87    2.03
  -9   3  -7    0.35    0.39
  -9   3  -7    1.78    0.99
  -9  -3  -7    2.21    0.76
  -9  -3  -7    2.07    0.93
  -9   3   7    1.23    0.78
  -9  -3   7    2.04    0.81
 -10   3  -7    1.08    0.57
 -10   3  -7    8.79    1.83
 -10  -3  -7    3.76    1.21
 -10  -3  -7    2.88    1.22
 -10   3   7    2.95    1.09
 -10  -3   7    3.73    1.10
 -11   3  -7    0.31    0.44
 -11   3  -7    2.21    1.05
 -11  -3  -7    1.25    0.82
 -11  -3  -7    1.79    1.00
 -11   3   7    1.92    0.98
 -11  -3   7    1.57    0.99
 -12   3  -7    9.65    1.12
 -12  -3  -7   16.84    1.74
 -12  -3  -7   20.64    2.02
 -12   3   7   22.82    2.15
 -12  -3   7   22.13    2.16
 -13  -3  -7    2.34    0.94
 -13   3   7    1.19    0.88
 -13  -3   7    3.53    1.22
 -14  -3  -7    0.88    0.67
 -14   3   7   -0.08    0.65
 -14  -3   7    0.75    0.76
 -15  -3  -7    0.29    0.82
 -15   3   7    2.50    1.09
 -15  -3   7    2.06    1.11
 -16  -3  -7    0.36    0.78
 -16   3   7    0.45    0.88
 -16  -3   7    0.87    0.97
 -17  -3  -7    1.44    1.01
 -17   3   7    0.27    0.97
 -17  -3   7    1.35    1.22
   0   4  -7   -0.08    0.40
   0  -4  -7    0.19    0.44
  -1   4  -7    3.40    0.86
   1   4  -7    4.12    0.79
  -1  -4  -7    3.33    0.86
   1  -4  -7    4.76    0.89
  -1  -4   7    1.84    0.32
  -2   4  -7   11.92    1.20
   2   4  -7   11.53    1.06
  -2  -4  -7   12.87    1.21
   2  -4  -7   11.41    1.21
  -2  -4   7    6.81    0.60
  -3   4  -7   15.87    1.44
   3   4  -7   15.15    1.13
  -3  -4  -7   16.20    1.33
  -3  -4  -7   17.26    1.42
   3  -4  -7   17.38    1.49
  -3  -4   7    9.17    0.79
  -4   4  -7   21.29    1.67
   4   4  -7   19.97    1.25
  -4  -4  -7   21.25    1.48
  -4  -4  -7   22.21    1.62
   4  -4  -7   19.44    1.62
  -4  -4   7   14.82    1.09
  -5   4  -7   55.33    2.58
   5   4  -7   53.48    1.81
  -5  -4  -7   55.58    2.28
  -5  -4  -7   58.47    2.57
   5  -4  -7   53.93    2.51
  -5  -4   7   33.61    1.66
  -6   4  -7   50.76    1.21
  -6   4  -7   77.16    3.09
   6   4  -7   71.06    2.06
  -6  -4  -7   74.79    2.70
  -6  -4  -7   74.70    3.01
   6  -4  -7   71.45    2.96
  -6   4   7   74.24    2.94
  -6  -4   7   58.03    2.28
  -7   4  -7    6.76    0.60
  -7   4  -7   14.03    1.66
   7   4  -7   12.64    1.10
  -7  -4  -7   14.70    1.46
  -7  -4  -7   12.98    1.56
  -7   4   7   13.76    1.55
  -7  -4   7   12.97    1.28
  -8   4  -7   10.12    0.81
  -8   4  -7   24.90    2.15
  -8  -4  -7   19.56    1.69
  -8  -4  -7   21.79    1.98
  -8   4   7   23.70    1.98
  -8  -4   7   24.15    1.78
  -9   4  -7    2.74    0.63
  -9   4  -7    9.93    1.73
  -9  -4  -7    6.11    1.26
  -9  -4  -7    5.75    1.62
  -9   4   7    8.27    1.44
  -9  -4   7    8.33    1.35
 -10   4  -7    3.45    0.84
 -10   4  -7   13.50    1.89
 -10  -4  -7   10.04    1.51
 -10  -4  -7    9.18    1.91
 -10   4   7   10.47    1.77
 -10  -4   7   11.03    1.58
 -11   4  -7    1.92    1.03
 -11  -4  -7    0.97    0.87
 -11  -4  -7    1.32    0.73
 -11   4   7   -0.29    0.73
 -11  -4   7    4.14    1.33
 -12  -4  -7    2.46    0.88
 -12  -4  -7    4.81    1.24
 -12   4   7    1.96    0.96
 -12  -4   7    3.67    1.10
 -13  -4  -7   -0.09    0.67
 -13   4   7   -0.11    0.67
 -13  -4   7   -0.21    0.69
 -14  -4  -7    2.93    1.07
 -14   4   7    5.93    1.54
 -14  -4   7    4.82    1.48
 -15  -4  -7    2.70    1.02
 -15   4   7    1.60    1.04
 -15  -4   7    1.95    1.08
 -16  -4  -7    0.25    0.82
 -16   4   7    1.12    1.07
 -16  -4   7    1.48    0.95
 -17  -4  -7    0.43    0.89
 -17   4   7    0.33    1.01
 -17  -4   7    0.71    0.98
   0   5  -7   -0.56    0.44
   0  -5  -7   -0.22    0.47
  -1   5  -7   42.86    2.01
   1   5  -7   46.45    1.99
  -1  -5  -7   44.56    2.10
   1  -5  -7   44.97    2.15
  -1  -5   7   24.05    0.91
  -2   5  -7   15.84    1.43
   2   5  -7   15.23    1.25
  -2  -5  -7   17.92    1.55
   2  -5  -7   16.60    1.48
  -2  -5   7    8.15    0.70
  -3   5  -7   12.41    1.38
   3   5  -7   12.39    1.14
  -3  -5  -7   13.15    1.32
   3  -5  -7   13.19    1.43
  -3  -5   7    8.59    0.80
  -4   5  -7    3.74    1.08
   4   5  -7    3.22    0.91
  -4  -5  -7    3.19    0.99
  -4  -5  -7    3.86    1.08
   4  -5  -7    3.26    0.93
   4  -5  -7    2.86    0.64
  -4  -5   7    2.53    0.63
  -5   5  -7    5.13    1.29
   5   5  -7    4.46    0.96
  -5  -5  -7    4.16    1.04
  -5  -5  -7    5.92    1.21
   5  -5  -7    3.89    1.03
  -5  -5   7    4.03    0.79
  -6   5  -7    0.17    0.60
   6   5  -7    0.08    0.44
  -6  -5  -7   -0.07    0.53
  -6  -5  -7   -0.13    0.61
   6  -5  -7   -0.59    0.58
  -6  -5   7   -0.20    0.42
   6  -5   7   -0.61    0.21
  -7   5  -7   12.78    1.71
   7   5  -7   11.07    1.15
  -7  -5  -7   11.73    1.43
  -7  -5  -7   10.90    1.56
   7  -5  -7   11.66    1.65
  -7   5   7   10.38    1.45
  -7  -5   7   13.06    1.31
   7  -5   7   12.66    0.84
  -8   5  -7    6.16    1.43
  -8  -5  -7    5.18    1.28
  -8  -5  -7    4.47    1.34
   8  -5  -7    4.41    1.22
  -8   5   7    5.47    1.33
  -8  -5   7    4.09    1.04
  -9   5  -7    2.32    0.99
  -9  -5  -7    0.30    0.73
  -9  -5  -7   -0.37    0.79
  -9   5   7    1.92    0.88
  -9  -5   7    0.80    0.71
 -10   5  -7    0.88    0.82
 -10  -5  -7    1.36    0.85
 -10  -5  -7   -0.01    0.72
 -10   5   7   -0.70    0.62
 -10  -5   7    1.06    0.75
 -11   5  -7   10.84    1.66
 -11  -5  -7    8.29    1.53
 -11  -5  -7    9.73    1.74
 -11   5   7    8.96    1.66
 -11  -5   7    7.15    1.40
 -12  -5  -7    1.14    0.87
 -12   5   7    1.37    0.87
 -12  -5   7    1.47    0.88
 -13  -5  -7    4.42    1.46
 -13   5   7    4.58    1.44
 -13  -5   7    4.93    1.48
 -14  -5  -7   -0.44    0.73
 -14   5   7    1.34    0.89
 -14  -5   7   -0.34    0.76
 -15  -5  -7    0.87    0.94
 -15   5   7    1.06    0.96
 -15  -5   7    1.84    1.00
 -16  -5  -7    1.09    0.96
 -16   5   7    2.64    1.19
 -16  -5   7    2.74    1.23
 -17  -5  -7    0.39    0.93
 -17   5   7   -0.93    0.84
 -17  -5   7    0.67    0.96
   0   6  -7   -0.35    0.55
   0  -6  -7   -0.44    0.60
   0  -6   7   -0.15    0.17
  -1   6  -7  195.03    4.28
   1   6  -7  187.87    3.99
  -1  -6  -7  183.73    4.25
   1  -6  -7  187.37    4.37
  -2   6  -7   11.50    1.39
   2   6  -7   12.34    1.30
  -2  -6  -7   11.55    1.50
   2  -6  -7   14.41    1.53
  -2  -6   7    7.91    0.73
  -3   6  -7    1.62    0.69
   3   6  -7    2.22    0.71
  -3  -6  -7    0.95    0.73
   3  -6  -7    1.46    0.81
   3  -6  -7    2.33    0.69
  -3  -6   7    2.17    0.54
  -4   6  -7    2.26    0.82
   4   6  -7    1.90    0.64
  -4  -6  -7    2.14    0.85
   4  -6  -7    2.05    0.84
   4  -6  -7    1.58    0.53
  -4  -6   7    2.21    0.62
  -5   6  -7    1.53    0.77
   5   6  -7    1.23    0.62
  -5  -6  -7    1.39    0.81
  -5  -6  -7    1.32    0.79
   5  -6  -7    0.42    0.70
   5  -6  -7    1.02    0.50
  -5  -6   7    1.21    0.50
  -6   6  -7   49.84    2.67
   6   6  -7   44.72    2.00
  -6  -6  -7   45.18    2.43
  -6  -6  -7   47.99    2.61
   6  -6  -7   46.01    2.63
  -6  -6   7   36.45    1.92
  -7   6  -7   12.31    1.69
   7   6  -7   11.24    1.25
  -7  -6  -7    9.66    1.51
  -7  -6  -7   13.43    1.68
   7  -6  -7   10.82    1.72
   7  -6  -7   11.68    1.08
  -7  -6   7   13.75    1.38
  -8   6  -7    6.40    1.51
  -8  -6  -7    4.43    1.34
  -8  -6  -7    4.25    1.12
   8  -6  -7    6.55    1.57
  -8   6   7    7.72    1.43
  -8  -6   7    6.24    1.18
  -9   6  -7    1.78    0.83
  -9  -6  -7    0.52    0.81
  -9  -6  -7   -0.08    0.78
   9  -6  -7    1.03    0.93
  -9   6   7    0.37    0.75
  -9  -6   7    1.15    0.71
 -10   6  -7    1.34    0.89
 -10  -6  -7    0.67    0.80
 -10  -6  -7    0.07    0.64
  10  -6  -7    0.33    0.98
 -10   6   7    1.07    0.81
 -10  -6   7    0.42    0.66
 -11  -6  -7    7.68    1.66
 -11  -6  -7    6.09    1.45
 -11   6   7    7.39    1.59
 -11  -6   7    7.87    1.52
 -12  -6  -7    0.68    0.92
 -12   6   7    2.76    1.12
 -12  -6   7    1.80    1.00
 -13  -6  -7    4.24    1.30
 -13   6   7    4.69    1.46
 -13  -6   7    4.47    1.35
 -14  -6  -7    0.93    1.02
 -14   6   7    2.43    1.08
 -14  -6   7    2.60    1.11
 -15  -6  -7    0.55    1.03
 -15   6   7   -0.05    0.81
 -15  -6   7   -0.65    0.82
 -16  -6  -7    1.72    1.09
 -16   6   7    1.67    1.07
 -16  -6   7    0.36    0.97
   0   7  -7   -0.05    0.59
   0  -7  -7    0.07    0.70
   0  -7   7    0.22    0.20
  -1   7  -7   75.77    2.95
   1   7  -7   72.89    2.75
  -1  -7  -7   71.14    2.98
   1  -7  -7   72.14    2.97
  -1  -7   7   65.65    1.72
   1  -7   7   58.08    1.24
  -2   7  -7   13.36    1.54
   2   7  -7   12.32    1.41
  -2  -7  -7   11.52    1.55
   2  -7  -7   12.36    1.61
   2  -7  -7   12.80    1.15
  -2  -7   7   11.84    0.88
  -3   7  -7   -0.02    0.58
   3   7  -7    0.71    0.57
  -3  -7  -7   -0.27    0.71
   3  -7  -7    0.92    0.72
   3  -7  -7   -0.06    0.42
  -3  -7   7   -0.25    0.28
  -4   7  -7    8.24    1.40
   4   7  -7    7.68    1.20
  -4  -7  -7    8.06    1.40
   4  -7  -7    8.61    1.56
   4  -7  -7    8.65    1.00
  -4  -7   7    8.97    0.96
  -5   7  -7   16.94    1.81
   5   7  -7   15.32    1.48
  -5  -7  -7   13.38    1.65
   5  -7  -7   14.59    1.88
   5  -7  -7   14.21    1.16
  -5  -7   7   14.50    1.27
  -6   7  -7    0.11    0.69
   6   7  -7    1.15    0.62
  -6  -7  -7    0.99    0.88
  -6  -7  -7    0.71    0.81
   6  -7  -7    0.87    0.92
   6  -7  -7    1.39    0.56
  -6  -7   7    0.85    0.55
  -7   7  -7    1.99    1.00
   7   7  -7    4.86    1.08
  -7  -7  -7    3.26    1.14
  -7  -7  -7    2.37    0.98
   7  -7  -7    3.32    1.17
   7  -7  -7    3.69    0.87
  -7  -7   7    2.28    0.81
  -8   7  -7    0.22    0.85
  -8  -7  -7   -0.19    0.82
  -8  -7  -7   -0.20    0.72
   8  -7  -7    0.52    0.87
  -8  -7   7    0.12    0.63
  -9   7  -7    0.15    0.71
  -9  -7  -7    1.33    0.90
  -9  -7  -7    0.83    0.89
   9  -7  -7    0.78    0.96
  -9  -7   7    1.34    0.73
 -10   7  -7   -0.32    0.64
 -10  -7  -7    0.50    0.91
 -10  -7  -7    0.30    0.76
  10  -7  -7    0.62    0.98
 -10   7   7    0.53    0.75
 -10  -7   7    0.07    0.59
 -11  -7  -7    3.51    1.21
 -11  -7  -7    3.14    1.08
  11  -7  -7    4.22    1.42
 -11   7   7    4.40    1.45
 -11  -7   7    3.69    1.16
 -12  -7  -7   15.89    2.16
  12  -7  -7    9.78    2.17
 -12   7   7   13.29    2.07
 -12  -7   7   16.90    2.09
 -13  -7  -7    7.95    1.90
 -13   7   7   15.52    2.23
 -13  -7   7    9.65    1.97
 -14  -7  -7    3.99    1.46
 -14   7   7    5.92    1.85
 -14  -7   7    5.93    1.83
 -15  -7  -7    0.30    0.93
 -15   7   7    1.09    1.05
 -15  -7   7    1.07    1.10
 -16  -7  -7    0.12    1.00
 -16   7   7    0.15    0.92
 -16  -7   7    0.31    0.90
   0   8  -7    0.85    0.72
   0  -8  -7   -0.34    0.75
   0  -8   7    0.11    0.23
  -1   8  -7   35.50    2.29
   1   8  -7   36.86    2.19
  -1  -8  -7   32.66    2.26
   1  -8  -7   32.50    2.26
   1  -8  -7   34.29    1.98
  -1  -8   7   31.21    1.32
  -2   8  -7   15.61    1.75
   2   8  -7   14.54    1.58
  -2  -8  -7   13.05    1.69
   2  -8  -7   16.80    1.82
   2  -8  -7   14.63    1.29
  -2  -8   7   14.11    1.03
  -3   8  -7    9.04    1.62
   3   8  -7    6.64    1.32
  -3  -8  -7    6.08    1.40
   3  -8  -7    5.01    1.42
   3  -8  -7    7.24    1.02
  -3  -8   7    6.25    0.85
  -4   8  -7   32.83    2.37
   4   8  -7   27.59    2.00
  -4  -8  -7   28.63    2.29
   4  -8  -7   29.86    2.41
   4  -8  -7   28.48    1.81
  -4  -8   7   26.07    1.58
  -5   8  -7   14.75    1.96
   5   8  -7   14.72    1.65
  -5  -8  -7   10.92    1.75
   5  -8  -7   13.64    1.90
  -5  -8   7   13.39    1.39
  -6   8  -7   11.35    1.95
   6   8  -7   11.07    1.43
  -6  -8  -7   11.12    1.92
   6  -8  -7   12.11    1.92
  -6  -8   7   11.54    1.45
  -7   8  -7    4.41    1.39
   7   8  -7    4.77    1.22
  -7  -8  -7    4.95    1.33
  -7  -8  -7    4.48    1.32
   7  -8  -7    5.04    1.39
  -7  -8   7    5.26    1.22
  -8   8  -7   -0.26    0.73
  -8  -8  -7   -0.54    0.89
  -8  -8  -7    0.12    0.73
   8  -8  -7    0.88    1.03
  -8  -8   7   -0.85    0.57
  -9   8  -7    6.84    1.54
  -9  -8  -7    5.17    1.61
  -9  -8  -7    5.73    1.45
   9  -8  -7    3.63    1.27
  -9  -8   7    6.14    1.31
 -10  -8  -7    0.89    0.99
 -10  -8  -7    1.48    0.84
  10  -8  -7    0.64    1.07
 -10  -8   7    1.21    0.84
 -11  -8  -7    3.77    1.33
 -11  -8  -7    1.78    0.89
  11  -8  -7    1.19    1.18
 -11  -8   7    0.20    0.86
 -12  -8  -7   10.75    2.07
  12  -8  -7    8.28    2.12
 -12   8   7    9.22    1.97
 -12  -8   7    8.92    1.85
 -13  -8  -7    8.19    1.87
  13  -8  -7    9.94    2.29
 -13   8   7   11.02    2.09
 -13  -8   7   11.34    1.94
 -14  -8  -7    2.77    1.35
  14  -8  -7    4.73    1.75
 -14   8   7    4.28    1.59
 -14  -8   7    6.55    1.89
 -15  -8  -7    0.30    1.15
  15  -8  -7    0.35    1.35
 -15   8   7    0.12    1.00
 -15  -8   7   -0.11    1.01
   0   9  -7    0.37    0.77
   0  -9  -7   -1.15    0.72
   0  -9   7    0.00    0.25
  -1   9  -7    4.47    1.44
   1   9  -7    2.74    1.01
  -1  -9  -7    2.91    1.13
   1  -9  -7    3.96    1.21
  -1  -9   7    2.49    0.62
  -2   9  -7   -0.01    0.74
   2   9  -7    1.11    0.82
  -2  -9  -7    0.18    0.90
   2  -9  -7    0.04    0.86
  -2  -9   7   -0.16    0.32
  -3   9  -7    8.90    1.81
   3   9  -7    5.27    1.66
  -3  -9  -7    6.15    1.62
   3  -9  -7    6.98    1.69
  -3  -9   7    7.30    1.05
  -4   9  -7   63.15    3.35
   4   9  -7   54.33    2.94
  -4  -9  -7   55.84    3.21
   4  -9  -7   55.03    3.17
  -4  -9   7   55.53    2.42
  -5   9  -7   28.23    2.78
   5   9  -7   25.75    2.23
  -5  -9  -7   23.45    2.59
   5  -9  -7   29.79    2.69
  -5  -9   7   22.85    1.85
  -6   9  -7   41.43    3.03
   6   9  -7   39.85    2.49
  -6  -9  -7   43.04    2.91
   6  -9  -7   38.58    2.86
  -6  -9   7   35.62    2.21
  -7   9  -7    2.89    1.34
   7   9  -7    4.39    1.27
  -7  -9  -7    3.79    1.44
   7  -9  -7    4.62    1.43
  -7  -9   7    2.82    0.98
  -8   9  -7    2.77    1.02
  -8  -9  -7    2.02    1.14
  -8  -9  -7    1.57    0.98
   8  -9  -7    2.18    1.20
  -8  -9   7    2.51    0.90
  -9   9  -7    2.01    0.87
  -9  -9  -7    4.48    1.37
  -9  -9  -7    1.96    0.99
   9  -9  -7    1.49    1.17
  -9  -9   7    3.31    1.04
 -10  -9  -7    0.56    1.05
 -10  -9  -7   -0.45    0.69
  10  -9  -7   -0.45    1.00
 -10  -9   7   -1.20    0.62
 -11  -9  -7    4.74    1.52
  11  -9  -7    3.20    1.46
 -11  -9   7    3.48    1.15
 -12  -9  -7    4.13    1.60
  12  -9  -7    4.01    1.53
 -12  -9   7    2.72    1.14
 -13  -9  -7   10.52    2.16
  13  -9  -7   12.51    2.48
 -13  -9   7   14.02    2.19
 -14  -9  -7    2.30    1.36
  14  -9  -7    2.54    1.66
 -14  -9   7    2.44    1.18
 -15  -9  -7    0.76    1.01
  15  -9  -7    0.00    1.39
 -15   9   7    1.78    1.24
 -15  -9   7    2.16    1.11
   0  10  -7    0.01    0.73
   0 -10  -7   -0.22    0.93
  -1  10  -7    4.04    1.19
   1  10  -7    1.93    0.96
  -1 -10  -7    3.00    1.23
   1 -10  -7    1.55    1.10
  -1 -10   7    2.96    0.69
  -2  10  -7    1.70    0.95
   2  10  -7    0.06    0.91
  -2 -10  -7    0.05    0.96
   2 -10  -7   -0.47    0.97
  -2 -10   7    0.69    0.49
  -3  10  -7    2.12    1.16
   3  10  -7   -0.04    1.01
  -3 -10  -7    1.49    1.23
   3 -10  -7    0.45    1.08
  -3 -10   7    0.19    0.56
  -4  10  -7   46.85    3.11
   4  10  -7   42.32    2.94
  -4 -10  -7   44.92    3.15
   4 -10  -7   39.46    2.93
  -4 -10   7   41.72    2.22
  -5  10  -7   29.61    2.78
   5  10  -7   28.00    2.37
  -5 -10  -7   23.19    2.54
   5 -10  -7   25.97    2.58
  -5 -10   7   26.82    2.02
  -6  10  -7    7.48    1.94
   6  10  -7    5.56    1.47
  -6 -10  -7    5.94    1.87
   6 -10  -7    6.77    1.83
  -6 -10   7    5.80    1.22
  -7  10  -7    0.44    0.86
   7  10  -7   -0.32    0.71
  -7 -10  -7    1.62    1.06
   7 -10  -7   -0.36    1.00
  -7 -10   7    0.44    0.66
  -8  10  -7    2.11    0.97
  -8 -10  -7    1.66    1.13
   8 -10  -7    1.82    1.26
  -8 -10   7    2.08    0.89
  -9 -10  -7    1.38    1.14
  -9 -10  -7   -0.03    0.91
   9 -10  -7   -0.03    1.02
  -9 -10   7   -0.26    0.64
 -10 -10  -7    1.50    1.18
 -10 -10  -7    1.92    0.87
  10 -10  -7    0.82    1.27
 -10 -10   7    1.20    0.90
 -11 -10  -7    4.03    1.58
  11 -10  -7    2.73    1.39
 -11 -10   7    5.37    1.60
 -12 -10  -7    0.95    1.28
  12 -10  -7    0.53    1.36
 -12 -10   7    0.72    0.92
 -13 -10  -7    1.61    1.32
  13 -10  -7    2.04    1.55
 -13 -10   7    6.31    1.75
 -14 -10  -7    3.81    1.53
  14 -10  -7    1.37    1.45
 -14 -10   7    5.36    1.74
   0  11  -7    1.30    0.95
   0 -11  -7   -0.82    0.97
  -1  11  -7    1.50    1.02
   1  11  -7    0.29    0.85
  -1 -11  -7    0.19    1.02
   1 -11  -7   -0.78    0.86
  -2  11  -7    5.07    1.63
   2  11  -7    3.55    1.20
  -2 -11  -7    5.31    1.75
   2 -11  -7    1.32    1.19
  -2 -11   7    4.15    0.89
  -3  11  -7    1.48    1.08
   3  11  -7   -0.18    0.89
  -3 -11  -7    1.56    1.14
   3 -11  -7    1.32    1.17
  -3 -11   7    1.51    0.64
  -4  11  -7    6.62    1.83
   4  11  -7    6.11    1.66
  -4 -11  -7    4.56    1.41
   4 -11  -7    5.81    1.93
  -4 -11   7    4.24    1.17
  -5  11  -7    1.06    0.98
   5  11  -7    0.08    0.77
  -5 -11  -7    1.76    1.16
   5 -11  -7   -0.38    0.89
  -5 -11   7    0.16    0.58
  -6  11  -7    4.89    1.42
   6  11  -7    4.49    1.40
  -6 -11  -7    4.73    1.47
   6 -11  -7    3.52    1.35
  -6 -11   7    5.15    1.28
  -7  11  -7    0.48    0.94
   7  11  -7    0.03    0.76
  -7 -11  -7    1.88    1.23
   7 -11  -7    1.65    1.20
  -7 -11   7    1.09    0.67
  -8 -11  -7    0.10    1.16
   8 -11  -7    1.03    1.19
  -8 -11   7    1.73    0.87
  -9 -11  -7    0.65    1.12
  -9 -11  -7    1.83    1.00
   9 -11  -7    0.94    1.21
  -9 -11   7    0.17    0.70
 -10 -11  -7    3.80    1.43
  10 -11  -7    0.53    1.24
 -10 -11   7    3.15    1.08
 -11 -11  -7    0.46    1.03
  11 -11  -7    0.42    1.39
 -11 -11   7    1.64    0.92
 -12 -11  -7    1.07    1.28
  12 -11  -7    0.16    1.34
 -12 -11   7    2.59    1.17
 -13 -11  -7   -0.48    1.05
  13 -11  -7    0.66    1.32
 -13 -11   7    1.63    0.89
   0  12  -7   -0.86    0.68
   0 -12  -7    0.62    1.13
  -1  12  -7    3.53    1.28
   1  12  -7    2.29    1.24
  -1 -12  -7    2.76    1.30
   1 -12  -7    2.91    1.28
  -2  12  -7    3.33    1.30
   2  12  -7    5.10    1.39
  -2 -12  -7    6.47    2.02
   2 -12  -7    3.16    1.29
  -3  12  -7    0.84    1.11
   3  12  -7    0.80    0.94
  -3 -12  -7    1.02    1.14
   3 -12  -7    1.52    1.11
  -3 -12   7    1.20    0.65
  -4  12  -7    3.13    1.25
   4  12  -7    1.85    1.00
  -4 -12  -7    1.83    1.20
   4 -12  -7    1.97    1.16
  -4 -12   7    1.81    0.84
  -5  12  -7    1.99    1.09
   5  12  -7    1.88    1.01
  -5 -12  -7    2.56    1.38
   5 -12  -7    2.16    1.26
  -5 -12   7    2.10    0.86
  -6  12  -7    3.17    1.33
   6  12  -7    3.83    1.23
  -6 -12  -7    3.30    1.34
   6 -12  -7    2.98    1.33
  -6 -12   7    5.54    1.29
   7  12  -7    0.75    0.87
  -7 -12  -7    0.25    1.14
   7 -12  -7    0.88    1.14
  -8 -12  -7    2.26    1.45
   8 -12  -7    1.08    1.27
  -8 -12   7    2.39    0.89
  -9 -12  -7    0.43    1.22
   9 -12  -7    1.90    1.43
  -9 -12   7    1.04    0.76
 -10 -12  -7    0.94    1.19
  10 -12  -7   -2.53    0.94
 -10 -12   7    0.21    0.69
 -11 -12  -7   -0.31    1.12
  11 -12  -7   -0.07    1.31
 -11 -12   7    1.08    0.89
 -12 -12  -7    1.71    1.44
  12 -12  -7    0.86    1.36
 -12 -12   7    2.07    0.98
   0  13  -7    0.21    1.10
   0 -13  -7   -0.03    1.12
  -1  13  -7    9.17    2.20
   1  13  -7   12.02    2.19
  -1 -13  -7   12.56    2.26
   1 -13  -7    9.89    2.18
  -2  13  -7    6.13    1.74
   2  13  -7    6.38    2.03
  -2 -13  -7    8.87    2.12
   2 -13  -7    4.72    1.59
  -3  13  -7   -0.28    0.98
   3  13  -7    1.38    1.13
  -3 -13  -7    1.11    1.26
   3 -13  -7    0.51    1.16
  -4  13  -7    6.06    1.94
   4  13  -7    6.55    1.83
  -4 -13  -7    3.25    1.47
   4 -13  -7    6.83    2.10
  -4 -13   7    5.06    1.35
  -5  13  -7    1.11    1.00
   5  13  -7    2.75    1.04
  -5 -13  -7    1.76    1.37
   5 -13  -7    1.08    1.27
  -5 -13   7    1.25    0.74
   6  13  -7    1.12    0.96
  -6 -13  -7   -0.26    1.20
   6 -13  -7    1.74    1.28
  -6 -13   7    0.60    0.68
   7  13  -7    0.78    0.99
  -7 -13  -7    1.97    1.39
   7 -13  -7   -0.72    1.16
  -7 -13   7    4.36    1.26
  -8 -13  -7    0.79    1.38
   8 -13  -7    3.96    1.59
  -8 -13   7    1.97    0.81
  -9 -13  -7   -0.37    1.27
   9 -13  -7    1.02    1.38
  -9 -13   7    1.86    0.89
 -10 -13  -7    0.57    1.15
  10 -13  -7    0.16    1.30
 -10 -13   7    0.33    0.77
 -11 -13  -7   -0.34    1.24
  11 -13  -7   -0.63    1.06
 -11 -13   7   -0.29    0.82
   0  14  -7   -0.93    0.94
   0 -14  -7    0.18    1.22
  -1  14  -7   19.02    2.69
   1  14  -7   16.42    2.56
  -1 -14  -7   19.64    2.76
   1 -14  -7   17.97    2.67
  -2  14  -7    9.28    2.26
   2  14  -7   11.09    2.13
  -2 -14  -7    9.64    2.39
   2 -14  -7   10.87    2.34
  -3  14  -7    3.08    1.24
   3  14  -7    2.68    1.34
  -3 -14  -7    2.34    1.54
   3 -14  -7    5.17    1.68
  -4  14  -7    3.46    1.40
   4  14  -7    6.03    1.78
  -4 -14  -7    4.06    1.70
   4 -14  -7    1.60    1.29
   5  14  -7    0.09    0.89
  -5 -14  -7   -0.10    1.22
   5 -14  -7    1.51    1.32
   6  14  -7    1.57    1.13
  -6 -14  -7    1.55    1.35
   6 -14  -7    1.70    1.40
  -6 -14   7    0.68    0.67
  -7 -14  -7   -1.04    1.12
   7 -14  -7   -1.44    1.04
  -7 -14   7    0.99    0.66
  -8 -14  -7    1.63    1.47
   8 -14  -7    0.35    1.29
  -8 -14   7    1.17    0.80
  -9 -14  -7    1.06    1.44
   9 -14  -7   -1.70    1.05
  -9 -14   7    0.39    0.80
 -10 -14  -7    1.15    1.25
  10 -14  -7   -1.44    1.05
 -10 -14   7    1.41    0.93
   0  15  -7    0.02    1.01
   0 -15  -7   -0.89    1.27
  -1  15  -7   11.35    2.34
   1  15  -7   12.32    2.30
  -1 -15  -7   12.37    2.60
   1 -15  -7   10.45    2.59
  -2  15  -7   13.51    2.37
   2  15  -7   13.36    2.21
  -2 -15  -7   13.51    2.60
   2 -15  -7   11.85    2.57
   3  15  -7    3.29    1.22
  -3 -15  -7    1.50    1.49
   3 -15  -7    2.79    1.54
   4  15  -7    2.27    1.02
  -4 -15  -7    1.93    1.52
   4 -15  -7    1.51    1.43
   5  15  -7    1.02    0.95
  -5 -15  -7    1.86    1.57
   5 -15  -7    0.98    1.30
   6  15  -7    0.72    0.90
  -6 -15  -7    0.51    1.35
   6 -15  -7   -1.88    0.97
  -7 -15  -7    0.37    1.48
   7 -15  -7   -0.43    1.17
  -8 -15  -7   -0.81    1.10
   8 -15  -7    0.51    1.22
   0  16  -7    0.54    1.03
   0 -16  -7    0.81    1.33
   1  16  -7    9.65    1.98
  -1 -16  -7    5.44    1.92
   1 -16  -7    8.52    2.47
   2  16  -7    6.60    1.84
  -2 -16  -7    7.17    2.02
   2 -16  -7    8.15    2.50
   3  16  -7    0.18    0.87
  -3 -16  -7    0.03    1.40
   3 -16  -7   -0.17    1.29
   4  16  -7    1.54    0.94
  -4 -16  -7   -1.43    1.29
   4 -16  -7    1.04    1.27
   5  16  -7   -0.05    0.99
  -5 -16  -7   -1.94    1.29
   5 -16  -7    0.88    1.31
  -6 -16  -7    0.30    1.37
   6 -16  -7    1.27    1.35
   0 -17  -7   -0.62    1.43
  -1 -17  -7    5.20    1.94
   1 -17  -7    0.53    1.47
   2  17  -7    1.21    0.88
  -2 -17  -7    0.64    1.49
   2 -17  -7    0.34    1.30
   3  17  -7    0.90    0.84
  -3 -17  -7   -0.04    1.42
   3 -17  -7    0.10    1.33
   0   0  -8   62.50    1.68
   0   0  -8   61.23    1.94
  -1   0  -8    0.38    0.30
  -1   0  -8   -0.04    0.44
   1   0  -8    0.57    0.36
   1   0  -8    0.01    0.42
  -2   0  -8  192.93    2.65
  -2   0  -8  194.80    3.80
   2   0  -8  188.00    3.30
  -3   0  -8   -0.11    0.25
  -3   0  -8    0.00    0.46
   3   0  -8   -0.27    0.39
  -3   0   8    0.09    0.31
  -4   0  -8   11.01    0.74
  -4   0  -8   12.65    1.32
  -4   0   8   12.21    1.07
  -5   0  -8   -0.18    0.20
  -5   0  -8    0.18    0.45
  -5   0   8   -0.08    0.37
  -6   0  -8   10.08    0.80
  -6   0  -8   17.27    1.65
  -6   0   8   16.90    1.42
  -7   0  -8    0.01    0.24
  -7   0  -8   -0.79    0.53
  -7   0   8   -0.48    0.43
  -8   0  -8    2.71    0.64
  -8   0  -8    3.47    1.09
  -8   0   8    1.95    0.79
  -9   0  -8    0.24    0.44
  -9   0  -8   -2.11    0.79
  -9   0   8   -0.70    0.62
 -10   0  -8   11.03    1.23
 -10   0  -8   17.87    2.28
 -10   0   8   22.48    2.05
 -11   0  -8    0.18    0.45
 -11   0  -8   -1.30    0.68
 -11   0   8   -0.43    0.57
 -12   0  -8    0.29    0.49
 -12   0  -8    1.32    0.77
 -12   0   8    1.57    0.81
 -13   0   8    0.21    0.73
 -14   0   8    2.89    1.14
 -15   0   8    0.41    0.79
 -16   0   8    3.86    1.29
 -17   0   8    0.02    0.86
   0   1  -8   27.80    1.03
   0   1  -8   26.79    1.40
   0  -1  -8   29.08    1.34
   0  -1  -8   25.99    1.36
  -1   1  -8   18.10    0.77
  -1   1  -8   16.38    1.23
   1   1  -8   17.25    0.95
   1   1  -8   16.21    1.11
  -1  -1  -8   18.52    1.09
  -1  -1  -8   16.91    1.24
   1  -1  -8   17.74    1.17
   1  -1  -8   16.96    1.07
  -2   1  -8   30.77    0.88
  -2   1  -8   30.36    1.66
   2   1  -8   31.40    1.38
  -2  -1  -8   32.84    1.36
  -2  -1  -8   29.34    1.66
   2  -1  -8   30.82    1.53
  -2  -1   8   31.92    1.32
  -3   1  -8   24.49    0.79
  -3   1  -8   26.73    1.64
  -3  -1  -8   27.88    1.25
  -3  -1  -8   30.18    1.72
   3  -1  -8   31.30    1.61
  -3  -1   8   30.15    1.40
  -4   1  -8    0.56    0.22
  -4   1  -8    0.83    0.54
  -4  -1  -8    0.52    0.33
  -4  -1  -8    1.05    0.58
  -4   1   8    0.72    0.47
  -4  -1   8    0.63    0.39
  -5   1  -8    0.61    0.28
  -5   1  -8    1.08    0.65
  -5  -1  -8    0.91    0.39
  -5  -1  -8    1.38    0.63
  -5   1   8    2.48    0.75
  -5  -1   8    2.04    0.65
  -6   1  -8    5.62    0.56
  -6   1  -8   10.59    1.42
  -6  -1  -8    5.73    0.75
  -6  -1  -8    9.90    1.40
  -6   1   8   10.47    1.20
  -6  -1   8    9.36    1.08
  -7   1  -8    0.65    0.33
  -7   1  -8   -0.24    0.61
  -7  -1  -8    0.23    0.35
  -7  -1  -8    0.36    0.61
  -7   1   8    0.82    0.64
  -7  -1   8    0.33    0.52
  -8   1  -8   17.09    1.09
  -8   1  -8   30.85    2.29
  -8  -1  -8   20.78    1.40
  -8  -1  -8   32.97    2.39
  -8   1   8   31.89    2.13
  -8  -1   8   30.01    2.06
  -9   1  -8   34.00    1.68
  -9   1  -8   59.53    3.35
  -9  -1  -8   39.12    2.00
  -9  -1  -8   61.91    3.33
  -9   1   8   64.25    3.12
  -9  -1   8   60.16    3.00
 -10   1  -8    5.36    0.87
 -10   1  -8    5.37    1.52
 -10  -1  -8    3.74    1.00
 -10  -1  -8    6.47    1.66
 -10   1   8    7.44    1.51
 -10  -1   8    7.59    1.54
 -11   1  -8    0.11    0.52
 -11   1  -8    1.94    1.01
 -11  -1  -8    0.43    0.56
 -11  -1  -8    0.64    0.86
 -11   1   8    1.37    0.82
 -11  -1   8    1.46    0.88
 -12   1  -8    2.19    0.94
 -12  -1  -8    2.05    0.73
 -12  -1  -8    2.94    0.96
 -12   1   8    1.35    0.86
 -12  -1   8    3.23    1.14
 -13  -1  -8    0.59    0.65
 -13   1   8    1.23    0.87
 -13  -1   8    0.39    0.72
 -14  -1  -8    1.27    0.77
 -14   1   8    0.28    0.78
 -14  -1   8    1.12    0.85
 -15   1   8    6.71    1.68
 -15  -1   8    5.95    1.71
 -16   1   8    6.29    1.61
 -16  -1   8    4.71    1.55
 -17   1   8    0.17    0.74
 -17  -1   8   -0.34    0.76
   0   2  -8   65.90    1.31
   0   2  -8   64.03    2.09
   0  -2  -8   64.94    2.08
   0  -2  -8   61.67    1.98
  -1   2  -8   22.68    1.45
   1   2  -8   20.82    0.94
   1   2  -8   20.13    1.24
  -1  -2  -8   21.22    1.27
  -1  -2  -8   20.58    1.37
   1  -2  -8   22.00    1.33
   1  -2  -8   20.61    1.18
  -2   2  -8   20.61    1.46
   2   2  -8   19.91    1.16
  -2  -2  -8   19.19    1.23
  -2  -2  -8   18.35    1.36
   2  -2  -8   20.44    1.35
  -2  -2   8   18.67    0.98
  -3   2  -8    2.80    0.93
  -3  -2  -8    2.72    0.71
  -3  -2  -8    3.07    0.89
   3  -2  -8    3.20    0.88
  -3  -2   8    2.23    0.50
  -4   2  -8    2.38    0.78
  -4  -2  -8    3.18    0.72
  -4  -2  -8    3.15    0.99
   4  -2  -8    3.36    0.88
  -4   2   8    2.46    0.70
  -4  -2   8    2.39    0.60
  -5   2  -8    5.39    1.13
  -5  -2  -8    4.17    0.76
  -5  -2  -8    4.98    1.13
  -5   2   8    5.79    1.02
  -5  -2   8    4.74    0.82
  -6   2  -8    0.00    0.15
  -6   2  -8   -0.21    0.57
  -6  -2  -8    0.05    0.40
  -6  -2  -8   -0.01    0.57
  -6   2   8    0.31    0.55
  -6  -2   8    0.22    0.39
  -7   2  -8   -0.06    0.17
  -7   2  -8    0.06    0.69
  -7  -2  -8   -0.72    0.37
  -7  -2  -8    0.22    0.62
  -7   2   8    0.06    0.58
  -7  -2   8   -0.26    0.45
  -8   2  -8   14.97    1.11
  -8   2  -8   33.09    2.46
  -8  -2  -8   27.76    1.71
  -8  -2  -8   34.29    2.43
  -8   2   8   33.92    2.27
  -8  -2   8   33.48    2.14
  -9   2  -8  341.53    7.17
  -9  -2  -8  277.51    5.24
  -9  -2  -8  352.64    7.21
  -9   2   8  334.45    6.76
  -9  -2   8  329.55    6.50
 -10   2  -8    7.55    1.99
 -10  -2  -8    5.22    1.22
 -10  -2  -8    8.93    1.84
 -10   2   8   12.51    1.77
 -10  -2   8    9.13    1.66
 -11   2  -8    2.00    1.04
 -11  -2  -8    1.36    0.76
 -11  -2  -8    2.72    1.14
 -11   2   8    2.46    0.95
 -11  -2   8    0.84    0.78
 -12   2  -8    0.44    0.80
 -12  -2  -8    0.36    0.59
 -12  -2  -8    1.25    0.83
 -12   2   8    0.53    0.75
 -12  -2   8    0.47    0.75
 -13  -2  -8   -0.43    0.54
 -13   2   8    0.15    0.68
 -13  -2   8    0.42    0.82
 -14  -2  -8    0.99    0.81
 -14   2   8    2.20    1.05
 -14  -2   8    0.11    0.78
 -15  -2  -8   -0.28    0.59
 -15   2   8    1.09    0.97
 -15  -2   8    0.77    0.80
 -16   2   8    1.90    1.03
 -16  -2   8    0.56    0.98
 -17   2   8    2.60    1.24
 -17  -2   8    0.87    1.03
   0   3  -8   19.16    1.33
   0  -3  -8   19.30    1.36
   0  -3  -8   18.64    1.28
  -1   3  -8   10.67    1.13
   1   3  -8   11.07    1.04
  -1  -3  -8   10.69    1.11
  -1  -3  -8    9.35    1.05
   1  -3  -8   10.28    1.10
  -1  -3   8   10.18    0.59
  -2   3  -8   17.17    1.41
   2   3  -8   15.51    1.12
  -2  -3  -8   14.79    1.22
  -2  -3  -8   14.18    1.27
   2  -3  -8   15.42    1.34
  -2  -3   8   11.57    0.75
  -3   3  -8   19.79    1.58
   3   3  -8   20.35    1.19
  -3  -3  -8   20.04    1.35
  -3  -3  -8   19.76    1.52
   3  -3  -8   21.17    1.54
  -3  -3   8   16.69    1.01
  -4   3  -8    2.99    0.84
  -4  -3  -8    3.22    0.80
  -4  -3  -8    3.11    0.93
   4  -3  -8    3.08    0.81
  -4  -3   8    2.20    0.58
  -5   3  -8   27.05    1.95
  -5  -3  -8   24.23    1.48
  -5  -3  -8   25.67    1.83
   5  -3  -8   26.06    1.85
  -5   3   8   25.39    1.79
  -5  -3   8   24.73    1.47
  -6   3  -8    2.98    0.95
  -6  -3  -8    3.58    0.86
  -6  -3  -8    4.30    1.25
   6  -3  -8    3.35    0.95
  -6   3   8    3.90    1.11
  -6  -3   8    2.57    0.71
  -7   3  -8    5.95    1.51
  -7  -3  -8    4.58    1.00
  -7  -3  -8    7.56    1.46
  -7   3   8    5.90    1.30
  -7  -3   8    4.07    1.01
  -8   3  -8   43.40    2.80
  -8  -3  -8   34.77    2.03
  -8  -3  -8   41.90    2.72
  -8   3   8   36.42    2.44
  -8  -3   8   40.66    2.37
  -9   3  -8  439.45    8.16
  -9  -3  -8  385.01    6.46
  -9  -3  -8  424.56    7.99
  -9   3   8  394.19    7.48
  -9  -3   8  399.43    7.19
 -10   3  -8   15.54    2.19
 -10  -3  -8    8.40    1.51
 -10  -3  -8   15.62    2.18
 -10   3   8   13.31    1.88
 -10  -3   8   14.21    1.80
 -11   3  -8    4.83    1.56
 -11  -3  -8    3.01    0.90
 -11  -3  -8    3.83    1.19
 -11   3   8    4.74    1.41
 -11  -3   8    5.90    1.35
 -12  -3  -8    1.19    0.72
 -12  -3  -8    1.81    0.96
 -12   3   8    1.33    0.81
 -12  -3   8    1.54    0.89
 -13  -3  -8   -0.28    0.61
 -13   3   8   -0.20    0.69
 -13  -3   8   -0.28    0.77
 -14  -3  -8    4.14    1.15
 -14   3   8    3.56    1.32
 -14  -3   8    4.31    1.43
 -15  -3  -8    0.59    0.82
 -15   3   8    0.67    0.86
 -15  -3   8   -0.08    0.85
 -16  -3  -8    2.11    1.01
 -16   3   8    5.05    1.59
 -16  -3   8    3.90    1.35
   0   4  -8    6.25    0.98
   0  -4  -8    6.38    1.08
  -1   4  -8    4.60    0.95
   1   4  -8    3.71    0.81
  -1  -4  -8    5.16    1.04
   1  -4  -8    4.66    0.97
  -1  -4   8    3.88    0.38
  -2   4  -8    2.30    0.75
   2   4  -8    3.95    0.84
  -2  -4  -8    3.18    0.98
  -2  -4  -8    2.80    0.90
   2  -4  -8    3.18    0.81
  -2  -4   8    1.48    0.40
  -3   4  -8    2.20    0.77
   3   4  -8    2.36    0.63
  -3  -4  -8    2.95    0.93
  -3  -4  -8    3.13    0.91
   3  -4  -8    2.23    0.77
  -3  -4   8    1.44    0.42
  -4   4  -8    2.98    0.88
   4   4  -8    2.48    0.64
  -4  -4  -8    2.39    0.75
  -4  -4  -8    3.13    1.03
   4  -4  -8    4.62    1.14
  -4  -4   8    1.98    0.55
  -5   4  -8    0.25    0.66
   5   4  -8   -0.11    0.48
  -5  -4  -8    0.11    0.52
  -5  -4  -8    0.62    0.61
   5  -4  -8    0.06    0.66
  -5  -4   8    0.05    0.36
  -6   4  -8   20.96    1.96
   6   4  -8   15.30    1.21
  -6  -4  -8   15.38    1.41
  -6  -4  -8   16.66    1.68
   6  -4  -8   14.55    1.70
  -6   4   8   16.07    1.68
  -6  -4   8   11.39    1.20
  -7   4  -8   32.53    2.36
  -7  -4  -8   29.81    1.89
  -7  -4  -8   34.59    2.36
   7  -4  -8   30.18    2.27
  -7   4   8   31.01    2.22
  -7  -4   8   29.64    1.90
  -8   4  -8    3.43    1.15
  -8  -4  -8    3.89    1.16
  -8  -4  -8    1.75    1.18
  -8   4   8    2.70    1.09
  -8  -4   8    2.71    0.91
  -9   4  -8  256.83    6.39
  -9  -4  -8  229.00    5.25
  -9  -4  -8  243.13    6.25
  -9   4   8  228.43    5.90
  -9  -4   8  250.79    5.65
 -10   4  -8   13.90    2.03
 -10  -4  -8    7.49    1.52
 -10  -4  -8   11.65    1.97
 -10   4   8    9.90    1.67
 -10  -4   8   11.28    1.60
 -11   4  -8    7.03    1.75
 -11  -4  -8    6.21    1.46
 -11  -4  -8    7.90    1.76
 -11   4   8    8.18    1.61
 -11  -4   8    6.08    1.41
 -12  -4  -8    1.49    0.81
 -12  -4  -8    0.73    0.79
 -12   4   8    2.15    0.94
 -12  -4   8    1.94    0.91
 -13  -4  -8    1.11    0.83
 -13   4   8    0.89    0.87
 -13  -4   8    1.19    0.89
 -14  -4  -8    0.84    0.78
 -14   4   8   -0.17    0.74
 -14  -4   8    0.74    0.83
 -15  -4  -8   -0.36    0.68
 -15   4   8    0.94    0.86
 -15  -4   8    0.03    0.89
 -16  -4  -8   -0.23    0.79
 -16   4   8   -0.04    0.90
 -16  -4   8    1.12    0.94
   0   5  -8   13.44    1.31
   0  -5  -8   15.16    1.52
  -1   5  -8    4.86    1.07
   1   5  -8    4.81    1.02
  -1  -5  -8    5.84    1.18
   1  -5  -8    5.65    1.19
  -2   5  -8   14.00    1.49
   2   5  -8   17.68    1.38
  -2  -5  -8   17.14    1.57
   2  -5  -8   16.99    1.52
  -2  -5   8    8.96    0.71
  -3   5  -8    2.16    0.76
   3   5  -8    1.90    0.64
  -3  -5  -8    3.51    1.05
  -3  -5  -8    2.30    0.77
   3  -5  -8    0.90    0.71
  -3  -5   8    1.13    0.38
  -4   5  -8   23.54    1.87
   4   5  -8   20.45    1.46
  -4  -5  -8   21.45    1.70
  -4  -5  -8   21.36    1.74
   4  -5  -8   22.47    1.89
  -4  -5   8   10.60    0.97
  -5   5  -8    7.66    1.43
   5   5  -8    5.20    1.01
  -5  -5  -8    5.98    1.15
  -5  -5  -8    6.43    1.30
   5  -5  -8    7.24    1.36
  -5  -5   8    3.74    0.76
  -6   5  -8   36.37    2.44
   6   5  -8   37.34    1.79
  -6  -5  -8   39.47    2.22
  -6  -5  -8   37.38    2.40
   6  -5  -8   35.50    2.37
  -6  -5   8   33.76    1.86
  -7   5  -8   11.13    1.81
   7   5  -8   10.44    1.15
  -7  -5  -8    9.59    1.46
  -7  -5  -8    7.92    1.60
   7  -5  -8    8.77    1.66
  -7  -5   8    9.10    1.24
  -8   5  -8   45.55    2.92
  -8  -5  -8   32.02    2.17
  -8  -5  -8   36.68    2.80
   8  -5  -8   40.32    2.76
  -8   5   8   34.00    2.57
  -8  -5   8   40.50    2.34
  -9   5  -8   43.35    2.97
  -9  -5  -8   35.75    2.38
  -9  -5  -8   39.45    2.89
   9  -5  -8   36.69    2.82
  -9   5   8   39.69    2.74
  -9  -5   8   40.72    2.44
 -10   5  -8   10.36    1.89
 -10  -5  -8    7.56    1.45
 -10  -5  -8    8.87    1.81
 -10   5   8    9.38    1.64
 -10  -5   8   10.64    1.53
 -11   5  -8   16.29    2.02
 -11  -5  -8    9.54    1.65
 -11  -5  -8   15.34    2.07
 -11   5   8   13.80    1.86
 -11  -5   8   14.72    1.80
 -12  -5  -8    2.29    0.99
 -12  -5  -8    1.20    0.77
 -12   5   8    2.45    1.07
 -12  -5   8    1.26    0.82
 -13  -5  -8    1.13    0.87
 -13   5   8    1.18    1.01
 -13  -5   8    1.20    0.95
 -14  -5  -8   -0.41    0.74
 -14   5   8    0.90    0.93
 -14  -5   8    1.17    0.99
 -15  -5  -8    0.17    0.84
 -15   5   8    2.08    1.18
 -15  -5   8    0.87    0.87
 -16  -5  -8    0.11    0.88
 -16   5   8    0.10    0.78
 -16  -5   8    0.16    0.93
   0   6  -8    6.16    1.26
   0  -6  -8    6.01    1.35
  -1   6  -8    5.08    1.22
   1   6  -8    3.72    1.16
  -1  -6  -8    4.91    1.31
   1  -6  -8    6.72    1.37
  -1  -6   8    3.18    0.42
  -2   6  -8   20.30    1.74
   2   6  -8   20.46    1.55
  -2  -6  -8   20.55    1.81
   2  -6  -8   21.23    1.85
  -2  -6   8   12.02    0.84
  -3   6  -8    4.56    1.23
   3   6  -8    5.43    1.11
  -3  -6  -8    5.04    1.23
   3  -6  -8    3.89    1.27
  -3  -6   8    2.42    0.52
  -4   6  -8    1.91    0.86
   4   6  -8    2.40    0.76
  -4  -6  -8    1.79    0.85
   4  -6  -8    2.20    0.92
   4  -6  -8    1.53    0.54
  -4  -6   8    1.93    0.62
  -5   6  -8    1.43    0.78
   5   6  -8    0.45    0.60
  -5  -6  -8    0.10    0.72
  -5  -6  -8    0.56    0.74
   5  -6  -8   -0.22    0.78
  -5  -6   8    0.04    0.42
  -6   6  -8   44.83    2.70
   6   6  -8   37.91    1.96
  -6  -6  -8   38.22    2.34
  -6  -6  -8   39.50    2.52
   6  -6  -8   38.23    2.58
  -6  -6   8   30.32    1.84
  -7   6  -8   46.42    2.84
   7   6  -8   40.70    2.00
  -7  -6  -8   41.91    2.52
  -7  -6  -8   43.47    2.76
   7  -6  -8   37.38    2.66
  -7  -6   8   30.81    1.94
  -8   6  -8   17.71    2.07
   8   6  -8   14.06    1.44
  -8  -6  -8   14.36    1.76
  -8  -6  -8   10.60    1.91
   8  -6  -8   11.52    1.96
  -8  -6   8   13.35    1.47
  -9   6  -8   16.56    2.02
  -9  -6  -8   13.24    1.77
  -9  -6  -8   15.10    2.04
   9  -6  -8   12.25    1.97
  -9   6   8   11.78    1.80
  -9  -6   8   15.07    1.66
 -10   6  -8    1.71    1.05
 -10  -6  -8    1.05    0.88
 -10  -6  -8    0.80    0.87
  10  -6  -8    1.29    1.10
 -10   6   8    1.77    0.87
 -10  -6   8    1.83    0.79
 -11  -6  -8   11.91    1.80
 -11  -6  -8    9.96    1.83
  11  -6  -8   10.37    2.19
 -11   6   8    9.49    1.85
 -11  -6   8   12.30    1.70
 -12  -6  -8    1.90    0.88
 -12   6   8    0.46    0.88
 -12  -6   8    0.44    0.85
 -13  -6  -8    2.32    1.02
 -13   6   8    3.14    1.15
 -13  -6   8    3.12    1.19
 -14  -6  -8    0.34    0.90
 -14   6   8    1.04    1.01
 -14  -6   8    0.97    1.09
 -15  -6  -8    0.77    0.94
 -15   6   8    0.82    0.93
 -15  -6   8    3.17    1.32
 -16  -6  -8    0.96    1.02
 -16   6   8   -0.01    0.85
 -16  -6   8    0.66    1.08
   0   7  -8   85.60    3.16
   0  -7  -8   81.71    3.27
  -1   7  -8    3.11    0.99
   1   7  -8    2.53    0.86
  -1  -7  -8    3.04    1.06
   1  -7  -8    5.90    1.45
  -1  -7   8    1.81    0.38
  -2   7  -8   24.14    1.96
   2   7  -8   22.19    1.79
  -2  -7  -8   21.69    1.92
   2  -7  -8   25.82    2.11
  -2  -7   8   16.49    0.98
  -3   7  -8    6.00    1.40
   3   7  -8    7.62    1.27
  -3  -7  -8    7.34    1.38
   3  -7  -8    6.36    1.52
   3  -7  -8    5.94    0.92
  -3  -7   8    4.59    0.68
  -4   7  -8    1.79    0.90
   4   7  -8    3.04    0.83
  -4  -7  -8    2.55    0.99
   4  -7  -8    2.61    1.06
   4  -7  -8    1.73    0.57
  -4  -7   8    1.14    0.50
  -5   7  -8    0.35    0.80
   5   7  -8    0.93    0.66
  -5  -7  -8    0.80    0.86
   5  -7  -8    1.10    0.97
   5  -7  -8    0.66    0.51
  -5  -7   8    0.65    0.52
  -6   7  -8    0.89    1.04
   6   7  -8    3.18    1.02
  -6  -7  -8    2.91    1.12
  -6  -7  -8    2.46    1.03
   6  -7  -8    2.87    1.23
  -6  -7   8    1.95    0.74
  -7   7  -8    0.66    0.85
   7   7  -8    1.57    0.68
  -7  -7  -8    1.44    0.97
  -7  -7  -8    0.82    0.89
   7  -7  -8    0.94    1.03
  -7  -7   8    0.64    0.66
  -8   7  -8    0.41    0.82
   8   7  -8    0.26    0.57
  -8  -7  -8    0.49    0.86
  -8  -7  -8   -0.45    0.72
   8  -7  -8    0.29    0.98
  -8  -7   8    0.16    0.62
  -9   7  -8    0.58    0.85
  -9  -7  -8    0.38    0.78
  -9  -7  -8    0.47    0.79
   9  -7  -8    1.08    1.00
  -9  -7   8    0.52    0.57
 -10   7  -8    0.83    0.80
 -10  -7  -8    1.75    0.95
 -10  -7  -8    1.15    0.81
  10  -7  -8    0.52    1.02
 -10  -7   8    1.57    0.72
 -11  -7  -8    1.25    0.96
 -11  -7  -8    2.95    1.18
  11  -7  -8    2.88    1.27
 -11   7   8    1.63    1.07
 -11  -7   8    1.95    0.94
 -12  -7  -8    1.85    1.06
  12  -7  -8   -0.50    1.06
 -12   7   8    1.65    1.14
 -12  -7   8    1.01    0.88
 -13  -7  -8    3.94    1.34
  13  -7  -8    2.18    1.37
 -13   7   8    1.30    1.16
 -13  -7   8    2.28    1.09
 -14  -7  -8    2.93    1.33
  14  -7  -8    4.01    1.71
 -14   7   8    5.94    1.98
 -14  -7   8    3.54    1.25
 -15  -7  -8   -0.34    0.92
  15  -7  -8    1.65    1.56
 -15   7   8    0.45    1.19
 -15  -7   8   -0.23    0.98
   0   8  -8   21.94    1.98
   0  -8  -8   22.32    2.18
  -1   8  -8   15.01    1.88
   1   8  -8   13.36    1.73
  -1  -8  -8   14.68    1.96
   1  -8  -8   13.57    1.95
  -2   8  -8    5.36    1.65
   2   8  -8    2.50    0.99
  -2  -8  -8    2.74    1.08
   2  -8  -8    2.38    1.11
  -2  -8   8    2.58    0.53
  -3   8  -8   11.07    1.84
   3   8  -8    7.55    1.63
  -3  -8  -8    8.50    1.78
   3  -8  -8    8.52    1.74
  -3  -8   8    7.01    0.89
  -4   8  -8   14.64    2.08
   4   8  -8   15.20    1.86
  -4  -8  -8   15.62    2.17
   4  -8  -8   14.54    2.03
  -4  -8   8   13.47    1.30
  -5   8  -8   24.22    2.44
   5   8  -8   26.95    2.07
  -5  -8  -8   26.53    2.45
   5  -8  -8   24.15    2.40
  -5  -8   8   19.84    1.57
  -6   8  -8    1.14    1.03
   6   8  -8    1.76    0.80
  -6  -8  -8    0.96    1.01
  -6  -8  -8    0.73    1.02
   6  -8  -8    2.74    1.28
  -6  -8   8    1.77    0.74
  -7   8  -8   -0.15    0.80
   7   8  -8    0.91    0.61
  -7  -8  -8    0.08    0.91
  -7  -8  -8   -0.72    0.71
   7  -8  -8    0.93    1.01
  -7  -8   8    0.38    0.53
  -8   8  -8    0.15    0.73
   8   8  -8    0.21    0.64
  -8  -8  -8   -0.05    0.81
  -8  -8  -8   -0.18    0.70
   8  -8  -8   -0.53    0.89
  -8  -8   8    0.38    0.62
  -9   8  -8    1.70    0.96
  -9  -8  -8    0.64    0.89
  -9  -8  -8    0.43    0.67
   9  -8  -8    0.04    0.94
  -9  -8   8    0.45    0.64
 -10  -8  -8    1.73    0.97
 -10  -8  -8    0.70    0.86
  10  -8  -8   -1.32    0.87
 -10  -8   8   -0.01    0.59
 -11  -8  -8    3.09    1.31
 -11  -8  -8    1.80    0.85
  11  -8  -8    3.20    1.39
 -11  -8   8    4.58    1.37
 -12  -8  -8    2.74    1.26
  12  -8  -8    1.78    1.40
 -12  -8   8    6.28    1.54
 -13  -8  -8    1.45    1.24
  13  -8  -8    2.17    1.48
 -13   8   8    2.90    1.43
 -13  -8   8    2.70    1.13
 -14  -8  -8    1.28    1.08
  14  -8  -8    1.27    1.37
 -14   8   8    0.61    1.20
 -14  -8   8    2.35    1.12
 -15  -8  -8    0.97    1.08
  15  -8  -8    0.33    1.44
 -15   8   8    1.46    1.35
 -15  -8   8    0.40    0.86
   0   9  -8   15.10    1.90
   0  -9  -8   13.44    2.00
  -1   9  -8   14.88    1.94
   1   9  -8   13.47    1.98
  -1  -9  -8   14.08    2.17
   1  -9  -8   11.63    2.00
  -2   9  -8   10.31    1.99
   2   9  -8    6.39    1.91
  -2  -9  -8    7.35    1.82
   2  -9  -8    7.04    2.04
  -3   9  -8   28.00    2.63
   3   9  -8   21.96    2.36
  -3  -9  -8   21.84    2.47
   3  -9  -8   23.25    2.56
  -3  -9   8   23.77    1.48
  -4   9  -8   13.02    2.39
   4   9  -8   15.98    2.10
  -4  -9  -8   12.63    2.28
   4  -9  -8   16.06    2.21
  -4  -9   8   11.05    1.28
  -5   9  -8   16.59    2.31
   5   9  -8   17.65    1.93
  -5  -9  -8   16.05    2.23
   5  -9  -8   18.41    2.33
  -5  -9   8   13.37    1.44
  -6   9  -8    3.87    1.22
   6   9  -8    4.31    1.22
  -6  -9  -8    2.61    1.22
   6  -9  -8    3.86    1.29
  -6  -9   8    2.44    0.82
  -7   9  -8    2.00    1.08
   7   9  -8    1.73    0.78
  -7  -9  -8    2.90    1.21
  -7  -9  -8    2.05    1.14
   7  -9  -8    1.93    1.13
  -7  -9   8    2.62    0.84
  -8   9  -8    0.75    0.87
   8   9  -8    0.38    0.63
  -8  -9  -8    0.78    0.96
  -8  -9  -8    0.54    0.86
   8  -9  -8    1.22    1.05
  -8  -9   8    0.30    0.50
  -9   9  -8    1.21    0.90
  -9  -9  -8    1.77    0.99
  -9  -9  -8    1.41    0.82
   9  -9  -8    1.67    1.27
  -9  -9   8    2.64    0.86
 -10  -9  -8   -0.95    0.86
 -10  -9  -8   -0.01    0.72
  10  -9  -8   -0.24    0.94
 -10  -9   8   -0.45    0.54
 -11  -9  -8    0.97    1.03
  11  -9  -8    1.52    1.29
 -11  -9   8    0.47    0.72
 -12  -9  -8    1.05    1.20
  12  -9  -8    0.18    1.17
 -12  -9   8    1.55    0.97
 -13  -9  -8    3.87    1.63
  13  -9  -8    4.34    1.69
 -13  -9   8    5.53    1.70
 -14  -9  -8    3.38    1.43
  14  -9  -8    2.06    1.55
 -14  -9   8    3.52    1.38
   0  10  -8    1.54    1.05
   0 -10  -8    0.92    1.15
  -1  10  -8    7.72    1.82
   1  10  -8    7.84    1.86
  -1 -10  -8    6.57    1.88
   1 -10  -8    5.91    1.85
  -2  10  -8    8.71    1.95
   2  10  -8    4.52    1.36
  -2 -10  -8    4.45    1.41
   2 -10  -8    3.68    1.42
  -3  10  -8   29.53    2.66
   3  10  -8   26.87    2.47
  -3 -10  -8   25.92    2.63
   3 -10  -8   22.56    2.48
  -4  10  -8    7.21    1.96
   4  10  -8    2.26    1.09
  -4 -10  -8    2.95    1.38
   4 -10  -8    3.52    1.32
  -4 -10   8    3.36    0.79
  -5  10  -8    1.56    1.12
   5  10  -8    0.94    0.82
  -5 -10  -8   -0.63    1.03
   5 -10  -8    0.76    1.07
  -5 -10   8    0.81    0.60
  -6  10  -8    6.57    1.80
   6  10  -8    4.95    1.36
  -6 -10  -8    8.71    1.76
   6 -10  -8    5.98    1.84
  -6 -10   8    7.29    1.19
  -7  10  -8   -0.10    0.84
   7  10  -8    0.37    0.73
  -7 -10  -8   -0.29    0.89
   7 -10  -8    0.18    1.02
  -7 -10   8    0.23    0.56
  -8  10  -8    3.94    1.34
   8  10  -8    4.92    1.31
  -8 -10  -8    4.87    1.50
  -8 -10  -8    4.86    1.48
   8 -10  -8    2.63    1.36
  -8 -10   8    3.80    1.11
  -9 -10  -8    2.31    1.29
  -9 -10  -8    2.16    0.99
   9 -10  -8    0.79    1.26
  -9 -10   8    5.71    1.27
 -10 -10  -8   -0.29    1.02
 -10 -10  -8    1.88    0.95
  10 -10  -8   -0.17    1.10
 -10 -10   8    0.77    0.82
 -11 -10  -8    3.15    1.47
  11 -10  -8    2.17    1.41
 -11 -10   8    2.70    0.97
 -12 -10  -8    1.28    1.25
  12 -10  -8    2.53    1.44
 -12 -10   8    1.76    0.99
 -13 -10  -8    4.23    1.54
  13 -10  -8    1.73    1.46
 -13 -10   8    5.48    1.68
   0  11  -8    0.91    0.97
   0 -11  -8   -0.02    1.05
  -1  11  -8    3.30    1.31
   1  11  -8    3.74    1.20
  -1 -11  -8    2.20    1.21
   1 -11  -8    2.65    1.30
  -2  11  -8    1.18    0.94
   2  11  -8   -0.29    0.84
  -2 -11  -8    0.40    1.06
   2 -11  -8    0.77    1.07
  -3  11  -8    0.65    1.10
   3  11  -8    1.57    0.90
  -3 -11  -8    2.53    1.26
   3 -11  -8    2.09    1.23
  -4  11  -8   -0.44    0.92
   4  11  -8   -0.55    0.80
  -4 -11  -8   -0.05    0.96
   4 -11  -8   -0.08    0.93
  -5  11  -8   -0.26    0.83
   5  11  -8    0.76    0.80
  -5 -11  -8    0.64    1.07
   5 -11  -8   -0.09    0.93
  -6  11  -8    6.03    1.85
   6  11  -8    6.20    1.54
  -6 -11  -8    3.69    1.38
   6 -11  -8    3.01    1.38
  -6 -11   8    4.27    1.06
  -7  11  -8    8.23    1.99
   7  11  -8    8.05    1.59
  -7 -11  -8    6.69    2.08
   7 -11  -8    8.93    2.04
  -7 -11   8   10.39    1.37
  -8 -11  -8    4.02    1.52
  -8 -11  -8    7.26    1.76
   8 -11  -8    2.50    1.42
  -8 -11   8    6.00    1.22
  -9 -11  -8    1.32    1.30
  -9 -11  -8    1.64    0.99
   9 -11  -8    0.43    1.14
  -9 -11   8    0.79    0.75
 -10 -11  -8    0.70    1.14
  10 -11  -8    0.86    1.28
 -10 -11   8    1.02    0.83
 -11 -11  -8    0.84    1.08
  11 -11  -8    0.13    1.35
 -11 -11   8    0.18    0.82
 -12 -11  -8    2.49    1.54
  12 -11  -8    2.15    1.56
 -12 -11   8    6.26    1.56
   0  12  -8   -0.32    0.93
   0 -12  -8    2.66    1.33
  -1  12  -8   -0.21    0.90
   1  12  -8   -0.71    0.90
  -1 -12  -8    0.87    1.11
   1 -12  -8    0.99    1.11
  -2  12  -8    4.52    1.48
   2  12  -8    5.19    1.51
  -2 -12  -8    4.78    1.54
   2 -12  -8    2.76    1.29
  -3  12  -8    4.61    1.38
   3  12  -8    3.08    1.22
  -3 -12  -8    2.39    1.30
   3 -12  -8    2.85    1.33
  -4  12  -8    2.19    1.29
   4  12  -8    0.79    1.04
  -4 -12  -8    1.97    1.27
   4 -12  -8    0.93    1.19
  -5  12  -8    0.22    1.15
   5  12  -8    1.18    0.90
  -5 -12  -8    1.45    1.23
   5 -12  -8    0.93    1.19
  -6  12  -8    3.27    1.22
   6  12  -8    1.14    0.96
  -6 -12  -8    2.03    1.23
   6 -12  -8    2.62    1.43
   7  12  -8    1.41    1.02
  -7 -12  -8    2.26    1.33
   7 -12  -8    1.22    1.25
  -7 -12   8    3.28    0.96
  -8 -12  -8    0.04    1.20
   8 -12  -8    1.11    1.28
  -8 -12   8    4.75    1.17
  -9 -12  -8    2.64    1.41
   9 -12  -8    1.72    1.41
  -9 -12   8    4.44    1.26
 -10 -12  -8    0.88    1.28
  10 -12  -8   -0.31    1.19
 -10 -12   8    0.11    0.74
 -11 -12  -8    1.07    1.27
  11 -12  -8    1.77    1.35
 -11 -12   8    1.87    1.00
 -12 -12  -8    1.03    1.32
  12 -12  -8    0.10    1.44
 -12 -12   8    6.40    1.50
   0  13  -8   -0.99    1.08
   0 -13  -8   -0.55    1.16
  -1  13  -8    0.67    1.05
   1  13  -8    0.28    1.01
  -1 -13  -8    2.28    1.38
   1 -13  -8    1.26    1.23
  -2  13  -8    2.35    1.39
   2  13  -8    1.67    1.16
  -2 -13  -8    2.74    1.41
   2 -13  -8    0.99    1.23
  -3  13  -8    0.17    1.09
   3  13  -8    3.06    1.20
  -3 -13  -8    2.38    1.34
   3 -13  -8    2.80    1.44
  -4  13  -8   12.57    2.37
   4  13  -8   17.97    2.31
  -4 -13  -8   16.84    2.48
   4 -13  -8   16.75    2.65
  -5  13  -8    1.37    1.17
   5  13  -8    1.81    1.12
  -5 -13  -8    3.05    1.50
   5 -13  -8    1.76    1.31
   6  13  -8    1.86    1.14
  -6 -13  -8    3.36    1.46
   6 -13  -8    2.26    1.40
   7  13  -8   -0.57    0.84
  -7 -13  -8    1.11    1.28
   7 -13  -8   -0.03    1.23
  -8 -13  -8    0.24    1.23
   8 -13  -8    0.19    1.29
  -9 -13  -8    0.64    1.33
   9 -13  -8    0.70    1.32
  -9 -13   8    0.47    0.74
 -10 -13  -8    1.95    1.26
  10 -13  -8    0.65    1.32
 -10 -13   8    1.48    0.85
   0  14  -8    2.47    1.33
   0 -14  -8    4.87    1.69
  -1  14  -8    7.03    1.90
   1  14  -8    6.99    2.03
  -1 -14  -8    5.61    1.75
   1 -14  -8    7.91    2.24
  -2  14  -8    5.95    1.98
   2  14  -8    2.52    1.25
  -2 -14  -8    2.85    1.41
   2 -14  -8    0.68    1.34
  -3  14  -8    6.32    2.01
   3  14  -8    3.38    1.29
  -3 -14  -8    3.42    1.53
   3 -14  -8    3.79    1.62
  -4  14  -8    3.20    1.32
   4  14  -8    1.62    1.17
  -4 -14  -8    7.05    2.27
   4 -14  -8    3.73    1.52
   5  14  -8    1.33    1.02
  -5 -14  -8    1.12    1.30
   5 -14  -8    1.55    1.38
   6  14  -8   -0.01    0.98
  -6 -14  -8    0.43    1.38
   6 -14  -8    0.80    1.31
   7  14  -8   -0.28    0.82
  -7 -14  -8    1.01    1.41
   7 -14  -8   -0.91    1.10
  -8 -14  -8    1.39    1.42
   8 -14  -8   -0.34    1.10
  -9 -14  -8   -1.84    1.08
   9 -14  -8    0.34    1.24
   0  15  -8   10.82    2.11
   0 -15  -8    8.33    2.63
  -1  15  -8    5.33    1.69
   1  15  -8   10.81    2.18
  -1 -15  -8    5.77    1.96
   1 -15  -8    6.02    1.99
  -2  15  -8    2.19    1.26
   2  15  -8    3.17    1.33
  -2 -15  -8    3.07    1.55
   2 -15  -8    1.40    1.48
  -3  15  -8    0.41    0.77
   3  15  -8    1.29    0.94
  -3 -15  -8    0.60    1.39
   3 -15  -8    0.36    1.31
   4  15  -8    0.94    0.96
  -4 -15  -8    1.31    1.43
   4 -15  -8    2.29    1.43
   5  15  -8    2.42    0.98
  -5 -15  -8   -0.33    1.30
   5 -15  -8    0.30    1.40
   6  15  -8   -0.51    0.78
  -6 -15  -8   -0.36    1.30
   6 -15  -8    2.68    1.45
  -7 -15  -8   -0.60    1.28
   7 -15  -8   -0.29    1.16
   0  16  -8   10.88    2.07
   0 -16  -8   11.95    2.81
  -1  16  -8    5.80    1.80
   1  16  -8    7.86    1.82
  -1 -16  -8    3.42    1.74
   1 -16  -8    4.34    1.79
   2  16  -8    1.82    1.03
  -2 -16  -8    2.83    1.64
   2 -16  -8    2.79    1.66
   3  16  -8    1.75    1.07
  -3 -16  -8    0.94    1.41
   3 -16  -8    2.17    1.56
   4  16  -8    1.75    0.95
  -4 -16  -8    1.05    1.66
   4 -16  -8    2.45    1.51
   0   0  -9   -0.65    0.31
   0   0  -9   -0.47    0.42
  -1   0  -9    0.22    0.37
  -1   0  -9   -0.82    0.50
   1   0  -9   -0.21    0.35
   1   0  -9   -0.71    0.49
  -2   0  -9    1.96    0.54
  -2   0  -9    3.53    1.01
   2   0  -9    3.25    0.75
  -3   0  -9   -0.19    0.24
  -3   0  -9   -0.52    0.46
   3   0  -9    0.12    0.43
  -4   0  -9    6.91    0.64
  -4   0  -9    7.73    1.22
  -4   0   9    8.09    1.00
  -5   0  -9    0.20    0.26
  -5   0  -9   -0.10    0.51
  -5   0   9    0.13    0.45
  -6   0  -9   13.70    0.91
  -6   0  -9   20.25    1.82
  -6   0   9   21.41    1.59
  -7   0  -9    0.06    0.25
  -7   0  -9    0.24    0.73
  -7   0   9   -0.64    0.47
  -8   0  -9    0.22    0.83
  -8   0   9    0.93    0.77
  -9   0  -9   -1.07    0.74
  -9   0   9   -0.44    0.55
 -10   0  -9    2.70    1.23
 -10   0   9    2.47    0.99
 -11   0  -9   -0.51    0.73
 -11   0   9   -0.29    0.67
 -12   0  -9    1.96    0.93
 -12   0   9    2.43    0.96
 -13   0   9   -0.64    0.62
 -14   0   9    0.77    0.90
 -15   0   9   -0.78    0.58
 -16   0   9    1.58    0.96
   0   1  -9   -0.27    0.27
   0   1  -9    0.60    0.57
   0  -1  -9   -0.09    0.42
   0  -1  -9   -0.22    0.51
  -1   1  -9  199.54    2.49
  -1   1  -9  201.82    3.93
   1   1  -9  203.42    3.11
   1   1  -9  205.99    3.51
  -1  -1  -9  199.86    3.33
  -1  -1  -9  199.77    3.86
   1  -1  -9  202.76    3.62
   1  -1  -9  197.56    3.33
  -2   1  -9    4.51    0.47
  -2   1  -9    4.78    1.00
   2   1  -9    4.22    0.75
  -2  -1  -9    4.12    0.78
  -2  -1  -9    4.89    1.06
   2  -1  -9    5.62    0.95
  -3   1  -9    1.17    0.66
   3   1  -9    0.38    0.47
  -3  -1  -9    1.00    0.41
  -3  -1  -9    0.88    0.65
   3  -1  -9    1.03    0.58
  -3  -1   9    0.64    0.36
  -4   1  -9    3.04    0.98
  -4  -1  -9    2.23    0.56
  -4  -1  -9    3.39    1.04
   4  -1  -9    2.37    0.74
  -4   1   9    2.45    0.81
  -4  -1   9    2.04    0.64
  -5   1  -9    8.69    1.36
  -5  -1  -9    7.44    0.80
  -5  -1  -9    9.52    1.41
  -5   1   9    8.58    1.13
  -5  -1   9    8.60    1.05
  -6   1  -9    6.57    1.29
  -6  -1  -9    3.52    0.66
  -6  -1  -9    3.78    1.01
  -6   1   9    4.83    1.04
  -6  -1   9    3.58    0.85
  -7   1  -9    0.68    0.83
  -7  -1  -9    0.89    0.46
  -7  -1  -9    1.97    0.93
  -7   1   9    0.11    0.61
  -7  -1   9    1.12    0.67
  -8   1  -9    1.42    1.04
  -8  -1  -9    2.58    0.78
  -8  -1  -9    2.39    1.13
  -8   1   9    3.52    1.16
  -8  -1   9    1.68    0.93
  -9   1  -9    2.16    1.20
  -9  -1  -9    2.02    0.68
  -9  -1  -9    3.42    1.16
  -9   1   9    3.76    1.08
  -9  -1   9    2.43    1.00
 -10   1  -9   14.99    2.16
 -10  -1  -9   16.24    2.09
 -10   1   9   15.80    1.75
 -10  -1   9   19.79    1.93
 -11   1  -9    0.69    0.92
 -11  -1  -9    0.69    0.83
 -11   1   9    0.53    0.76
 -11  -1   9    0.22    0.61
 -12   1  -9    2.85    1.12
 -12  -1  -9    3.11    1.24
 -12   1   9    2.64    1.08
 -12  -1   9    2.19    0.92
 -13   1   9   -0.14    0.74
 -13  -1   9    0.10    0.71
 -14   1   9    1.72    1.01
 -14  -1   9    1.38    0.85
 -15   1   9    0.33    0.77
 -15  -1   9    0.98    0.87
 -16   1   9    0.24    0.87
 -16  -1   9    1.27    0.91
   0   2  -9    0.00    0.20
   0   2  -9    0.24    0.51
   0  -2  -9    0.05    0.44
   0  -2  -9   -0.28    0.43
  -1   2  -9   21.87    1.54
   1   2  -9   20.93    0.99
   1   2  -9   20.00    1.37
  -1  -2  -9   21.08    1.39
  -1  -2  -9   17.84    1.45
   1  -2  -9   21.69    1.44
   1  -2  -9   15.86    1.27
  -2   2  -9   10.09    1.25
   2   2  -9    9.50    0.86
   2   2  -9   10.04    1.05
  -2  -2  -9    9.08    1.03
  -2  -2  -9    8.56    1.16
   2  -2  -9    9.18    1.13
  -2  -2   9    9.85    0.79
  -3   2  -9    7.70    1.24
  -3  -2  -9    9.47    1.01
  -3  -2  -9    8.14    1.23
   3  -2  -9    9.46    1.20
  -3  -2   9    8.03    0.81
  -4   2  -9    0.48    0.61
  -4  -2  -9    0.99    0.49
  -4  -2  -9    0.30    0.57
   4  -2  -9    0.85    0.60
  -4  -2   9    0.70    0.38
  -5   2  -9    0.78    0.69
  -5  -2  -9    1.36    0.51
  -5  -2  -9    0.17    0.55
   5  -2  -9    0.98    0.66
  -5   2   9    1.58    0.71
  -5  -2   9    0.81    0.48
  -6   2  -9    4.60    1.32
  -6  -2  -9    4.59    0.83
  -6  -2  -9    3.25    1.02
  -6   2   9    4.47    1.12
  -6  -2   9    2.75    0.83
  -7   2  -9    9.22    1.75
  -7  -2  -9    8.97    1.13
  -7  -2  -9   12.19    1.79
  -7   2   9   11.36    1.55
  -7  -2   9    9.36    1.35
  -8   2  -9   35.40    2.74
  -8  -2  -9   28.94    1.82
  -8  -2  -9   39.12    2.76
  -8   2   9   35.91    2.42
  -8  -2   9   30.05    2.19
  -9   2  -9    9.76    2.01
  -9  -2  -9    9.52    1.29
  -9  -2  -9   12.96    1.96
  -9   2   9   11.82    1.65
  -9  -2   9    8.70    1.53
 -10   2  -9   12.33    2.08
 -10  -2  -9    7.53    1.14
 -10  -2  -9   13.21    2.01
 -10   2   9   13.27    1.79
 -10  -2   9   10.88    1.62
 -11   2  -9    8.05    1.91
 -11  -2  -9    7.89    1.21
 -11  -2  -9   10.43    1.84
 -11   2   9   10.74    1.73
 -11  -2   9    7.80    1.48
 -12   2  -9    4.87    1.56
 -12  -2  -9    7.04    1.66
 -12   2   9    4.36    1.30
 -12  -2   9    4.02    1.20
 -13   2   9    0.66    0.73
 -13  -2   9    1.60    0.91
 -14   2   9    0.52    0.85
 -14  -2   9    1.02    0.95
 -15   2   9    1.70    0.99
 -15  -2   9    2.17    1.10
 -16   2   9    1.28    0.90
 -16  -2   9    0.94    0.93
   0   3  -9   -0.03    0.48
   0  -3  -9   -0.58    0.44
   0  -3  -9   -0.26    0.48
  -1   3  -9    0.94    0.60
   1   3  -9    1.30    0.42
   1   3  -9    1.23    0.59
  -1  -3  -9    2.79    0.91
  -1  -3  -9    1.63    0.70
   1  -3  -9    2.13    0.68
   1  -3  -9    0.77    0.58
  -2   3  -9    2.13    0.75
   2   3  -9    1.96    0.64
  -2  -3  -9    3.32    0.95
  -2  -3  -9    2.02    0.72
   2  -3  -9    1.31    0.61
  -2  -3   9    1.99    0.44
  -3   3  -9    9.99    1.36
   3   3  -9   10.62    1.06
  -3  -3  -9   10.26    1.14
  -3  -3  -9   10.11    1.28
   3  -3  -9   11.61    1.32
  -3  -3   9   10.03    0.84
  -4   3  -9    3.76    1.17
  -4  -3  -9    5.27    0.93
  -4  -3  -9    3.40    1.05
   4  -3  -9    3.19    1.05
  -4  -3   9    3.91    0.69
  -5   3  -9    3.85    1.03
  -5  -3  -9    3.59    0.83
  -5  -3  -9    4.78    1.26
   5  -3  -9    3.23    0.91
  -5  -3   9    2.46    0.73
  -6   3  -9   37.72    2.44
  -6  -3  -9   31.24    1.77
  -6  -3  -9   38.07    2.47
   6  -3  -9   32.30    2.24
  -6   3   9   32.52    2.20
  -6  -3   9   25.73    1.69
  -7   3  -9   30.92    2.54
  -7  -3  -9   27.39    1.83
  -7  -3  -9   31.27    2.44
   7  -3  -9   27.92    2.36
  -7   3   9   30.52    2.29
  -7  -3   9   24.31    1.80
  -8   3  -9   56.73    3.35
  -8  -3  -9   40.52    2.28
  -8  -3  -9   58.36    3.27
  -8   3   9   48.74    2.91
  -8  -3   9   41.11    2.46
  -9   3  -9    7.65    2.00
  -9  -3  -9    5.47    1.27
  -9  -3  -9   13.61    2.11
  -9   3   9    9.97    1.74
  -9  -3   9    8.02    1.56
 -10   3  -9   12.38    2.11
 -10  -3  -9    7.24    1.29
 -10  -3  -9   14.06    2.02
 -10   3   9   11.81    1.72
 -10  -3   9   11.22    1.66
 -11   3  -9    8.52    1.94
 -11  -3  -9    5.53    1.22
 -11  -3  -9   11.61    1.92
 -11   3   9   10.22    1.69
 -11  -3   9    9.82    1.58
 -12  -3  -9    3.51    1.04
 -12  -3  -9    3.99    1.32
 -12   3   9    4.65    1.49
 -12  -3   9    5.06    1.45
 -13  -3  -9    2.59    0.92
 -13   3   9    0.85    0.81
 -13  -3   9    1.82    1.03
 -14   3   9   -1.53    0.52
 -14  -3   9    0.47    0.90
 -15   3   9    1.00    1.10
 -15  -3   9    1.44    0.92
 -16   3   9   -0.01    0.75
 -16  -3   9    1.24    0.94
   0   4  -9    0.34    0.53
   0  -4  -9    0.09    0.56
  -1   4  -9    1.75    0.66
   1   4  -9    1.91    0.66
  -1  -4  -9    1.45    0.66
  -1  -4  -9    0.90    0.59
   1  -4  -9    1.48    0.69
  -1  -4   9    1.38    0.24
  -2   4  -9    0.45    0.68
   2   4  -9    1.32    0.64
  -2  -4  -9    0.80    0.65
  -2  -4  -9    1.23    0.61
   2  -4  -9    0.70    0.58
  -2  -4   9    1.17    0.37
  -3   4  -9    3.80    1.21
   3   4  -9    2.51    0.72
  -3  -4  -9    2.77    0.78
  -3  -4  -9    4.05    1.08
   3  -4  -9    1.83    0.79
  -3  -4   9    1.73    0.47
  -4   4  -9    3.66    1.02
   4   4  -9    2.64    0.74
  -4  -4  -9    3.20    1.00
  -4  -4  -9    3.90    1.14
   4  -4  -9    4.03    1.19
  -4  -4   9    2.89    0.67
  -5   4  -9   14.64    1.76
   5   4  -9   12.21    1.22
  -5  -4  -9   12.41    1.34
  -5  -4  -9   13.44    1.60
   5  -4  -9   12.88    1.65
  -5  -4   9    8.96    1.00
  -6   4  -9    2.64    1.02
  -6  -4  -9    1.21    0.71
  -6  -4  -9    2.75    1.00
   6  -4  -9    1.86    0.95
  -6  -4   9    0.66    0.54
  -7   4  -9   44.37    2.90
  -7  -4  -9   38.89    2.23
  -7  -4  -9   41.54    2.82
   7  -4  -9   39.38    2.77
  -7   4   9   37.16    2.62
  -7  -4   9   37.41    2.18
  -8   4  -9   43.85    3.08
  -8  -4  -9   38.85    2.34
  -8  -4  -9   40.92    2.96
   8  -4  -9   37.92    2.89
  -8   4   9   38.80    2.68
  -8  -4   9   33.21    2.22
  -9   4  -9   13.34    2.25
  -9  -4  -9   10.08    1.52
  -9  -4  -9   12.79    2.06
  -9   4   9   10.98    1.88
  -9  -4   9   11.49    1.63
 -10   4  -9    9.50    1.97
 -10  -4  -9    6.74    1.39
 -10  -4  -9    7.46    1.75
 -10   4   9    6.46    1.67
 -10  -4   9    6.31    1.36
 -11   4  -9    9.13    2.00
 -11  -4  -9    7.51    1.46
 -11  -4  -9   12.27    2.05
 -11   4   9    9.06    1.67
 -11  -4   9    7.99    1.53
 -12  -4  -9    1.67    0.77
 -12  -4  -9    1.61    1.04
 -12   4   9    1.66    1.00
 -12  -4   9    1.68    0.89
 -13  -4  -9    1.02    0.78
 -13   4   9    1.62    1.02
 -13  -4   9    1.63    0.93
 -14  -4  -9    0.37    0.68
 -14   4   9    0.86    0.89
 -14  -4   9    1.47    0.90
 -15   4   9    1.13    1.01
 -15  -4   9    0.98    0.98
   0   5  -9   -0.91    0.42
   0  -5  -9    1.21    0.77
  -1   5  -9   -0.61    0.53
   1   5  -9   -0.06    0.53
  -1  -5  -9    0.86    0.72
   1  -5  -9    0.50    0.64
  -2   5  -9    7.76    1.38
   2   5  -9    8.69    1.26
  -2  -5  -9   10.86    1.43
  -2  -5  -9    9.14    1.32
   2  -5  -9    8.63    1.37
  -2  -5   9    5.89    0.53
  -3   5  -9    4.04    1.03
   3   5  -9    4.52    1.03
  -3  -5  -9    5.96    1.17
  -3  -5  -9    5.07    1.21
   3  -5  -9    5.74    1.31
  -3  -5   9    2.81    0.53
  -4   5  -9   -0.20    0.72
   4   5  -9    0.04    0.60
  -4  -5  -9    0.93    0.70
  -4  -5  -9    0.09    0.55
   4  -5  -9   -0.26    0.69
  -4  -5   9    0.20    0.34
  -5   5  -9    0.36    0.74
   5   5  -9   -0.52    0.57
  -5  -5  -9    0.40    0.62
  -5  -5  -9   -0.66    0.66
   5  -5  -9   -0.28    0.76
  -5  -5   9    0.23    0.40
  -6   5  -9   18.84    2.09
   6   5  -9   12.54    1.37
  -6  -5  -9   14.25    1.60
  -6  -5  -9   13.32    1.86
   6  -5  -9   14.14    2.02
  -6  -5   9   13.60    1.32
  -7   5  -9   28.63    2.55
   7   5  -9   21.45    1.56
  -7  -5  -9   27.20    2.06
  -7  -5  -9   26.76    2.52
   7  -5  -9   22.02    2.31
  -7  -5   9   18.39    1.63
  -8   5  -9   43.55    3.04
   8   5  -9   35.11    1.86
  -8  -5  -9   34.36    2.35
  -8  -5  -9   37.02    2.81
   8  -5  -9   37.62    2.91
  -8  -5   9   37.23    2.32
  -9   5  -9   45.37    3.09
  -9  -5  -9   34.13    2.42
  -9  -5  -9   44.02    3.03
   9  -5  -9   35.68    2.84
  -9   5   9   41.23    2.89
  -9  -5   9   33.90    2.27
 -10   5  -9    9.81    1.97
 -10  -5  -9    6.37    1.52
 -10  -5  -9    9.77    1.91
  10  -5  -9   10.77    2.03
 -10   5   9    6.18    1.60
 -10  -5   9    7.98    1.45
 -11   5  -9    2.28    1.07
 -11  -5  -9    0.83    0.85
 -11  -5  -9    0.67    0.81
 -11   5   9    0.85    0.91
 -11  -5   9    1.76    0.85
 -12  -5  -9   -0.32    0.72
 -12  -5  -9   -0.29    0.70
 -12   5   9   -0.12    0.74
 -12  -5   9   -0.61    0.65
 -13  -5  -9    0.90    0.85
 -13   5   9    2.30    1.04
 -13  -5   9   -0.03    0.70
 -14  -5  -9    1.34    0.91
 -14   5   9    2.91    1.22
 -14  -5   9    2.33    1.02
 -15  -5  -9   -0.03    0.82
 -15   5   9   -0.28    0.80
 -15  -5   9   -1.45    0.82
   0   6  -9    0.25    0.63
   0  -6  -9    0.88    0.75
  -1   6  -9    2.84    0.96
   1   6  -9    4.34    1.04
  -1  -6  -9    3.14    1.01
   1  -6  -9    3.52    1.03
  -2   6  -9   29.47    2.06
   2   6  -9   27.84    1.85
  -2  -6  -9   26.63    2.05
   2  -6  -9   28.51    2.14
  -3   6  -9    3.87    1.11
   3   6  -9    3.57    1.18
  -3  -6  -9    3.44    1.02
  -3  -6  -9    4.36    1.25
   3  -6  -9    4.27    1.38
  -3  -6   9    1.85    0.48
  -4   6  -9    2.11    0.98
   4   6  -9    2.51    0.84
  -4  -6  -9    1.61    0.92
  -4  -6  -9    3.16    0.98
   4  -6  -9    1.82    0.97
  -4  -6   9    0.88    0.47
  -5   6  -9    1.34    0.90
   5   6  -9    0.86    0.68
  -5  -6  -9    1.11    0.80
  -5  -6  -9    2.29    0.90
   5  -6  -9    1.73    1.07
  -5  -6   9    0.38    0.45
  -6   6  -9    2.82    1.08
   6   6  -9    2.58    0.81
  -6  -6  -9    3.01    1.00
  -6  -6  -9    1.57    0.99
   6  -6  -9    2.32    1.17
  -6  -6   9    2.73    0.85
  -7   6  -9   40.03    2.79
   7   6  -9   32.19    1.87
  -7  -6  -9   32.37    2.31
  -7  -6  -9   33.49    2.65
   7  -6  -9   31.66    2.63
  -7  -6   9   30.20    1.97
  -8   6  -9   19.99    2.23
   8   6  -9   16.01    1.47
  -8  -6  -9   14.11    1.78
  -8  -6  -9   13.20    2.01
   8  -6  -9   16.65    2.28
  -8  -6   9   14.84    1.59
  -9   6  -9   10.20    1.84
  -9  -6  -9    9.25    1.64
  -9  -6  -9    6.14    1.84
   9  -6  -9    6.99    1.82
  -9  -6   9    4.91    1.15
 -10   6  -9    3.02    1.25
 -10  -6  -9    2.90    1.10
 -10  -6  -9    2.84    1.28
  10  -6  -9    3.17    1.28
 -10   6   9    3.04    1.25
 -10  -6   9    4.31    1.26
 -11  -6  -9    3.41    1.13
 -11  -6  -9    4.91    1.63
  11  -6  -9    4.03    1.40
 -11   6   9    3.48    1.25
 -11  -6   9    3.23    1.06
 -12  -6  -9   -0.15    0.68
  12  -6  -9    0.16    1.00
 -12   6   9    0.31    0.88
 -12  -6   9    0.89    0.86
 -13  -6  -9    1.56    0.93
  13  -6  -9   -0.25    1.26
 -13   6   9    0.99    0.99
 -13  -6   9    2.02    0.99
 -14  -6  -9    0.58    0.87
 -14   6   9    0.42    0.89
 -14  -6   9    0.38    0.84
 -15  -6  -9    5.85    1.83
 -15   6   9   10.39    2.29
 -15  -6   9    6.79    1.80
   0   7  -9   -0.96    0.68
   0  -7  -9   -0.19    0.85
  -1   7  -9    1.71    0.91
   1   7  -9    1.20    0.86
  -1  -7  -9    1.16    0.93
   1  -7  -9    1.73    1.00
  -2   7  -9    6.81    1.60
   2   7  -9    4.32    1.15
  -2  -7  -9    8.13    1.63
   2  -7  -9    3.48    1.18
  -3   7  -9   17.99    2.01
   3   7  -9   15.61    1.80
  -3  -7  -9   15.04    1.88
   3  -7  -9   16.10    2.07
  -4   7  -9    6.71    1.76
   4   7  -9   12.44    1.64
  -4  -7  -9    9.59    1.75
   4  -7  -9    9.77    1.90
  -4  -7   9    3.43    0.75
  -5   7  -9    4.00    1.23
   5   7  -9    5.37    1.27
  -5  -7  -9    4.93    1.29
  -5  -7  -9    5.39    1.56
   5  -7  -9    4.80    1.39
  -5  -7   9    1.77    0.65
  -6   7  -9   -0.77    0.74
   6   7  -9    0.78    0.64
  -6  -7  -9   -0.43    0.79
  -6  -7  -9    0.10    0.82
   6  -7  -9    0.00    1.03
  -6  -7   9    0.06    0.47
  -7   7  -9    4.46    1.25
   7   7  -9    4.36    1.12
  -7  -7  -9    4.77    1.28
  -7  -7  -9    4.73    1.39
   7  -7  -9    5.49    1.82
  -7  -7   9    3.31    0.95
  -8   7  -9    1.77    0.97
   8   7  -9    0.22    0.59
  -8  -7  -9    1.27    0.84
  -8  -7  -9   -0.68    0.83
   8  -7  -9    0.00    1.01
  -8  -7   9    0.39    0.56
  -9   7  -9    5.11    1.38
  -9  -7  -9    3.25    1.13
  -9  -7  -9    1.99    1.06
   9  -7  -9    2.05    1.13
  -9  -7   9    3.60    1.02
 -10   7  -9    6.27    1.57
 -10  -7  -9    2.50    1.07
 -10  -7  -9    2.21    1.08
  10  -7  -9    1.88    1.18
 -10  -7   9    3.70    1.08
 -11  -7  -9    0.78    0.99
 -11  -7  -9    1.24    0.80
  11  -7  -9    1.48    1.14
 -11  -7   9    0.55    0.68
 -12  -7  -9    0.41    0.89
  12  -7  -9    0.86    1.09
 -12   7   9    0.37    0.98
 -12  -7   9    0.06    0.70
 -13  -7  -9    1.58    1.03
  13  -7  -9    0.07    1.13
 -13   7   9   -0.42    1.02
 -13  -7   9    0.00    0.75
 -14  -7  -9    3.37    1.25
  14  -7  -9    1.96    1.51
 -14   7   9    6.62    2.09
 -14  -7   9    3.43    1.30
   0   8  -9    0.80    0.94
   0  -8  -9    0.03    0.98
  -1   8  -9   50.71    3.01
   1   8  -9   46.04    2.90
  -1  -8  -9   48.22    3.05
   1  -8  -9   46.31    3.03
  -2   8  -9   74.34    3.57
   2   8  -9   78.02    3.39
  -2  -8  -9   68.90    3.47
   2  -8  -9   74.47    3.62
  -3   8  -9   12.23    2.17
   3   8  -9   11.62    1.93
  -3  -8  -9    8.94    2.03
   3  -8  -9   12.60    2.13
  -4   8  -9    2.00    1.27
   4   8  -9    5.06    1.49
  -4  -8  -9    2.76    1.33
   4  -8  -9    2.71    1.22
  -5   8  -9    3.13    1.19
   5   8  -9    1.80    0.86
[truncated: 92,660 more chars]
