# Supplementary material for: Crystal structure of 1-meth­oxy­pyrene
Source: Acta Crystallogr E Crystallogr Commun. 2015 Feb 28;71(Pt 3):o210–1. doi: 10.1107/S2056989015003783 (PMC4350705; doi:10.1107/S2056989015003783)
Supplement: Supplementary file 2 [file e-71-0o210-Isup2.hkl]

#
# h,k,l, Fc-squared, Fo-squared, sigma(Fo-squared), status flag
#
data_I
_shelx_title ' 034MMD15 in Pca2(1)'
_shelx_refln_list_code          4
_shelx_F_calc_maximum      328.03
_exptl_crystal_F_000      1464.00
_reflns_d_resolution_high  0.8284

loop_
 _space_group_symop_operation_xyz
 'x, y, z'
 '-x, -y, z+1/2'
 'x+1/2, -y, z'
 '-x+1/2, y, z+1/2'

_cell_length_a    16.4163
_cell_length_b    15.8838
_cell_length_c    13.5669
_cell_angle_alpha  90.000
_cell_angle_beta   90.000
_cell_angle_gamma  90.000

_shelx_F_squared_multiplier     1.000

loop_
 _refln_index_h
 _refln_index_k
 _refln_index_l
 _refln_F_squared_calc
 _refln_F_squared_meas
 _refln_F_squared_sigma
 _refln_observed_status
   0   0 -16          4.01         -1.17         9.15 o
   2   0 -16         11.29          0.69         6.58 o
   4   0 -16         13.73         16.54         9.73 o
   0   1 -16          7.24          0.11         5.80 o
   1   1 -16         10.88          6.81         4.88 o
   2   1 -16          3.73         -3.32         5.41 o
   3   1 -16         31.74         21.07         9.62 o
   4   1 -16          0.20          8.13         6.63 o
   0   2 -16          1.80          8.99         6.96 o
   1   2 -16          1.57          5.27         5.11 o
   2   2 -16         21.66         17.06         5.67 o
   3   2 -16          8.70         11.82         7.41 o
   0   3 -16         26.27         23.84         7.44 o
   1   3 -16          5.18          6.40         4.51 o
   2   3 -16         25.63         23.23         6.35 o
   0   4 -16        106.67        139.57        21.70 o
   2   0 -15          4.91          4.88         7.13 o
   4   0 -15          7.83         -9.03         9.03 o
   6   0 -15         15.71          3.28        10.09 o
   1   1 -15          2.52         -4.60         5.33 o
   2   1 -15          2.23         -1.08         6.02 o
   3   1 -15          1.26         -1.77         8.56 o
   4   1 -15         18.14          4.09        11.61 o
   5   1 -15         42.75         26.48         8.96 o
   6   1 -15         10.75         15.60         7.83 o
   7   1 -15         15.96          1.98        12.49 o
   1   2 -15          2.60         -4.71         4.71 o
   2   2 -15          4.75          2.61         5.86 o
   3   2 -15          3.85         -4.46         6.81 o
   4   2 -15         16.40          6.15        10.32 o
   5   2 -15          5.64         -1.22         7.11 o
   6   2 -15         18.33         10.90        15.66 o
   7   2 -15         21.91          6.37        11.43 o
   1   3 -15         10.74         11.07         5.39 o
   2   3 -15         89.72        116.38        18.50 o
   3   3 -15         13.01         12.90         6.86 o
   4   3 -15         10.55         19.24        10.61 o
   5   3 -15         34.49         22.05         8.76 o
   6   3 -15          9.00          8.50         7.01 o
   7   3 -15         16.11          6.73         6.78 o
   1   4 -15          4.08         13.05         5.80 o
   2   4 -15         11.15         17.14         7.14 o
   3   4 -15          6.23         13.85         7.24 o
   4   4 -15         63.75         75.73        13.59 o
   5   4 -15         22.33          9.64         7.93 o
   6   4 -15         21.91         14.31         7.60 o
   1   5 -15          8.31         18.39         5.64 o
   2   5 -15         58.64         97.75        10.38 o
   3   5 -15         92.47        124.78        21.67 o
   4   5 -15         86.79        109.09        17.94 o
   5   5 -15         17.30          1.14        16.65 o
   6   5 -15         36.92         38.35         9.62 o
   1   6 -15          4.97          8.01         5.57 o
   2   6 -15         42.56         60.20        12.42 o
   3   6 -15         22.74         47.90        13.55 o
   4   6 -15         45.50         80.53        11.10 o
   1   7 -15          5.79         19.81         8.00 o
   2   7 -15          7.22          9.38         5.23 o
   3   7 -15         34.27         58.17        15.62 o
   0   0 -14          5.39          6.10         9.85 o
   2   0 -14         12.79         14.64         7.32 o
   4   0 -14        113.15        111.42        21.58 o
   6   0 -14         40.58         28.15        13.72 o
   8   0 -14         10.08         -5.51         8.21 o
  10   0 -14          2.36         -4.10         8.56 o
   0   1 -14          5.95          5.73         7.06 o
   1   1 -14          2.56         -3.90         4.73 o
   2   1 -14          0.49          4.05         4.83 o
   3   1 -14          0.48         -6.20         6.20 o
   4   1 -14         12.75          0.57         7.86 o
   5   1 -14         42.14         33.70        10.00 o
   6   1 -14         45.32         39.12        11.03 o
   7   1 -14         39.66         31.60         9.53 o
   8   1 -14          0.79         15.47         7.05 o
   9   1 -14          1.44         -4.18         8.21 o
  10   1 -14          0.17          4.09         6.80 o
   0   2 -14         28.16         24.86         8.91 o
   1   2 -14          3.68          3.77         5.03 o
   2   2 -14         27.61         30.16         8.76 o
   3   2 -14          1.72         -7.56         7.56 o
   4   2 -14         11.52          6.02         8.39 o
   5   2 -14         50.76         36.59        10.63 o
   6   2 -14         40.04         26.66         9.58 o
   7   2 -14          1.45         -6.31         6.31 o
   8   2 -14          0.94          6.29         6.96 o
   9   2 -14          0.20         -5.55         5.55 o
  10   2 -14          0.53          3.98         6.49 o
   0   3 -14         43.06         51.53        14.72 o
   1   3 -14          0.54         -3.91         5.10 o
   2   3 -14         55.55         60.16         8.01 o
   3   3 -14          2.48         -5.78         5.78 o
   4   3 -14          9.04         14.57         9.56 o
   5   3 -14          2.95         -3.74         7.55 o
   6   3 -14         24.94         17.91         8.99 o
   7   3 -14         10.71          5.84         7.14 o
   8   3 -14          1.82          3.37         6.17 o
   9   3 -14          1.65          7.53         5.94 o
   0   4 -14         94.56        134.88        15.51 o
   1   4 -14         14.54         27.07         6.49 o
   2   4 -14        105.35        138.25        16.79 o
   3   4 -14        214.70        238.52        15.19 o
   4   4 -14         56.85         61.99        11.04 o
   5   4 -14         63.36         55.34        11.93 o
   6   4 -14          8.90          6.18         8.20 o
   7   4 -14          2.82         11.89         7.67 o
   8   4 -14          1.79          4.81         6.87 o
   9   4 -14          1.68          2.49         7.61 o
   0   5 -14         84.51         92.91        15.13 o
   1   5 -14         55.91         71.81        10.37 o
   2   5 -14         25.42         35.20         7.26 o
   3   5 -14        149.93        210.72        18.65 o
   4   5 -14         17.21         16.22         9.55 o
   5   5 -14         45.89         67.89        10.45 o
   6   5 -14          6.23         13.05         8.12 o
   7   5 -14          1.55          4.26         6.28 o
   8   5 -14          0.13          0.59         6.36 o
   0   6 -14          2.27         -3.67         8.27 o
   1   6 -14         60.24         85.68        11.66 o
   2   6 -14         16.01         18.70         6.95 o
   3   6 -14        314.84        368.85        17.98 o
   4   6 -14        191.48        239.48        15.76 o
   5   6 -14         54.24         71.42         9.06 o
   6   6 -14          9.58          4.90         4.76 o
   7   6 -14          0.04         -0.08         5.83 o
   8   6 -14         12.43         19.07         6.93 o
   0   7 -14          0.28          3.97        15.83 o
   1   7 -14          1.21          9.60         5.82 o
   2   7 -14         34.00         48.31         7.94 o
   3   7 -14         86.94        123.45        13.34 o
   4   7 -14         84.94         87.56        16.57 o
   5   7 -14         46.05         60.98         8.52 o
   6   7 -14          5.51          3.59         4.89 o
   7   7 -14          6.94          8.39         4.09 o
   0   8 -14          6.45         13.75         8.45 o
   1   8 -14          7.22         -0.83         4.98 o
   2   8 -14         38.98         57.06         7.65 o
   3   8 -14         50.00         71.11        10.24 o
   4   8 -14         10.43         13.36         5.54 o
   5   8 -14         20.83         23.97         5.75 o
   6   8 -14          9.95         10.27         8.50 o
   0   9 -14          0.80         -1.68         6.29 o
   1   9 -14          6.42          9.14        11.81 o
   2   9 -14          3.51         -0.47         5.98 o
   3   9 -14          7.96          5.90         5.52 o
   4   9 -14         25.78         45.98        12.73 o
   2   0 -13        101.30         90.97        12.26 o
   4   0 -13        133.03        128.55        22.29 o
   6   0 -13          9.76         13.13        11.49 o
   8   0 -13          6.71         -1.99         9.50 o
  10   0 -13         17.13         23.45        12.43 o
  12   0 -13          0.05         -6.68         6.68 o
   1   1 -13          2.56         -3.85         3.85 o
   2   1 -13         22.65         12.76         5.76 o
   3   1 -13          4.77          6.54         6.87 o
   4   1 -13         46.44         42.74        10.33 o
   5   1 -13         85.64         71.51        12.79 o
   6   1 -13          3.88          0.64         6.88 o
   7   1 -13         12.87          8.54         7.73 o
   8   1 -13          1.71         -6.00         6.66 o
   9   1 -13          4.86          6.38         5.70 o
  10   1 -13          2.79          7.63         6.15 o
  11   1 -13         18.45         19.59         8.52 o
   1   2 -13          3.82          3.14         4.77 o
   2   2 -13          3.62          1.01         5.34 o
   3   2 -13         87.34         70.85         9.85 o
   4   2 -13        107.48        110.04        15.59 o
   5   2 -13         30.54         20.68         9.44 o
   6   2 -13          1.17         -6.63         6.63 o
   7   2 -13         15.54         17.60         6.59 o
   8   2 -13          0.01         -2.55         5.55 o
   9   2 -13          0.57          8.43         5.93 o
  10   2 -13          0.94         11.65         6.64 o
  11   2 -13          3.73          5.43         6.30 o
   1   3 -13         52.05         73.51         8.82 o
   2   3 -13          6.68          9.57         5.29 o
   3   3 -13        207.87        212.39        13.34 o
   4   3 -13          9.89          6.86         8.21 o
   5   3 -13         30.75         27.62         7.66 o
   6   3 -13         40.88         42.94         9.04 o
   7   3 -13         16.99          9.77         6.46 o
   8   3 -13          4.32         -3.42         5.76 o
   9   3 -13          2.31         -4.35        12.46 o
  10   3 -13          5.08          4.20         6.12 o
  11   3 -13          0.13          0.35         6.33 o
   1   4 -13          4.43         14.17         5.46 o
   2   4 -13         77.78         87.94         9.54 o
   3   4 -13        376.70        410.28        15.14 o
   4   4 -13         12.21         21.61         7.27 o
   5   4 -13        189.97        209.73        15.74 o
   6   4 -13         13.55          9.64         6.78 o
   7   4 -13          4.54         -2.31         5.92 o
   8   4 -13          8.99         11.26         7.35 o
   9   4 -13          5.14          2.89         6.57 o
  10   4 -13          0.92          2.55         5.80 o
  11   4 -13         14.21         10.52         6.46 o
   1   5 -13        186.01        229.07        12.34 o
   2   5 -13         13.50          9.52         5.38 o
   3   5 -13        325.75        366.17        14.89 o
   4   5 -13         23.27         28.69        10.29 o
   5   5 -13         31.86         53.13         8.24 o
   6   5 -13          1.13          6.09         6.72 o
   7   5 -13          8.69          8.89         6.63 o
   8   5 -13          7.10         17.64         7.05 o
   9   5 -13          3.28         -0.07         5.95 o
  10   5 -13          1.33          5.19         6.18 o
   1   6 -13         96.29        116.51        14.93 o
   2   6 -13         47.20         42.91         6.81 o
   3   6 -13        293.60        356.18        15.33 o
   4   6 -13         34.03         57.99         8.38 o
   5   6 -13         73.46         81.38        10.04 o
   6   6 -13          5.38          7.66         6.40 o
   7   6 -13          1.53         -1.80         5.65 o
   8   6 -13          6.69         12.21         8.23 o
   9   6 -13          9.80         24.52        16.97 o
  10   6 -13         11.20         18.12         6.40 o
   1   7 -13        140.04        152.13        10.61 o
   2   7 -13         53.18         44.71         6.72 o
   3   7 -13         51.00         63.40        14.43 o
   4   7 -13          5.65          4.57         5.63 o
   5   7 -13         54.47         73.39         9.31 o
   6   7 -13         28.12         30.04         6.38 o
   7   7 -13         26.11         28.36         6.56 o
   8   7 -13          1.27         12.27        12.17 o
   9   7 -13          2.75          2.34         8.21 o
   1   8 -13         20.90         16.67         6.40 o
   2   8 -13         38.20         52.39        14.63 o
   3   8 -13          2.50          4.66         5.80 o
   4   8 -13          0.65         17.80        11.89 o
   5   8 -13         69.52         67.14        10.51 o
   6   8 -13         11.03          7.80         5.05 o
   7   8 -13         56.65         59.87        11.46 o
   8   8 -13          3.51         15.52        10.07 o
   1   9 -13          7.18         10.21         6.64 o
   2   9 -13         22.77         27.62        12.24 o
   3   9 -13         24.83         18.90         5.66 o
   4   9 -13          8.67         10.23         4.93 o
   5   9 -13         17.85         17.08         5.36 o
   6   9 -13         17.62         11.05         5.26 o
   7   9 -13         10.77          8.15         4.52 o
   1  10 -13          1.43          7.12         5.50 o
   2  10 -13          1.33          1.63         4.76 o
   3  10 -13         21.41         10.38         4.71 o
   4  10 -13         21.50         17.63         5.38 o
   5  10 -13         21.26         16.08         7.28 o
   6  10 -13         20.36         19.60         9.74 o
   1  11 -13          3.26          3.50         6.71 o
   2  11 -13          2.72         13.96         9.75 o
   3  11 -13         26.02         29.91         8.03 o
   4  11 -13         10.62          1.70         5.18 o
   0   0 -12         50.51         58.76        15.01 o
   2   0 -12        412.61        429.41        17.24 o
   4   0 -12        232.74        221.13        23.58 o
   6   0 -12          8.57          7.09         6.30 o
   8   0 -12         22.10         22.99        12.43 o
  10   0 -12         13.77         11.02        10.79 o
  12   0 -12          9.40         16.54        11.26 o
   0   1 -12         18.20         19.82         7.05 o
   1   1 -12         53.68         58.72         7.73 o
   2   1 -12         26.52         27.27         5.28 o
   3   1 -12         27.85         24.77         7.96 o
   4   1 -12         21.49         23.92         5.88 o
   5   1 -12         47.84         45.14         7.61 o
   6   1 -12          0.83         -3.06         4.81 o
   7   1 -12          0.79         -4.87         5.01 o
   8   1 -12          5.99          4.50         5.87 o
   9   1 -12         22.29         18.32        15.66 o
  10   1 -12         17.04         20.84         9.04 o
  11   1 -12         16.38         14.83         7.71 o
  12   1 -12          1.07         -4.16         6.29 o
   0   2 -12         33.67         36.77         8.26 o
   1   2 -12          9.52          9.64         4.59 o
   2   2 -12         47.79         45.55         5.40 o
   3   2 -12        168.24        188.03        12.07 o
   4   2 -12         90.65         93.34        10.71 o
   5   2 -12         93.15        101.10        11.24 o
   6   2 -12          0.86          2.17         5.67 o
   7   2 -12          6.84         14.06         6.29 o
   8   2 -12          4.46         -0.51         5.87 o
   9   2 -12         69.40         50.20        11.06 o
  10   2 -12          9.48          4.48         6.45 o
  11   2 -12         10.81         13.95         7.86 o
  12   2 -12         21.40         -1.06         9.26 o
   0   3 -12         25.17         26.03         7.81 o
   1   3 -12         15.97         16.14         4.30 o
   2   3 -12         65.37         86.15         9.80 o
   3   3 -12        104.04        107.69         9.14 o
   4   3 -12         14.50          7.36         5.80 o
   5   3 -12         35.74         71.46        11.54 o
   6   3 -12         71.22         84.34        15.26 o
   7   3 -12         39.96         30.01         7.86 o
   8   3 -12          5.81          3.01         5.90 o
   9   3 -12        116.86        114.31        13.38 o
  10   3 -12          6.25          6.93         6.31 o
  11   3 -12          8.64          8.48         6.96 o
  12   3 -12         83.04         88.00        17.71 o
   0   4 -12          1.28          0.25         4.78 o
   1   4 -12          2.23          1.96         3.39 o
   2   4 -12         34.04         33.52         5.24 o
   3   4 -12         97.87        105.22         9.60 o
   4   4 -12          3.43          7.90         5.87 o
   5   4 -12         86.94        138.97        13.62 o
   6   4 -12        197.79        223.80        20.51 o
   7   4 -12         25.83         42.03         8.88 o
   8   4 -12         10.59         11.85        11.45 o
   9   4 -12         22.69          9.97         6.97 o
  10   4 -12          2.23         -3.68         8.44 o
  11   4 -12        100.23        123.64        14.64 o
  12   4 -12         23.35          6.56         7.70 o
   0   5 -12        179.76        190.14        18.94 o
   1   5 -12         99.90        109.91         7.79 o
   2   5 -12          8.83          4.17         3.90 o
   3   5 -12         99.15         96.04         8.54 o
   4   5 -12         63.35         69.95         9.22 o
   5   5 -12         26.96         30.52         6.46 o
   6   5 -12        215.59        249.16        12.82 o
   7   5 -12        102.64        104.69        13.63 o
   8   5 -12         24.92         16.44         7.62 o
   9   5 -12         11.16         20.64         7.48 o
  10   5 -12         14.74         22.78         9.83 o
  11   5 -12         36.01         41.57         9.18 o
  12   5 -12         49.03         20.41        17.01 o
   0   6 -12        267.49        316.91        15.99 o
   1   6 -12        195.80        224.15        11.51 o
   2   6 -12         69.02         76.36         7.68 o
   3   6 -12         10.42          3.93         4.73 o
   4   6 -12         19.76         23.76         5.66 o
   5   6 -12         57.41         59.63         7.49 o
   6   6 -12        125.90        170.92        14.55 o
   7   6 -12         25.11         22.64         6.33 o
   8   6 -12          0.34         -0.04         4.35 o
   9   6 -12          5.27          3.14         6.61 o
  10   6 -12         50.61         54.32        10.72 o
  11   6 -12         62.20         55.06        15.36 o
   0   7 -12        482.84        596.10        21.32 o
   1   7 -12        155.74        171.65        13.56 o
   2   7 -12        100.68         96.43         9.93 o
   3   7 -12         34.75         35.64         6.37 o
   4   7 -12          2.03          0.32         4.65 o
   5   7 -12         53.79         61.12         7.28 o
   6   7 -12         50.51         45.39         7.11 o
   7   7 -12          4.89          6.54         4.78 o
   8   7 -12          7.92         11.31         5.28 o
   9   7 -12          8.66         10.58         5.04 o
  10   7 -12         22.42         17.72         7.45 o
  11   7 -12         42.78         27.57        12.72 o
   0   8 -12        331.77        409.05        29.98 o
   1   8 -12         34.89         37.40         7.30 o
   2   8 -12        129.21        146.43        14.49 o
   3   8 -12          3.44          4.63         5.05 o
   4   8 -12         54.33         56.46         7.61 o
   5   8 -12         32.31         37.03         6.25 o
   6   8 -12          6.32         11.87         4.94 o
   7   8 -12          3.42         -0.08         4.09 o
   8   8 -12          3.51          3.51         4.13 o
   9   8 -12          0.46          2.85         4.75 o
  10   8 -12         12.81         10.39         9.09 o
   0   9 -12        136.48        149.79        20.41 o
   1   9 -12          4.40         15.26         6.83 o
   2   9 -12         40.01         47.26         9.85 o
   3   9 -12         10.46         21.20         5.88 o
   4   9 -12         11.30          6.91         4.97 o
   5   9 -12         34.14         37.41         6.82 o
   6   9 -12          3.14         -0.71         4.16 o
   7   9 -12         16.06         12.93         5.03 o
   8   9 -12          3.65          0.44         3.92 o
   9   9 -12          2.54         10.41         4.09 o
   0  10 -12          9.88         13.49         9.28 o
   1  10 -12         17.70         10.20         6.54 o
   2  10 -12         13.75         13.79         6.49 o
   3  10 -12         16.07         19.24         5.71 o
   4  10 -12         14.46          1.84         5.24 o
   5  10 -12         34.20         44.50        10.27 o
   6  10 -12         30.59         22.76         5.31 o
   7  10 -12          1.67          0.41         4.44 o
   8  10 -12         10.86         16.99         6.65 o
   0  11 -12          4.63          8.87         9.27 o
   1  11 -12          1.85          7.45         6.03 o
   2  11 -12         10.88          8.71         5.65 o
   3  11 -12          5.14          8.25         6.11 o
   4  11 -12         30.68         37.26         6.39 o
   5  11 -12         13.84         11.93         5.11 o
   6  11 -12          0.87          3.22         4.34 o
   7  11 -12          4.90          5.95         4.41 o
   0  12 -12         20.64         37.35        20.82 o
   1  12 -12          1.12          6.52         5.53 o
   2  12 -12          5.29          7.81         7.89 o
   3  12 -12          4.29          0.12         5.22 o
   4  12 -12         23.39         27.51         6.84 o
   5  12 -12         14.83         10.70         5.32 o
   0  13 -12         23.90         49.61        32.95 o
   1  13 -12          7.12         11.74         7.21 o
   2   0 -11        515.85        510.91        17.45 o
   4   0 -11        290.26        317.59        20.30 o
   6   0 -11          2.70         -3.19         5.87 o
   8   0 -11         38.29         28.26        13.49 o
  10   0 -11          3.35         -1.06         8.91 o
  12   0 -11         15.40          1.29        11.26 o
   1   1 -11        251.77        270.60         8.77 o
   2   1 -11        126.60        130.42         8.15 o
   3   1 -11          8.79          6.08         4.03 o
   4   1 -11         12.98          8.45         4.15 o
   5   1 -11          5.07          3.48         4.21 o
   6   1 -11          0.91         -2.11         5.05 o
   7   1 -11          7.70         -1.34         5.73 o
   8   1 -11          1.54         -6.16         8.03 o
   9   1 -11         20.17         17.30         9.85 o
  10   1 -11          6.81          2.05         6.97 o
  11   1 -11          0.95         -6.88         6.88 o
  12   1 -11         17.33          1.90         8.14 o
   1   2 -11         37.53         47.02         4.99 o
   2   2 -11         49.49         53.89         5.37 o
   3   2 -11         79.19         96.15         9.88 o
   4   2 -11         34.23         44.21         7.54 o
   5   2 -11         52.59         71.70        10.28 o
   6   2 -11         90.29        107.17        11.68 o
   7   2 -11         15.08         17.09         7.41 o
   8   2 -11         19.16         12.31         6.85 o
   9   2 -11         19.94         16.19         7.99 o
  10   2 -11         24.17         32.92         9.62 o
  11   2 -11         44.80         66.75        14.48 o
  12   2 -11        130.89        123.77        16.74 o
   1   3 -11         19.82         23.93         3.89 o
   2   3 -11          3.81          0.03         3.47 o
   3   3 -11          4.88          1.57         3.25 o
   4   3 -11         24.43         30.47         5.71 o
   5   3 -11        154.29        177.16        12.98 o
   6   3 -11        536.69        621.61        37.29 o
   7   3 -11        123.58        121.89        18.78 o
   8   3 -11        356.80        365.07        18.38 o
   9   3 -11          3.72          4.47         6.52 o
  10   3 -11         18.16         17.66         6.98 o
  11   3 -11         14.59          9.55        13.60 o
  12   3 -11        134.82        133.95        23.69 o
   1   4 -11          3.99          5.40         3.35 o
   2   4 -11          6.44          3.78         3.24 o
   3   4 -11         11.92         13.07         4.07 o
   4   4 -11         18.19         14.55         4.31 o
   5   4 -11        113.34        130.73        10.19 o
   6   4 -11        703.63        775.29        41.60 o
   7   4 -11        180.69        197.93        21.13 o
   8   4 -11         57.62         46.13         8.75 o
   9   4 -11         20.91         31.00         8.25 o
  10   4 -11          6.04         14.83         7.33 o
  11   4 -11        250.19        276.77        18.09 o
  12   4 -11         47.91         65.03        32.02 o
   1   5 -11          7.02          8.40         3.64 o
   2   5 -11         10.66          4.64         4.05 o
   3   5 -11         32.99         30.13         5.15 o
   4   5 -11         81.65         80.13         8.00 o
   5   5 -11         40.73         37.61         5.81 o
   6   5 -11        625.80        635.05        20.90 o
   7   5 -11        180.94        218.05        19.96 o
   8   5 -11        208.88        223.30        16.07 o
   9   5 -11          0.97          5.84         6.45 o
  10   5 -11        184.48        208.20        16.61 o
  11   5 -11        144.88        146.70        15.14 o
  12   5 -11         68.49         84.90        36.77 o
  13   5 -11         33.84         49.96        20.05 o
   1   6 -11          0.99          3.45         4.99 o
   2   6 -11         74.59         84.36         8.15 o
   3   6 -11          8.60         -1.26         4.62 o
   4   6 -11        139.59        153.94         9.62 o
   5   6 -11          6.31          5.87         4.87 o
   6   6 -11        121.86        124.80        11.68 o
   7   6 -11         62.25         61.66         7.25 o
   8   6 -11         30.91         22.12         7.44 o
   9   6 -11         20.32         28.86         6.66 o
  10   6 -11         79.86         96.54        13.30 o
  11   6 -11         79.49         83.75        26.97 o
  12   6 -11         80.25         87.02        26.62 o
  13   6 -11          9.11         -7.27        13.60 o
   1   7 -11         67.80         80.35        12.43 o
   2   7 -11        198.19        217.25        13.43 o
   3   7 -11          0.54          3.10         4.63 o
   4   7 -11         50.02         38.58         6.05 o
   5   7 -11         17.50         16.08         4.98 o
   6   7 -11         14.44         14.14         4.88 o
   7   7 -11         22.14         25.29         5.32 o
   8   7 -11         14.85         13.70         4.84 o
   9   7 -11         28.21         21.77         6.60 o
  10   7 -11        144.01        166.17        12.62 o
  11   7 -11         90.55         99.08        35.89 o
  12   7 -11         57.63         61.45        20.99 o
   1   8 -11        136.65        160.72        13.24 o
   2   8 -11        217.11        206.56        13.50 o
   3   8 -11         25.79         28.78         6.03 o
   4   8 -11         34.11         25.97         6.42 o
   5   8 -11         12.42         10.68         5.00 o
   6   8 -11          7.43          0.77         4.45 o
   7   8 -11          6.57          6.81         4.35 o
   8   8 -11          6.88          5.02         4.35 o
   9   8 -11         12.42          7.69         5.52 o
  10   8 -11         46.86         46.70        12.78 o
  11   8 -11         20.63         22.45         7.78 o
  12   8 -11         16.44         32.02        18.29 o
   1   9 -11         57.99        107.24        21.52 o
   2   9 -11         31.08         14.96         6.78 o
   3   9 -11         20.95         16.97         6.52 o
   4   9 -11          4.50          4.18         4.72 o
   5   9 -11         22.12         28.66         5.74 o
   6   9 -11          4.02         15.05         4.86 o
   7   9 -11          0.18         -0.10         4.18 o
   8   9 -11          3.18          5.58         4.29 o
   9   9 -11          1.43         -1.02         5.72 o
  10   9 -11          4.73          1.24         6.01 o
  11   9 -11         10.99         19.98        10.23 o
   1  10 -11         25.90         28.16         7.37 o
   2  10 -11         25.89         25.51         7.25 o
   3  10 -11         26.51         26.05         7.23 o
   4  10 -11         13.63         12.50         6.41 o
   5  10 -11         10.09          3.92         5.24 o
   6  10 -11          5.99          6.02         4.82 o
   7  10 -11          1.43          4.96         4.24 o
   8  10 -11          3.19          6.99         4.32 o
   9  10 -11          1.72          5.08         6.25 o
  10  10 -11          2.15          9.78         9.25 o
   1  11 -11          4.64         -0.86         5.75 o
   2  11 -11         23.32         15.96         6.59 o
   3  11 -11         32.84         39.63         9.80 o
   4  11 -11         20.69         16.91         6.68 o
   5  11 -11         25.95         27.67         7.11 o
   6  11 -11          0.79         -1.26         4.49 o
   7  11 -11         10.73         10.47         5.95 o
   8  11 -11         11.41         25.39         9.26 o
   9  11 -11          0.31         12.84         6.61 o
   1  12 -11          0.37         -0.59         5.57 o
   2  12 -11          0.20          0.80         5.52 o
   3  12 -11         13.59         14.14         6.55 o
   4  12 -11         15.29         17.54         6.56 o
   5  12 -11         16.67         14.13         8.60 o
   6  12 -11         31.38         33.93        10.72 o
   7  12 -11         11.45         11.38         5.07 o
   1  13 -11          1.38         10.51         6.14 o
   2  13 -11          5.96          6.01         6.25 o
   3  13 -11          7.49          7.62         6.07 o
   4  13 -11         25.33         14.53         8.16 o
   5  13 -11         18.83         10.10         5.95 o
   1  14 -11          1.80          6.99         6.46 o
   2  14 -11          0.88          2.55         8.70 o
   0   0 -10       1420.62       1575.57        24.54 o
   2   0 -10        247.82        257.00         9.78 o
   4   0 -10         38.92         37.65         7.90 o
   6   0 -10         56.85         70.02        16.77 o
   8   0 -10          0.43         -7.97         9.38 o
  10   0 -10         31.58         10.32        10.91 o
  12   0 -10         21.24         19.70        12.43 o
   0   1 -10        542.63        588.30        11.17 o
   1   1 -10       1253.86       1250.95        12.23 o
   2   1 -10        124.30        137.09         6.29 o
   3   1 -10         90.23         94.02         5.66 o
   4   1 -10         62.01         64.80         5.92 o
   5   1 -10         33.65         34.77         8.33 o
   6   1 -10         34.19         40.19         8.77 o
   7   1 -10          1.52         -6.27         6.27 o
   8   1 -10         41.40         38.73         9.78 o
   9   1 -10          2.88         -5.90         6.42 o
  10   1 -10         44.13         41.46        10.61 o
  11   1 -10         12.72          9.08        12.08 o
  12   1 -10         47.18         27.77         9.27 o
   0   2 -10        124.98        132.99        14.02 o
   1   2 -10        110.80        109.15         5.89 o
   2   2 -10         77.51         81.32         5.04 o
   3   2 -10         51.86         57.73         5.36 o
   4   2 -10          5.29          6.53         3.93 o
   5   2 -10         76.08         93.88         9.40 o
   6   2 -10        275.35        284.92        11.19 o
   7   2 -10         18.08         10.69         7.51 o
   8   2 -10        125.41        160.67        28.62 o
   9   2 -10        141.94        144.34        17.11 o
  10   2 -10         20.27         21.12         9.36 o
  11   2 -10         85.71         95.58        15.72 o
  12   2 -10        160.54        170.24        17.95 o
   0   3 -10        172.18        164.58         9.73 o
   1   3 -10          6.58          5.76         2.87 o
   2   3 -10         63.30         58.30         5.17 o
   3   3 -10         10.21          7.32         3.21 o
   4   3 -10          3.33          4.03         3.66 o
   5   3 -10        295.91        323.63        14.22 o
   6   3 -10        742.23        812.81        24.30 o
   7   3 -10        122.51        125.22         9.98 o
   8   3 -10        274.23        290.87        19.32 o
   9   3 -10        186.54        215.65        19.08 o
  10   3 -10         71.30         66.23        12.95 o
  11   3 -10        103.60        137.71        16.78 o
  12   3 -10        161.97        204.33        25.92 o
   0   4 -10        138.00        162.71         9.86 o
   1   4 -10         10.14          5.28         2.95 o
   2   4 -10          5.63          4.55         3.27 o
   3   4 -10         11.36         12.10         3.89 o
   4   4 -10         19.22         20.40         4.18 o
   5   4 -10         48.56         44.75         5.81 o
   6   4 -10        874.62        914.29        31.08 o
   7   4 -10         35.47         50.41         8.17 o
   8   4 -10         95.72        108.11        10.52 o
   9   4 -10        257.92        258.25        20.60 o
  10   4 -10         75.07         66.45        12.19 o
  11   4 -10        123.71        121.21        16.95 o
  12   4 -10        141.44        100.05        21.35 o
   0   5 -10         34.43         34.12         7.28 o
   1   5 -10         10.99          4.50         3.58 o
   2   5 -10         26.89         27.16         4.59 o
   3   5 -10          7.71          8.80         3.95 o
   4   5 -10         16.08         18.47         4.57 o
   5   5 -10          9.61          9.93         4.31 o
   6   5 -10        195.72        200.18         9.83 o
   7   5 -10         39.40         36.43         6.95 o
   8   5 -10        454.53        454.65        26.56 o
   9   5 -10        379.57        373.64        15.76 o
  10   5 -10         38.88         41.77         7.43 o
  11   5 -10          6.62         -1.07         5.69 o
  12   5 -10         64.54         55.84         9.47 o
   0   6 -10         95.73         95.12        12.93 o
   1   6 -10         65.87         57.19         7.71 o
   2   6 -10         41.72         37.71         5.63 o
   3   6 -10         66.80         76.60         7.65 o
   4   6 -10         54.09         58.95         7.33 o
   5   6 -10        101.74        122.72         8.83 o
   6   6 -10         54.25         48.90         6.61 o
   7   6 -10          2.25         -1.77         3.74 o
   8   6 -10         20.46         11.86         4.85 o
   9   6 -10         15.95         22.81        11.93 o
  10   6 -10         43.77         21.62         6.06 o
  11   6 -10         32.45         23.60         7.35 o
  12   6 -10         32.23         17.89         8.84 o
  13   6 -10         10.06         11.53         8.24 o
  14   6 -10         10.82         31.78        18.53 o
   0   7 -10        278.82        333.03        20.35 o
   1   7 -10        350.77        345.10        14.36 o
   2   7 -10        759.14        804.84        19.27 o
   3   7 -10        119.86        131.73         9.82 o
   4   7 -10        129.73        140.82        10.58 o
   5   7 -10         27.22         22.63         5.34 o
   6   7 -10          6.15          9.22         4.40 o
   7   7 -10          3.22         -2.39         3.86 o
   8   7 -10         22.15         23.02         8.42 o
   9   7 -10         49.92         54.46         8.57 o
  10   7 -10         11.99          9.13         7.08 o
  11   7 -10         47.80         29.67         8.25 o
  12   7 -10         11.36          7.34         8.20 o
  13   7 -10          2.01         -1.08         8.40 o
   0   8 -10        305.38        329.97        21.86 o
   1   8 -10         74.27         90.10        12.30 o
   2   8 -10         34.27         29.09         7.40 o
   3   8 -10        437.26        474.16        16.69 o
   4   8 -10        131.76        165.57        11.84 o
   5   8 -10          9.37          8.54         4.68 o
   6   8 -10          8.51          9.74         4.60 o
   7   8 -10          6.67          5.07         4.37 o
   8   8 -10          2.13          0.76         3.78 o
   9   8 -10         19.20         16.97         5.83 o
  10   8 -10          0.72         -0.37        10.26 o
  11   8 -10          3.45          0.37         5.74 o
  12   8 -10          0.13          2.28         8.48 o
  13   8 -10          5.73          7.52         8.98 o
   0   9 -10        225.32        266.04        52.03 o
   1   9 -10        426.78        422.29        16.91 o
   2   9 -10        232.72        251.54        17.14 o
   3   9 -10         11.01          5.99         5.79 o
   4   9 -10          6.25          3.40         5.44 o
   5   9 -10          1.12         -1.42         4.35 o
   6   9 -10          4.29          3.73         4.36 o
   7   9 -10          2.92          2.94         4.33 o
   8   9 -10          4.66          5.36         4.59 o
   9   9 -10          0.35          0.25         5.27 o
  10   9 -10          0.59         -0.37         7.88 o
  11   9 -10          3.11          2.06        10.09 o
  12   9 -10          5.30         -1.21        14.07 o
   0  10 -10         93.35        149.77        34.89 o
   1  10 -10          6.88         11.27         6.42 o
   2  10 -10         18.83         25.19         7.05 o
   3  10 -10         89.12         80.21        10.43 o
   4  10 -10          5.56          9.20         5.90 o
   5  10 -10         22.64         17.92         6.49 o
   6  10 -10         21.11         18.03         5.43 o
   7  10 -10         13.38         15.30         5.38 o
   8  10 -10          0.39         -2.09         4.31 o
   9  10 -10          0.30          9.52         6.59 o
  10  10 -10          0.66         -1.78         6.72 o
  11  10 -10          6.65          8.85        10.28 o
   0  11 -10         50.20         47.62        12.30 o
   1  11 -10          9.77          6.48         6.21 o
   2  11 -10          3.86          1.07         5.75 o
   3  11 -10         80.45         81.40        11.11 o
   4  11 -10          3.64         -0.16         5.61 o
   5  11 -10         11.74         10.50         6.06 o
   6  11 -10          7.32         -4.96         5.25 o
   7  11 -10          5.70          4.24         5.01 o
   8  11 -10         19.57         14.60         5.59 o
   9  11 -10          0.35         -0.75         6.29 o
  10  11 -10          6.34          0.39        10.36 o
   0  12 -10         12.48         18.66         9.61 o
   1  12 -10          6.23         10.71         6.67 o
   2  12 -10          0.62          3.60         6.39 o
   3  12 -10          2.56          6.55         6.05 o
   4  12 -10         11.26          7.56         6.47 o
   5  12 -10         15.50         15.69         6.62 o
   6  12 -10         12.64         16.75         7.55 o
   7  12 -10         44.99         27.21         6.42 o
   8  12 -10          7.87          7.84         7.96 o
   9  12 -10          4.68         -0.10         6.50 o
   0  13 -10         10.71          9.22         9.18 o
   1  13 -10          2.36         -0.46         6.11 o
   2  13 -10          0.40         -5.50         5.50 o
   3  13 -10          4.18          6.45         6.15 o
   4  13 -10         26.11         41.67        10.88 o
   5  13 -10          2.15          4.65         5.75 o
   6  13 -10          0.91          2.35         6.02 o
   7  13 -10          8.87          7.29         6.93 o
   8  13 -10          0.23         17.04         9.62 o
   0  14 -10          0.50          0.47         7.70 o
   1  14 -10          2.83          0.19         5.87 o
   2  14 -10          1.98         -0.31         5.73 o
   3  14 -10          0.15         10.52         5.95 o
   4  14 -10         29.06         29.96         7.02 o
   5  14 -10          4.12          8.71         7.57 o
   6  14 -10          3.24          9.97        15.13 o
   0  15 -10          2.31         -8.02         8.03 o
   1  15 -10          5.31         -4.38         6.20 o
   2  15 -10          2.32         10.66         6.52 o
   2   0  -9         27.45         32.46         5.67 o
   4   0  -9         92.31         83.31         6.65 o
   6   0  -9        214.42        181.46        38.42 o
   8   0  -9         17.83          2.58         9.73 o
  10   0  -9         38.26         31.66        14.43 o
  12   0  -9         38.21         22.99        10.91 o
   1   1  -9       2208.24       2370.10        13.75 o
   2   1  -9         51.03         54.08         3.54 o
   3   1  -9         10.63         10.23         2.76 o
   4   1  -9         24.56         30.65         4.44 o
   5   1  -9         92.14         96.06         7.27 o
   6   1  -9         52.45         50.98        10.00 o
   7   1  -9         11.43         12.83         4.33 o
   8   1  -9         36.12         25.64         6.41 o
   9   1  -9         37.16         28.59         6.18 o
  10   1  -9        214.78        183.71        17.62 o
  11   1  -9          5.55          8.09         7.23 o
  12   1  -9         34.33         34.87         9.75 o
   1   2  -9        237.79        235.75         8.06 o
   2   2  -9        108.99        110.70         5.06 o
   3   2  -9         96.35        103.89         6.79 o
   4   2  -9          6.98          7.84         3.29 o
   5   2  -9         14.27          9.72         3.45 o
   6   2  -9         39.05         49.91         6.79 o
   7   2  -9        116.71        116.23        10.81 o
   8   2  -9        374.32        391.83        33.71 o
   9   2  -9        131.07        124.08        11.77 o
  10   2  -9        148.18        120.08        21.49 o
  11   2  -9         99.86        101.52        10.48 o
  12   2  -9         51.80         71.39        13.33 o
   1   3  -9         17.32         17.05         2.64 o
   2   3  -9         20.23         24.47         3.72 o
   3   3  -9        128.05        123.65         6.38 o
   4   3  -9         47.21         49.20         6.10 o
   5   3  -9         36.72         44.43         5.70 o
   6   3  -9        368.63        403.23        20.75 o
   7   3  -9        308.22        341.55        13.11 o
   8   3  -9        544.23        590.57        67.11 o
   9   3  -9         67.58        104.91        26.08 o
  10   3  -9        124.26        126.83        23.19 o
  11   3  -9        106.09         98.16        17.23 o
  12   3  -9         63.98         43.49         9.58 o
  13   3  -9         15.09         30.37        10.79 o
   1   4  -9         16.23         17.41         3.41 o
   2   4  -9         13.18         10.61         3.30 o
   3   4  -9         28.57         33.88         4.53 o
   4   4  -9         37.31         39.81         5.11 o
   5   4  -9        144.58        152.07         7.72 o
   6   4  -9         17.61         23.76         5.22 o
   7   4  -9        468.71        479.08        15.46 o
   8   4  -9        451.38        471.95        16.24 o
   9   4  -9        114.40        137.86        12.60 o
  10   4  -9         88.68         90.97        11.17 o
  11   4  -9        130.06        111.74        14.26 o
  12   4  -9         23.04         19.29         7.26 o
  13   4  -9         25.82         11.96         9.15 o
  14   4  -9          3.25          4.34         7.97 o
   1   5  -9          1.82          1.24         3.46 o
   2   5  -9         95.55        106.59         7.07 o
   3   5  -9         49.60         59.37         5.95 o
   4   5  -9          2.41          1.37         3.36 o
   5   5  -9          3.72         -1.78         3.45 o
   6   5  -9        166.96        169.32         9.26 o
   7   5  -9        278.67        290.76        16.82 o
   8   5  -9        417.11        433.46        13.83 o
   9   5  -9        470.07        464.37        33.17 o
  10   5  -9         87.61        107.20        10.67 o
  11   5  -9         11.99         13.79         6.03 o
  12   5  -9          2.27         -3.57         5.89 o
  13   5  -9          3.65         10.55         9.97 o
  14   5  -9         17.75         15.71        10.67 o
  15   5  -9          0.90         -0.35         9.62 o
   1   6  -9         40.76         41.28         5.91 o
   2   6  -9        322.93        329.99        11.83 o
   3   6  -9         28.52         45.45         6.13 o
   4   6  -9         17.91         26.44         4.89 o
   5   6  -9         12.17         16.57         4.41 o
   6   6  -9         29.70         28.90         5.18 o
   7   6  -9        405.65        395.56        13.43 o
   8   6  -9        212.88        188.03        10.97 o
   9   6  -9         68.24         99.95        10.70 o
  10   6  -9         26.81         34.94         7.15 o
  11   6  -9         49.37         47.21         9.08 o
  12   6  -9          7.42         -0.29         6.59 o
  13   6  -9         15.57          9.28        10.61 o
  14   6  -9          4.00          6.80        10.20 o
  15   6  -9         62.00         68.61        21.46 o
   1   7  -9          9.80         16.90         5.40 o
   2   7  -9         41.02         67.09        12.09 o
   3   7  -9        194.87        189.92        11.33 o
   4   7  -9         88.65        119.38        11.39 o
   5   7  -9         49.77         57.56         7.00 o
   6   7  -9          1.33         -0.45         4.07 o
   7   7  -9         52.29         54.88         6.93 o
   8   7  -9          4.17          5.55         4.66 o
   9   7  -9         36.09         36.21         7.31 o
  10   7  -9         37.00         37.24        10.21 o
  11   7  -9         16.87         13.59         6.41 o
  12   7  -9          8.50          7.18         8.08 o
  13   7  -9          0.87         10.08         8.93 o
  14   7  -9         17.37         32.03        11.29 o
   1   8  -9        573.38        561.82        17.58 o
   2   8  -9        883.67        870.44        20.61 o
   3   8  -9        120.80        134.64        12.07 o
   4   8  -9         38.35         36.53         7.72 o
   5   8  -9         27.22         26.15         5.48 o
   6   8  -9         14.11         10.03         4.60 o
   7   8  -9         59.41         63.78         7.19 o
   8   8  -9          2.07          6.19         4.49 o
   9   8  -9          5.80          0.75         4.69 o
  10   8  -9          7.23         -3.38         5.34 o
  11   8  -9          3.89          6.89         5.54 o
  12   8  -9          5.79          7.42         9.02 o
  13   8  -9          5.13         -2.64         8.68 o
  14   8  -9          1.37          9.33        10.14 o
   1   9  -9        333.54        286.78        17.97 o
   2   9  -9         37.95         63.36        10.81 o
   3   9  -9        380.86        419.42        19.07 o
   4   9  -9         84.20         84.81        10.19 o
   5   9  -9         15.87          5.92         5.43 o
   6   9  -9         18.97          9.48         4.60 o
   7   9  -9          7.85          6.13         4.50 o
   8   9  -9          3.83          3.96         4.07 o
   9   9  -9          2.28          1.77         5.01 o
  10   9  -9          2.43          5.11         6.42 o
  11   9  -9          4.81         -0.92         8.53 o
  12   9  -9         10.25          3.21         9.35 o
  13   9  -9         22.79         28.05        12.23 o
   1  10  -9        109.54        139.89        19.89 o
   2  10  -9         86.71        104.16        11.62 o
   3  10  -9        102.83        101.03        11.23 o
   4  10  -9         10.33         -0.14         5.18 o
   5  10  -9         17.42         18.40         6.27 o
   6  10  -9         12.45          7.60         5.39 o
   7  10  -9          1.27          1.56         4.38 o
   8  10  -9         13.79         17.02         5.19 o
   9  10  -9          5.91          7.85         7.41 o
  10  10  -9          0.43          1.78         6.32 o
  11  10  -9          9.18         19.59        10.12 o
  12  10  -9         17.56         16.03        13.54 o
   1  11  -9          0.39         -3.12         5.39 o
   2  11  -9          8.47          7.27         5.76 o
   3  11  -9          1.45         -5.46         5.46 o
   4  11  -9         15.29          7.48         5.94 o
   5  11  -9         26.96         26.29         6.68 o
   6  11  -9          8.79          6.07         5.81 o
   7  11  -9         51.82         67.06         9.74 o
   8  11  -9         33.41         26.19         7.29 o
   9  11  -9          0.35         -3.65         6.04 o
  10  11  -9          1.95          9.97        12.14 o
  11  11  -9         23.03         26.39        11.60 o
   1  12  -9          1.78          8.85         6.16 o
   2  12  -9          6.45         18.79         7.00 o
   3  12  -9          2.99         -0.87         5.68 o
   4  12  -9          1.89         -0.95         6.04 o
   5  12  -9          5.75          9.60         7.35 o
   6  12  -9         25.10         14.69         7.69 o
   7  12  -9         50.47         45.49         9.35 o
   8  12  -9         17.44         11.57         6.02 o
   9  12  -9          3.59          2.33         6.88 o
  10  12  -9         13.01          6.40        12.37 o
   1  13  -9          3.08         -0.60         6.46 o
   2  13  -9          4.19          4.20         6.47 o
   3  13  -9          0.85         -5.97         5.97 o
   4  13  -9         66.96         69.24        10.08 o
   5  13  -9         30.17         14.42         7.14 o
   6  13  -9          1.72          1.12         6.93 o
   7  13  -9         35.96         27.01         8.40 o
   8  13  -9         29.27         28.81        12.67 o
   9  13  -9         10.85         19.53        11.89 o
   1  14  -9          5.44          6.13         6.35 o
   2  14  -9         24.45         20.06         7.69 o
   3  14  -9         10.32         19.39         6.98 o
   4  14  -9         37.45         63.45        13.41 o
   5  14  -9         27.54         30.36         9.23 o
   6  14  -9          1.49          3.86         7.12 o
   7  14  -9          9.15         16.13         7.53 o
   8  14  -9         10.24          6.22        15.71 o
   1  15  -9         11.80          0.74         7.30 o
   2  15  -9          0.18          5.93         7.87 o
   3  15  -9          0.43          3.55         5.86 o
   4  15  -9         67.78         57.53        18.01 o
   5  15  -9         13.27         22.64        10.26 o
   0   0  -8        677.60        727.78        14.92 o
   2   0  -8       2256.39       2262.09        21.75 o
   4   0  -8        131.95        134.25         9.62 o
   6   0  -8        176.84        142.47        42.17 o
   8   0  -8         28.54         34.51         6.47 o
  10   0  -8        226.87        155.11        40.12 o
  12   0  -8          9.30          8.10         6.04 o
   0   1  -8        331.27        323.16         7.35 o
   1   1  -8        192.46        204.30         4.32 o
   2   1  -8        333.81        364.14         6.26 o
   3   1  -8        337.48        316.72        13.09 o
   4   1  -8          8.95          7.85         1.95 o
   5   1  -8          9.12         10.59         2.38 o
   6   1  -8        103.99         80.83        15.47 o
   7   1  -8          3.78          3.61         2.46 o
   8   1  -8        342.56        268.35        43.95 o
   9   1  -8        739.83        521.75        81.89 o
  10   1  -8         65.08         60.27         6.64 o
  11   1  -8         11.07          7.29         3.86 o
  12   1  -8         30.24         27.71         5.80 o
  13   1  -8         14.48          6.92         7.62 o
  14   1  -8         13.60         14.89         9.03 o
   0   2  -8        762.70        758.97        10.31 o
   1   2  -8        249.83        247.29         5.42 o
   2   2  -8        246.62        231.22         6.82 o
   3   2  -8         26.44         34.44         4.91 o
   4   2  -8         30.97         35.66         4.83 o
   5   2  -8         51.01         55.26         6.46 o
   6   2  -8          0.98         -0.24         1.56 o
   7   2  -8          1.81         -1.87         2.13 o
   8   2  -8        351.25        294.26        50.84 o
   9   2  -8       3909.26       3745.43       276.67 o
  10   2  -8         93.80         81.95        11.81 o
  11   2  -8         15.02         22.67         6.34 o
  12   2  -8         11.08          7.53         4.83 o
  13   2  -8          5.12         -5.04         6.33 o
  14   2  -8         20.66         11.61         9.50 o
  15   2  -8          5.57         -3.28         6.92 o
   0   3  -8        226.42        223.20         8.96 o
   1   3  -8        130.91        122.45         5.69 o
   2   3  -8        167.41        180.67         6.61 o
   3   3  -8        227.32        237.47         7.41 o
   4   3  -8         32.30         36.41         4.93 o
   5   3  -8        305.74        300.12        10.25 o
   6   3  -8         41.49         41.30         5.72 o
   7   3  -8         58.95         69.17         8.49 o
   8   3  -8        431.57        460.75        31.18 o
   9   3  -8       4807.22       4879.42       184.77 o
  10   3  -8        150.55        152.37        27.01 o
  11   3  -8         50.37         43.44         7.65 o
  12   3  -8         10.84         17.07         6.75 o
  13   3  -8          1.56         -3.28         7.15 o
  14   3  -8         44.09         48.55        13.49 o
  15   3  -8          7.95          6.92         9.62 o
  16   3  -8         38.42         24.75        11.84 o
   0   4  -8         82.42         74.00         8.51 o
   1   4  -8         44.85         52.77         5.46 o
   2   4  -8         27.51         36.96         4.43 o
   3   4  -8         26.26         29.80         4.08 o
   4   4  -8         31.36         35.37         4.36 o
   5   4  -8          0.87          1.98         3.00 o
   6   4  -8        177.57        191.61        10.23 o
   7   4  -8        362.44        371.15        12.86 o
   8   4  -8         34.36         35.94         7.88 o
   9   4  -8       2706.74       2846.48        81.44 o
  10   4  -8        126.23        129.46        19.42 o
  11   4  -8         96.63         82.20        11.09 o
  12   4  -8         18.15         12.96         6.63 o
  13   4  -8         15.88         13.02         9.73 o
  14   4  -8         11.28          9.85         9.15 o
  15   4  -8          1.68         -4.22         7.97 o
  16   4  -8          0.64         -2.70         9.26 o
   0   5  -8        161.62        166.86        11.64 o
   1   5  -8         46.78         61.83         6.50 o
   2   5  -8        155.31        194.83         8.71 o
   3   5  -8         22.71         24.33         3.96 o
   4   5  -8        211.13        254.89         8.97 o
   5   5  -8         63.84         75.12         6.40 o
   6   5  -8        394.69        438.13        11.54 o
   7   5  -8        115.94        114.70         7.76 o
   8   5  -8        470.24        449.05        29.09 o
   9   5  -8        437.61        453.31        17.55 o
  10   5  -8        111.32        103.54        11.39 o
  11   5  -8        180.05        162.43        22.79 o
  12   5  -8         35.46         19.67         7.13 o
  13   5  -8          8.66         13.25        10.20 o
  14   5  -8         10.94         -4.81         8.68 o
  15   5  -8          6.49          1.99         9.85 o
  16   5  -8          4.73          1.29        10.32 o
   0   6  -8         70.35         71.44        10.80 o
   1   6  -8         50.59         61.09         7.37 o
   2   6  -8        196.65        241.83        10.12 o
   3   6  -8         46.65         56.88         7.07 o
   4   6  -8         27.08         22.66         3.89 o
   5   6  -8          7.63          5.38         3.74 o
   6   6  -8        474.35        463.90        12.46 o
   7   6  -8        465.01        491.39        13.91 o
   8   6  -8        156.85        164.27        11.74 o
   9   6  -8        186.70        168.62        11.38 o
  10   6  -8         21.90         13.90         5.63 o
  11   6  -8        149.71        127.55        12.99 o
  12   6  -8          2.23         22.28        10.32 o
  13   6  -8         35.00         27.21        11.96 o
  14   6  -8         12.08          3.99        10.55 o
  15   6  -8          6.41          9.03        11.02 o
  16   6  -8          4.12         11.26        11.96 o
   0   7  -8        965.53        984.14        26.70 o
   1   7  -8         26.52         41.82         7.37 o
   2   7  -8        270.86        274.67        11.35 o
   3   7  -8         72.77         77.71         6.49 o
   4   7  -8         28.52         27.08         4.23 o
   5   7  -8         10.56          8.82         3.69 o
   6   7  -8         40.89         28.75         5.66 o
   7   7  -8         12.54         13.01         4.49 o
   8   7  -8          0.17          2.14         3.93 o
   9   7  -8          3.02          7.06         4.94 o
  10   7  -8         15.14         12.48         5.16 o
  11   7  -8         23.31         26.60         7.53 o
  12   7  -8         10.88          7.92        13.78 o
  13   7  -8         22.83         36.00        11.23 o
  14   7  -8         28.44         39.90        12.31 o
  15   7  -8         14.86          4.67        11.67 o
   0   8  -8        249.93        259.44        17.20 o
   1   8  -8        174.56        166.05        10.99 o
   2   8  -8         36.69         36.00         6.71 o
   3   8  -8         99.66        105.52        10.22 o
   4   8  -8        192.63        176.04        11.88 o
   5   8  -8        329.60        300.94        13.63 o
   6   8  -8         27.80         16.78         5.22 o
   7   8  -8          7.22          2.39         4.04 o
   8   8  -8          1.41         -0.66         3.88 o
   9   8  -8          2.31          7.88         4.91 o
  10   8  -8          4.18          3.79         9.47 o
  11   8  -8         38.84         29.89         7.44 o
  12   8  -8         34.59         26.80        10.98 o
  13   8  -8         30.13         20.85        11.15 o
  14   8  -8         12.35         14.96         9.95 o
  15   8  -8          9.32          8.16        10.13 o
   0   9  -8        145.52        168.45        16.16 o
   1   9  -8        146.31        159.81        11.83 o
   2   9  -8         85.76         94.01        11.34 o
   3   9  -8        253.06        279.83        14.66 o
   4   9  -8        167.08        172.69        13.12 o
   5   9  -8        203.80        202.28        12.79 o
   6   9  -8         43.89         43.28         7.25 o
   7   9  -8         29.27         24.38         5.39 o
   8   9  -8          0.54          8.09         4.37 o
   9   9  -8         26.74         17.52         5.62 o
  10   9  -8          0.68         -4.46         5.58 o
  11   9  -8          7.04         14.24         9.44 o
  12   9  -8         10.79          7.15         9.82 o
  13   9  -8         59.10         48.09        13.76 o
  14   9  -8         23.66         32.21        12.33 o
   0  10  -8         21.96         14.59         9.09 o
   1  10  -8         93.83         83.39        10.86 o
   2  10  -8         45.19         62.91        11.49 o
   3  10  -8        293.89        309.19        14.99 o
   4  10  -8         29.46         44.15        10.17 o
   5  10  -8         19.63          7.70         5.79 o
   6  10  -8         67.76         77.86         9.68 o
   7  10  -8          3.79          0.60         4.99 o
   8  10  -8         61.06         50.19         7.30 o
   9  10  -8         22.01         20.92         7.82 o
  10  10  -8          3.33          6.14         7.91 o
  11  10  -8         36.70         31.08        11.93 o
  12  10  -8         16.95         21.82        11.07 o
  13  10  -8         24.18         34.56        14.66 o
   0  11  -8          7.46          5.43         8.36 o
   1  11  -8         36.22         34.96         7.34 o
   2  11  -8          0.49          5.70         5.65 o
   3  11  -8         15.50         19.54         6.41 o
   4  11  -8          1.67         -3.43         5.25 o
   5  11  -8          2.10          2.99         5.22 o
   6  11  -8         69.03         55.65         9.36 o
   7  11  -8         98.96         94.62        11.08 o
   8  11  -8         53.58         55.14        15.04 o
   9  11  -8         14.80         13.46         7.60 o
  10  11  -8         14.60          9.09         9.98 o
  11  11  -8         16.18          6.15         9.89 o
  12  11  -8         33.69         27.22        12.85 o
   0  12  -8         15.67         10.63        17.47 o
   1  12  -8          2.86          1.90         5.80 o
   2  12  -8         44.39         50.25         8.47 o
   3  12  -8         37.21         38.10         7.64 o
   4  12  -8         14.39         16.70         6.94 o
   5  12  -8         12.52         11.17         6.40 o
   6  12  -8         29.09         25.55         6.88 o
   7  12  -8         23.69         18.79         7.97 o
   8  12  -8         18.21          6.54        10.27 o
   9  12  -8         25.87         25.57        11.69 o
  10  12  -8         18.82          3.09        10.22 o
  11  12  -8         14.29         16.53        10.85 o
  12  12  -8         15.88          6.86        11.41 o
   0  13  -8          9.76         -9.12         9.27 o
   1  13  -8         12.79         12.10         6.69 o
   2  13  -8         22.21         22.21         7.53 o
   3  13  -8         14.61         23.61         7.31 o
   4  13  -8        206.49        191.02        14.33 o
   5  13  -8         13.54         22.75         7.34 o
   6  13  -8         25.37         28.58         8.87 o
   7  13  -8          0.67          0.69         7.15 o
   8  13  -8          4.93          2.53        10.44 o
   9  13  -8         17.53          7.86        10.99 o
  10  13  -8         17.25         15.42        10.69 o
   0  14  -8         44.84         41.36        14.07 o
   1  14  -8         66.59         80.32        11.47 o
   2  14  -8         19.07         32.08         9.48 o
   3  14  -8         44.54         47.92         9.11 o
   4  14  -8         24.65         40.77        10.09 o
   5  14  -8          2.80         15.59         8.14 o
   6  14  -8          3.37          4.26         8.00 o
   7  14  -8          3.69         -1.87         6.99 o
   8  14  -8          3.63          4.87        10.20 o
   9  14  -8          8.75         -9.68        12.78 o
   0  15  -8        111.28        117.23        19.30 o
   1  15  -8         95.41         85.65        14.04 o
   2  15  -8         20.97         28.84         8.16 o
   3  15  -8         22.92          7.96         5.92 o
   4  15  -8         26.01         16.80         8.16 o
   5  15  -8          1.27         11.38         9.45 o
   6  15  -8          7.88          3.93        10.74 o
   7  15  -8          0.41         -5.13        10.08 o
   0  16  -8        138.23        132.30        19.55 o
   1  16  -8         56.37         65.44        10.48 o
   2  16  -8         38.41         27.79         9.06 o
   3  16  -8         32.44         18.96         8.77 o
   4  16  -8          9.41         20.73         8.49 o
   2   0  -7       4094.08       4280.31        27.64 o
   4   0  -7       1735.19       1604.24       131.42 o
   6   0  -7         72.72         80.34        14.54 o
   8   0  -7        351.44        303.59        79.74 o
  10   0  -7        445.71        372.15        87.32 o
  12   0  -7         48.53         46.15         9.30 o
  14   0  -7         96.17         60.99        14.43 o
  16   0  -7         40.91         26.15        10.91 o
   1   1  -7          4.00          3.96         1.27 o
   2   1  -7        809.89        847.44         9.24 o
   3   1  -7        771.64        733.78        19.94 o
   4   1  -7        619.93        625.38        13.33 o
   5   1  -7         28.65         24.76         4.47 o
   6   1  -7        486.94        394.28        61.74 o
   7   1  -7        556.36        505.68        83.49 o
   8   1  -7        436.49        350.41        53.84 o
   9   1  -7        142.78        109.94        21.74 o
  10   1  -7        656.43        545.08        87.88 o
  11   1  -7         27.18         22.69         5.03 o
  12   1  -7         29.22         21.83         4.66 o
  13   1  -7         31.48         17.23         6.18 o
  14   1  -7          5.26          7.29         5.76 o
  15   1  -7        162.45         97.08        21.52 o
  16   1  -7         30.07         34.24        12.20 o
  17   1  -7          1.98         -2.58         7.62 o
   1   2  -7        410.84        418.53         7.95 o
   2   2  -7       1320.53       1332.87        14.73 o
   3   2  -7        802.49        883.07        13.74 o
   4   2  -7        334.39        327.27         9.28 o
   5   2  -7         68.07         48.61        13.77 o
   6   2  -7        553.03        439.11        76.90 o
   7   2  -7         36.05         33.30         6.06 o
   8   2  -7        439.67        378.86        67.16 o
   9   2  -7        128.37        107.93        16.84 o
  10   2  -7        273.82        232.02        48.55 o
  11   2  -7         27.22         22.04         5.35 o
  12   2  -7         61.58         44.00         6.34 o
  13   2  -7         32.99         17.07         5.83 o
  14   2  -7         23.89         20.20         6.92 o
  15   2  -7         18.38         14.78        10.91 o
  16   2  -7         35.32         30.84        13.13 o
  17   2  -7          6.04         -1.76         8.44 o
   1   3  -7        227.28        238.04         6.70 o
   2   3  -7        100.21        119.70         5.39 o
   3   3  -7        316.61        322.54         7.94 o
   4   3  -7        265.52        278.69         8.23 o
   5   3  -7        461.84        464.34        12.26 o
   6   3  -7         86.36         71.92        16.32 o
   7   3  -7        123.08        101.43        24.61 o
   8   3  -7        398.74        313.47        58.07 o
   9   3  -7         17.31         15.39         5.22 o
  10   3  -7         40.53         41.31        14.54 o
  11   3  -7         12.21         13.19         4.55 o
  12   3  -7        232.97        174.44        35.84 o
  13   3  -7         25.83         27.44        11.02 o
  14   3  -7          1.79         10.32         7.86 o
  15   3  -7         22.72          3.40         9.62 o
  16   3  -7         18.31          4.22         9.15 o
  17   3  -7         15.38         16.89        11.84 o
   1   4  -7         29.91         46.69         4.97 o
   2   4  -7        118.83        139.95         6.83 o
   3   4  -7        173.65        190.92         7.04 o
   4   4  -7        225.79        243.88         7.88 o
   5   4  -7        612.40        647.10        12.00 o
   6   4  -7        831.20        755.24        53.61 o
   7   4  -7        132.40        126.26        17.94 o
   8   4  -7        261.81        192.60        39.46 o
   9   4  -7         98.86         63.46        13.93 o
  10   4  -7        118.80        101.73        20.19 o
  11   4  -7         14.74         16.09         5.76 o
  12   4  -7         25.67         42.04        13.78 o
  13   4  -7          0.67         -1.06         7.86 o
  14   4  -7         48.19         34.36        12.55 o
  15   4  -7         24.43         31.66        11.96 o
  16   4  -7         11.14          2.93         9.62 o
  17   4  -7          8.70          5.04        10.44 o
   1   5  -7        473.14        525.38        12.09 o
   2   5  -7        157.17        191.35         8.29 o
   3   5  -7        139.79        149.65         7.64 o
   4   5  -7         35.50         38.40         4.27 o
   5   5  -7         46.62         55.15         5.70 o
   6   5  -7          1.67         -1.15         2.83 o
   7   5  -7        133.04        135.46         7.63 o
   8   5  -7         62.28         59.65         7.69 o
   9   5  -7         19.14          7.35         8.34 o
  10   5  -7         11.59          8.24         5.35 o
  11   5  -7        110.18        113.32        11.08 o
  12   5  -7         12.58         13.37        10.20 o
  13   5  -7         37.27         51.84        17.12 o
  14   5  -7          2.21         -5.16         8.56 o
  15   5  -7         14.15         10.20        11.02 o
  16   5  -7         19.47         12.78        11.26 o
  17   5  -7          4.54          4.57        10.91 o
   1   6  -7       2150.29       2221.50        24.83 o
   2   6  -7        125.16        146.51         8.33 o
   3   6  -7         19.92         20.51         3.79 o
   4   6  -7         25.92         22.78         3.66 o
   5   6  -7         14.75         13.26         3.20 o
   6   6  -7        531.50        546.03        12.73 o
   7   6  -7        145.63        135.69         6.80 o
   8   6  -7         74.25         62.89         7.91 o
   9   6  -7         18.12          9.27         4.88 o
  10   6  -7         11.36          6.60         4.67 o
  11   6  -7         86.82         80.57        12.81 o
  12   6  -7         17.92          7.97        10.79 o
  13   6  -7         51.24         49.73        15.25 o
  14   6  -7         27.97         10.91        11.96 o
  15   6  -7          1.95          6.45        12.08 o
  16   6  -7          9.82         20.17        12.78 o
   1   7  -7        843.33        857.93        17.08 o
   2   7  -7        153.40        147.11         7.44 o
   3   7  -7          4.54          2.66         2.97 o
   4   7  -7         89.90         97.16         6.63 o
   5   7  -7        164.59        173.84         7.99 o
   6   7  -7         12.98         10.51         3.40 o
   7   7  -7         38.88         39.61         4.90 o
   8   7  -7          3.48          0.82         4.74 o
   9   7  -7          8.72          8.60         4.97 o
  10   7  -7          4.25          2.53         4.63 o
  11   7  -7         53.73         41.92         8.22 o
  12   7  -7        145.80        159.23        35.83 o
  13   7  -7        101.78         93.24        22.28 o
  14   7  -7         57.07         46.79        17.12 o
  15   7  -7          9.62          3.52        10.91 o
  16   7  -7          0.02          1.41        11.73 o
   1   8  -7        374.10        404.41        11.48 o
   2   8  -7        153.72        174.92         8.34 o
   3   8  -7         84.28         81.82         6.86 o
   4   8  -7        363.15        344.17        11.21 o
   5   8  -7        145.74        160.28        10.57 o
   6   8  -7        121.31        133.36        10.31 o
   7   8  -7         67.17         55.63         6.95 o
   8   8  -7          2.13          0.14         4.80 o
   9   8  -7         58.45         63.82         8.50 o
  10   8  -7          6.88         12.19         6.44 o
  11   8  -7         11.19         25.16         8.14 o
  12   8  -7         94.26        113.82        17.37 o
  13   8  -7         97.70        105.24        16.99 o
  14   8  -7         40.18         42.50        12.54 o
  15   8  -7          6.94          3.79        10.27 o
   1   9  -7         37.58         40.50         6.85 o
   2   9  -7          1.14          3.84         4.83 o
   3   9  -7         75.93         81.87         9.91 o
   4   9  -7        673.25        669.61        20.36 o
   5   9  -7        288.12        314.71        14.94 o
   6   9  -7        495.07        477.53        16.43 o
   7   9  -7         48.14         46.33         8.00 o
   8   9  -7         28.21         24.98         6.30 o
   9   9  -7         27.98         28.10         6.45 o
  10   9  -7          3.92         -1.96         5.86 o
  11   9  -7         40.66         46.55        12.35 o
  12   9  -7         47.26         47.72        12.97 o
  13   9  -7        138.89        134.46        19.10 o
  14   9  -7         20.01         28.24        12.34 o
  15   9  -7         16.07          5.16         9.58 o
   1  10  -7         40.31         30.63         6.48 o
   2  10  -7          2.95          3.95         5.55 o
   3  10  -7          6.00         11.16         6.51 o
   4  10  -7        540.55        509.53        17.77 o
   5  10  -7        296.27        314.82        14.99 o
   6  10  -7         52.78         74.99        10.23 o
   7  10  -7          3.61          3.19         5.13 o
   8  10  -7         14.18         22.02         7.45 o
   9  10  -7          0.67          4.55         6.84 o
  10  10  -7         21.15         17.37         7.19 o
  11  10  -7         42.88         39.15        12.24 o
  12  10  -7          0.63          8.75        10.93 o
  13  10  -7         37.91         21.20        11.79 o
  14  10  -7         28.93         29.99        14.31 o
   1  11  -7         12.54          2.98         5.43 o
   2  11  -7         47.47         42.08         9.33 o
   3  11  -7         10.09         11.37         6.16 o
   4  11  -7         89.29         67.27         9.80 o
   5  11  -7          6.15          6.20         5.39 o
   6  11  -7         84.44         51.81         8.26 o
   7  11  -7          9.77         10.06         5.71 o
   8  11  -7         12.92          6.56         9.74 o
   9  11  -7          2.18         13.74         7.45 o
  10  11  -7         35.93         24.03        19.17 o
  11  11  -7          3.47          5.19         9.70 o
  12  11  -7         10.37          7.33        10.85 o
  13  11  -7          3.87          0.29         9.64 o
   1  12  -7         35.22         33.64         7.47 o
   2  12  -7         46.01         51.31         8.60 o
   3  12  -7          4.76         12.13         6.25 o
   4  12  -7         19.02         25.42         6.68 o
   5  12  -7         23.00         24.84         6.80 o
   6  12  -7         42.83         39.11         7.65 o
   7  12  -7         16.37          7.48         6.93 o
   8  12  -7         26.86         19.13        11.20 o
   9  12  -7         10.48         12.98        10.88 o
  10  12  -7          1.37        -11.71        20.35 o
  11  12  -7          1.57         -2.34         9.98 o
  12  12  -7         10.00         14.93        11.60 o
   1  13  -7        151.92        129.83        12.94 o
   2  13  -7         85.07         76.84        10.75 o
   3  13  -7          4.81          7.43         6.56 o
   4  13  -7         78.79         65.20        10.47 o
   5  13  -7         18.14         19.85         6.69 o
   6  13  -7          6.54         10.20         7.59 o
   7  13  -7         16.44          7.17         7.90 o
   8  13  -7         20.72         26.54        18.59 o
   9  13  -7         10.69          3.47        10.96 o
  10  13  -7          2.17          4.43        10.10 o
  11  13  -7          4.26         -5.82         9.45 o
   1  14  -7        226.42        214.45        15.64 o
   2  14  -7        110.59        120.95        13.33 o
   3  14  -7         40.97         38.19         8.33 o
   4  14  -7         34.89         42.92         8.81 o
   5  14  -7          8.78          5.05         7.40 o
   6  14  -7          8.96         18.80         8.64 o
   7  14  -7          0.04         -8.94         8.94 o
   8  14  -7          5.14         11.12        11.37 o
   9  14  -7          6.28         -6.29        16.18 o
  10  14  -7          9.60         -3.02        15.19 o
   1  15  -7        131.54        137.23        14.34 o
   2  15  -7        110.84        154.01        14.20 o
   3  15  -7         38.38         30.22         9.44 o
   4  15  -7         40.00         22.83         8.55 o
   5  15  -7          9.32         14.37         8.08 o
   6  15  -7          1.06         -3.09         9.33 o
   7  15  -7          0.40         -0.90        10.76 o
   8  15  -7          0.16         -2.16         9.58 o
   1  16  -7        103.67         95.53        14.12 o
   2  16  -7         88.29         84.48        14.01 o
   3  16  -7         16.30          0.43         7.52 o
   4  16  -7          0.49          6.02         9.66 o
   5  16  -7          1.27         -4.06         8.61 o
   6  16  -7          0.57          9.25        11.28 o
   1  17  -7         41.18         29.83        27.38 o
   2  17  -7         23.29          9.40         7.68 o
   3  17  -7          1.85          4.96         7.45 o
   0   0  -6       2993.85       2938.09        99.36 o
   2   0  -6        245.45        274.15         8.34 o
   4   0  -6        462.71        451.67        12.62 o
   6   0  -6       1840.98       1543.57       235.28 o
   8   0  -6        260.94        227.92        48.22 o
  10   0  -6        124.38        102.37        32.26 o
  12   0  -6        162.54        150.17        36.54 o
  14   0  -6         40.00         19.70         9.50 o
  16   0  -6          3.47          2.35         7.97 o
  18   0  -6          3.65         -7.51         7.51 o
   0   1  -6        208.68        227.66         5.22 o
   1   1  -6         30.87         33.55         2.09 o
   2   1  -6        747.89        740.93        13.36 o
   3   1  -6        583.10        575.97        37.31 o
   4   1  -6       1226.79       1135.36        90.46 o
   5   1  -6        725.16        777.98        20.13 o
   6   1  -6       6539.57       5325.89       679.36 o
   7   1  -6        544.66        455.60        60.71 o
   8   1  -6        485.66        426.96        56.59 o
   9   1  -6        566.71        497.83        68.09 o
  10   1  -6        115.59        113.52        20.85 o
  11   1  -6        237.42        204.14        32.14 o
  12   1  -6        674.90        576.43       102.08 o
  13   1  -6         29.60         18.12         6.49 o
  14   1  -6         27.66         16.65         6.22 o
  15   1  -6         32.27         14.30         7.01 o
  16   1  -6         18.15          5.10         6.04 o
  17   1  -6          5.81          5.47         5.59 o
  18   1  -6          0.33          3.73        11.32 o
   0   2  -6         14.99         15.36         2.35 o
   1   2  -6        499.06        534.35         8.21 o
   2   2  -6        289.81        336.60         6.84 o
   3   2  -6        508.96        578.08        10.83 o
   4   2  -6       1837.95       2000.82        24.14 o
   5   2  -6        925.94        738.69       140.64 o
   6   2  -6       5165.54       5216.77       114.17 o
   7   2  -6        369.63        352.37        51.72 o
   8   2  -6        100.73         87.79        16.47 o
   9   2  -6        186.59        166.00        27.94 o
  10   2  -6         13.21         12.36         3.88 o
  11   2  -6        232.41        226.29        34.78 o
  12   2  -6        710.00        624.39        79.69 o
  13   2  -6         28.68         19.67         8.44 o
  14   2  -6         86.78         49.48         9.55 o
  15   2  -6         10.38          6.19         5.77 o
  16   2  -6          7.19         -1.59         5.58 o
  17   2  -6          3.36          0.15         5.49 o
  18   2  -6          3.41         -3.05        10.09 o
   0   3  -6        110.11        102.37         8.09 o
   1   3  -6        241.78        298.32         7.74 o
   2   3  -6       1134.75       1175.02        14.95 o
   3   3  -6        449.21        484.66         8.90 o
   4   3  -6        406.90        397.39         8.53 o
   5   3  -6       3553.31       2535.34       541.17 o
   6   3  -6       2994.88       2494.37       310.70 o
   7   3  -6       1267.09       1064.04       182.25 o
   8   3  -6        425.47        348.65        67.32 o
   9   3  -6          0.39         -0.97         2.42 o
  10   3  -6         94.71         72.85        10.92 o
  11   3  -6        140.91        136.96        24.11 o
  12   3  -6        892.31        717.86       139.08 o
  13   3  -6         92.98         56.24        19.41 o
  14   3  -6         61.17         35.72        11.61 o
  15   3  -6          2.13          2.02         5.02 o
  16   3  -6          7.02          4.92         5.48 o
  17   3  -6         16.80         25.21        12.55 o
  18   3  -6          1.65          9.03        11.14 o
   0   4  -6        102.91        127.95         8.57 o
   1   4  -6        334.96        387.06         9.36 o
   2   4  -6         24.13         34.10         4.63 o
   3   4  -6        584.15        599.76        11.66 o
   4   4  -6       1370.26       1412.21        16.07 o
   5   4  -6       1937.34       1967.46        19.39 o
   6   4  -6       1622.99       1398.36       156.04 o
   7   4  -6        872.19        661.10       120.62 o
   8   4  -6         62.41         52.61        11.54 o
   9   4  -6         11.97          8.71         3.12 o
  10   4  -6         50.71         42.74         7.60 o
  11   4  -6          3.41          4.55         3.49 o
  12   4  -6        214.05        143.94        22.54 o
  13   4  -6         41.18         24.36        10.55 o
  14   4  -6         31.45         16.33         8.74 o
  15   4  -6         18.81          4.43        11.26 o
  16   4  -6          4.71          4.22        10.91 o
  17   4  -6          1.56          5.51        10.67 o
   0   5  -6        211.29        208.73        14.55 o
   1   5  -6       1102.47       1222.94        16.83 o
   2   5  -6        196.56        193.54         7.85 o
   3   5  -6        152.09        176.29         6.56 o
   4   5  -6       1215.00       1293.65        15.07 o
   5   5  -6        443.24        432.83         8.79 o
   6   5  -6        198.88        202.13         7.91 o
   7   5  -6         11.29          9.59         2.22 o
   8   5  -6         66.71         61.49         9.34 o
   9   5  -6         16.96         15.69         3.15 o
  10   5  -6         24.77         18.16         3.47 o
  11   5  -6         29.90         16.82         4.47 o
  12   5  -6         12.87          4.87         4.81 o
  13   5  -6          4.55          2.75         4.21 o
  14   5  -6         32.75         30.14        13.84 o
  15   5  -6          7.74         11.61        10.91 o
  16   5  -6          7.74         12.78        12.20 o
  17   5  -6          1.19         -3.28        10.55 o
   0   6  -6        464.26        487.12        21.19 o
   1   6  -6       1130.14       1223.86        18.05 o
   2   6  -6         78.78         84.50         5.68 o
   3   6  -6        288.98        326.07         8.85 o
   4   6  -6        226.63        226.65         7.67 o
   5   6  -6         64.29         67.75         5.45 o
   6   6  -6         85.59         84.71         5.49 o
   7   6  -6         20.78         24.63         3.68 o
   8   6  -6         32.97         28.99         3.78 o
   9   6  -6         16.96         16.36         3.39 o
  10   6  -6          4.10          1.65         3.21 o
  11   6  -6          3.94          4.95         5.08 o
  12   6  -6         34.39         26.39        12.20 o
  13   6  -6          2.04         -1.06         9.50 o
  14   6  -6         64.03         70.84        20.29 o
  15   6  -6         24.04          9.97        12.43 o
  16   6  -6         15.82         21.23        13.84 o
  17   6  -6          1.02          0.94        12.20 o
   0   7  -6         84.55         87.37        14.02 o
   1   7  -6        533.55        561.61        11.78 o
   2   7  -6          7.12          1.07         2.87 o
   3   7  -6        375.35        427.56        10.53 o
   4   7  -6        144.64        167.57         7.53 o
   5   7  -6          1.20         -1.37         2.72 o
   6   7  -6         43.32         41.39         4.99 o
   7   7  -6         48.31         62.05         5.65 o
   8   7  -6         12.88         10.20         4.14 o
   9   7  -6         62.02         58.16         6.08 o
  10   7  -6         66.84         62.96         8.36 o
  11   7  -6         51.57         56.20         8.97 o
  12   7  -6         28.24         31.31        14.07 o
  13   7  -6          1.57         -8.80         8.80 o
  14   7  -6          6.49         -7.97         9.26 o
  15   7  -6          3.88          3.17        12.08 o
  16   7  -6          5.21         13.96        12.31 o
   0   8  -6        127.82        139.07         9.32 o
   1   8  -6        136.09        137.23         7.33 o
   2   8  -6         59.80         65.41         6.11 o
   3   8  -6        120.32        109.48         6.93 o
   4   8  -6         94.65        115.33         7.14 o
   5   8  -6        105.15        107.53         7.02 o
   6   8  -6         70.53         74.83         7.05 o
   7   8  -6         24.65         13.40         5.32 o
   8   8  -6         88.35         96.29         9.69 o
   9   8  -6         92.84        101.76        10.10 o
  10   8  -6         12.96          9.42         6.44 o
  11   8  -6         16.87         20.79         9.68 o
  12   8  -6         10.64         16.44         9.71 o
  13   8  -6         10.81          8.11         9.60 o
  14   8  -6         29.14         16.51        10.34 o
  15   8  -6          0.73         -4.41        15.77 o
  16   8  -6          4.00         -4.22        11.14 o
   0   9  -6        101.83         91.02        12.32 o
   1   9  -6         64.11         75.99         8.34 o
   2   9  -6         54.84         55.55         7.61 o
   3   9  -6         14.09          7.18         4.72 o
   4   9  -6        355.18        290.39        12.61 o
   5   9  -6        117.73        118.12        10.23 o
   6   9  -6        502.51        523.71        16.67 o
   7   9  -6         31.28         26.22         7.24 o
   8   9  -6         88.13         70.79        13.78 o
   9   9  -6        341.14        325.65        14.56 o
  10   9  -6         38.20         28.92         7.88 o
  11   9  -6          5.86          4.22         8.54 o
  12   9  -6          8.12          8.19        10.13 o
  13   9  -6        102.23        109.85        33.95 o
  14   9  -6          5.66          4.18         8.91 o
  15   9  -6         29.42         28.18        12.16 o
   0  10  -6         97.47         77.73        14.90 o
   1  10  -6          1.85          1.82         4.30 o
   2  10  -6         15.07         22.75         5.75 o
   3  10  -6         33.07         26.73         6.25 o
   4  10  -6        555.65        486.83        21.28 o
   5  10  -6        152.82        178.15        12.92 o
   6  10  -6        524.08        537.12        18.06 o
   7  10  -6         61.18         64.48         9.08 o
   8  10  -6        145.51        165.39        14.55 o
   9  10  -6        135.62        139.42        14.37 o
  10  10  -6        231.65        234.91        20.49 o
  11  10  -6        156.30        197.84        20.77 o
  12  10  -6         19.75         25.98        11.08 o
  13  10  -6         54.51         50.48        13.52 o
  14  10  -6         39.00         47.42        13.90 o
  15  10  -6          9.14          8.50        10.50 o
   0  11  -6         11.40         10.83         7.46 o
   1  11  -6         17.55         20.05         6.11 o
   2  11  -6         10.20         -0.96         5.06 o
   3  11  -6         21.68         19.98         6.53 o
   4  11  -6        286.59        279.81        14.33 o
   5  11  -6        109.89         98.75        11.36 o
   6  11  -6         64.49         85.65        10.83 o
   7  11  -6         74.04         65.60        10.64 o
   8  11  -6        120.30        106.98        17.05 o
   9  11  -6        167.03        179.83        19.70 o
  10  11  -6         41.67         28.64        10.90 o
  11  11  -6         13.76         -1.30         9.12 o
  12  11  -6          5.27          3.09        13.54 o
  13  11  -6         12.22         13.80        11.64 o
  14  11  -6         10.72         15.99        11.82 o
   0  12  -6          5.39         -0.96         8.20 o
   1  12  -6        116.75        110.42        11.67 o
   2  12  -6         46.51         26.71         7.01 o
   3  12  -6         35.73         35.37         7.58 o
   4  12  -6         60.17         43.99         7.59 o
   5  12  -6         14.16         10.78         5.34 o
   6  12  -6         42.18         35.20         6.98 o
   7  12  -6         37.08         24.49        10.48 o
   8  12  -6         62.29         56.22        12.92 o
   9  12  -6          9.06         -3.11        12.31 o
  10  12  -6         32.93         32.35        11.52 o
  11  12  -6         20.51         12.95        10.73 o
  12  12  -6          8.14          1.86         9.99 o
  13  12  -6          4.10         -8.12         9.24 o
   0  13  -6        125.70        163.13        20.43 o
   1  13  -6         16.14         21.34         7.65 o
   2  13  -6        105.91        134.70        12.59 o
   3  13  -6         10.86         17.32         6.35 o
   4  13  -6          9.67         -0.52         5.47 o
   5  13  -6          8.04          2.58         5.58 o
   6  13  -6         61.62         66.16        11.75 o
   7  13  -6         21.56         16.05         9.78 o
   8  13  -6          7.32         -6.91         9.09 o
   9  13  -6         13.62          5.65         9.74 o
  10  13  -6         14.36          7.97        10.16 o
  11  13  -6          1.59          4.99        11.55 o
  12  13  -6          0.01         -0.47         9.95 o
   0  14  -6         74.53        109.81        21.76 o
   1  14  -6        357.75        369.31        18.71 o
   2  14  -6        100.63         95.87        11.95 o
   3  14  -6         50.24         38.26         7.91 o
   4  14  -6         22.92         39.31         9.38 o
   5  14  -6          6.63         -0.53         7.06 o
   6  14  -6          0.47         -6.44         6.44 o
   7  14  -6         10.00         -2.63        11.20 o
   8  14  -6          2.45         -5.54         9.60 o
   9  14  -6          1.80          0.88         9.90 o
  10  14  -6          0.27         11.39        10.91 o
  11  14  -6          2.13         -5.97         9.63 o
   0  15  -6         55.77         93.39        18.50 o
   1  15  -6        137.30        123.11        14.92 o
   2  15  -6         45.00         34.79         8.44 o
   3  15  -6          6.53          2.11        13.21 o
   4  15  -6          5.23          9.50         7.55 o
   5  15  -6          2.93         10.12         7.85 o
   6  15  -6          9.20         -8.65         8.65 o
   7  15  -6          0.16         -9.15         9.15 o
   8  15  -6          2.18         -6.89         8.95 o
   9  15  -6          3.39         11.49        10.40 o
   0  16  -6         58.50         96.97        15.95 o
   1  16  -6         83.57         54.13        11.56 o
   2  16  -6         26.73         19.86         9.61 o
   3  16  -6          7.05          2.59         7.11 o
   4  16  -6          5.71         -2.09         7.47 o
   5  16  -6          3.78         -4.82         6.85 o
   6  16  -6          4.89          2.63        11.20 o
   7  16  -6          0.99          4.21         9.94 o
   8  16  -6          5.32         14.34        11.35 o
   0  17  -6         37.91         39.99        20.05 o
   1  17  -6         17.77          6.23        11.59 o
   2  17  -6         12.54         10.30        10.61 o
   3  17  -6          6.11         16.36         8.33 o
   4  17  -6          5.88          9.49         6.91 o
   5  17  -6          6.22         -4.34        10.42 o
   2   0  -5          3.46          4.81         1.96 o
   4   0  -5        541.95        513.78        24.08 o
   6   0  -5       4301.19       3462.83       797.07 o
   8   0  -5        261.05        183.57        51.39 o
  10   0  -5        111.40        116.52        14.86 o
  12   0  -5       2641.00       2327.95       548.73 o
  14   0  -5         27.27         26.86        10.67 o
  16   0  -5          3.29         -5.98         6.33 o
  18   0  -5          0.64          8.33         8.91 o
   1   1  -5        549.02        526.03         5.58 o
   2   1  -5        141.78        136.22         3.48 o
   3   1  -5        266.72        225.81        17.69 o
   4   1  -5        453.30        424.03        10.31 o
   5   1  -5       2300.35       1981.53       257.08 o
   6   1  -5       5454.49       4693.94       637.92 o
   7   1  -5        791.26        627.44        80.59 o
   8   1  -5        206.30        174.53        24.99 o
   9   1  -5         11.52         10.34         3.32 o
  10   1  -5         26.42         31.34         6.96 o
  11   1  -5        616.10        618.82        50.23 o
  12   1  -5        252.15        234.38        26.99 o
  13   1  -5        541.74        338.55        44.37 o
  14   1  -5         41.88         24.08         7.66 o
  15   1  -5          1.78         -2.55         5.01 o
  16   1  -5          1.85          1.27         5.40 o
  17   1  -5         16.09          9.97         6.47 o
  18   1  -5          1.67          7.04         6.58 o
   1   2  -5        508.33        518.07         8.39 o
   2   2  -5         12.70         13.05         2.06 o
   3   2  -5        512.87        578.67        11.75 o
   4   2  -5       1498.22       1127.94       233.62 o
   5   2  -5       6747.90       5379.55       897.08 o
   6   2  -5       6780.91       5709.66       868.62 o
   7   2  -5        429.24        365.13        58.09 o
   8   2  -5        397.44        342.19        50.79 o
   9   2  -5         53.86         56.60         7.92 o
  10   2  -5         87.91         73.28         7.00 o
  11   2  -5       1218.43       1076.64       111.66 o
  12   2  -5       1578.22       1401.22       194.11 o
  13   2  -5        404.11        241.76        39.66 o
  14   2  -5         48.33         39.83        11.96 o
  15   2  -5         14.43          6.34         5.99 o
  16   2  -5          3.24          7.49         6.09 o
  17   2  -5         20.34         14.53         7.79 o
  18   2  -5          2.22         -0.56         6.09 o
   1   3  -5        389.78        361.20         7.85 o
   2   3  -5         75.80         80.71         4.61 o
   3   3  -5        609.71        639.24        12.52 o
   4   3  -5        152.46        134.46        22.44 o
   5   3  -5        341.44        263.19        37.88 o
   6   3  -5       3459.71       3042.42       337.11 o
   7   3  -5        788.77        587.68       100.01 o
   8   3  -5         13.41         10.38         2.79 o
   9   3  -5         46.14         48.85         5.02 o
  10   3  -5        174.42        164.04        17.00 o
  11   3  -5        187.39        196.76        21.74 o
  12   3  -5        614.77        518.36        88.27 o
  13   3  -5        152.80        105.68        35.83 o
  14   3  -5         13.56          7.73         5.88 o
  15   3  -5          6.74          3.37         5.88 o
  16   3  -5          3.38         -1.58         5.64 o
  17   3  -5          2.05          1.73        10.96 o
  18   3  -5          0.11         -3.15         6.11 o
   1   4  -5         32.51         38.44         4.22 o
   2   4  -5        217.69        231.51         7.35 o
   3   4  -5        232.69        256.05         6.53 o
   4   4  -5       2001.76       2133.76        20.71 o
   5   4  -5        657.88        581.95        41.50 o
   6   4  -5        899.84        789.03        81.26 o
   7   4  -5        331.10        291.51        32.02 o
   8   4  -5         59.51         52.64         5.02 o
   9   4  -5         46.31         43.55         4.79 o
  10   4  -5          0.50          1.37         2.36 o
  11   4  -5         39.25         35.46        11.87 o
  12   4  -5         73.08         61.57        10.92 o
  13   4  -5         10.27          4.89        10.44 o
  14   4  -5         90.79         49.49        24.04 o
  15   4  -5          8.44          4.90         5.38 o
  16   4  -5         80.53         81.25        12.77 o
  17   4  -5          0.68          6.01         6.51 o
  18   4  -5          1.08         14.58         7.36 o
   1   5  -5       1094.71       1103.49        15.41 o
   2   5  -5        697.67        682.96        10.73 o
   3   5  -5       2407.16       2398.66        19.55 o
   4   5  -5       1968.30       2188.83        18.94 o
   5   5  -5        316.04        275.56         7.62 o
   6   5  -5        120.97        141.22         5.81 o
   7   5  -5        116.81        109.89        10.19 o
   8   5  -5          5.43          6.09         2.40 o
   9   5  -5         62.26         57.59         5.11 o
  10   5  -5          2.21          3.40         2.63 o
  11   5  -5         20.64         16.43         6.70 o
  12   5  -5         28.70         16.90        12.14 o
  13   5  -5         40.74         31.82        15.42 o
  14   5  -5         79.65         63.93        29.44 o
  15   5  -5         71.29         54.95        12.37 o
  16   5  -5         80.59         76.79        16.77 o
  17   5  -5          5.65          6.72         8.62 o
  18   5  -5          7.02          7.86        13.13 o
   1   6  -5        102.82         98.98         6.83 o
   2   6  -5       1559.44       1710.46        17.83 o
   3   6  -5        872.27        955.11        13.69 o
   4   6  -5         92.71         81.97         5.65 o
   5   6  -5        323.38        380.82         9.36 o
   6   6  -5         46.31         50.98         5.04 o
   7   6  -5         67.76         83.49         5.11 o
   8   6  -5        142.42        148.61         6.49 o
   9   6  -5         29.82         29.57         6.26 o
  10   6  -5         13.65         11.56         3.71 o
  11   6  -5          3.24         -2.36         3.55 o
  12   6  -5         13.94         11.28         5.45 o
  13   6  -5          6.11          6.78         7.74 o
  14   6  -5         27.54         30.12         8.12 o
  15   6  -5         38.73         24.39        17.77 o
  16   6  -5         15.63          2.31         6.44 o
  17   6  -5          4.95         -1.17        11.84 o
   1   7  -5         16.81         10.76         3.06 o
   2   7  -5        291.33        294.62         8.78 o
   3   7  -5       1868.26       1931.43        21.25 o
   4   7  -5       1078.60       1122.45        15.89 o
   5   7  -5         58.69         65.51         5.76 o
   6   7  -5         13.40         16.80         3.57 o
   7   7  -5         20.06         25.77         5.18 o
   8   7  -5          4.20          1.69         3.17 o
   9   7  -5         50.72         47.45         5.84 o
  10   7  -5         15.13         10.96         4.41 o
  11   7  -5         26.24         31.54         6.52 o
  12   7  -5         18.34         14.77         6.44 o
  13   7  -5        132.19         98.25        12.59 o
  14   7  -5        171.29        139.21        15.84 o
  15   7  -5         25.39         25.92        15.36 o
  16   7  -5          1.30         -1.17        12.20 o
  17   7  -5          1.35          1.99        10.91 o
   1   8  -5          6.41          8.93         2.51 o
   2   8  -5         71.46         71.04         5.81 o
   3   8  -5         37.98         46.23         5.09 o
   4   8  -5         76.08         79.37         6.22 o
   5   8  -5          9.10          8.41         3.09 o
   6   8  -5         73.49         83.02         6.56 o
   7   8  -5         69.00         71.73        10.40 o
   8   8  -5          8.18          5.52         5.04 o
   9   8  -5        115.93        122.57        11.22 o
  10   8  -5        194.61        184.94        15.69 o
  11   8  -5        128.81        120.56        11.29 o
  12   8  -5         69.68         70.81        10.84 o
  13   8  -5         17.22          4.51         7.45 o
  14   8  -5         19.53          5.16        13.72 o
  15   8  -5         34.15         23.22        14.89 o
  16   8  -5          7.47         10.20        13.25 o
   1   9  -5         61.94         57.07         5.77 o
   2   9  -5        167.63        167.55         7.17 o
   3   9  -5        147.99        159.54         8.09 o
   4   9  -5         28.95         22.87         4.26 o
   5   9  -5         60.56         60.59         7.92 o
   6   9  -5         80.43         88.11         9.58 o
   7   9  -5        283.55        310.99        19.60 o
   8   9  -5        581.30        635.22        27.07 o
   9   9  -5        254.57        291.66        14.70 o
  10   9  -5        154.38        218.92        15.27 o
  11   9  -5         72.91         66.38        16.01 o
  12   9  -5         14.07         13.20        10.35 o
  13   9  -5         29.98         35.08        11.53 o
  14   9  -5         21.43         35.30        12.24 o
  15   9  -5          4.62          8.65        10.60 o
  16   9  -5          0.85          5.79        10.74 o
   1  10  -5         20.59         17.68         4.88 o
   2  10  -5         19.19          6.06         4.53 o
   3  10  -5         21.02         18.76         5.62 o
   4  10  -5         58.72         57.50         7.80 o
   5  10  -5        153.57        150.62        12.41 o
   6  10  -5         51.36         65.83        12.03 o
   7  10  -5        475.46        422.60        20.22 o
   8  10  -5        161.03        116.97        14.23 o
   9  10  -5        113.84         96.21        16.20 o
  10  10  -5        247.19        257.99        21.84 o
  11  10  -5         77.24         65.23        17.83 o
  12  10  -5         22.75         27.80        11.26 o
  13  10  -5         39.12         42.53        12.84 o
  14  10  -5         13.37         24.62        11.44 o
  15  10  -5          6.38          0.85        10.19 o
   1  11  -5         51.29         49.35         7.31 o
   2  11  -5         31.48         32.64         6.33 o
   3  11  -5          9.90         14.25         5.60 o
   4  11  -5         53.39         44.77         7.42 o
   5  11  -5         86.50        115.86        11.48 o
   6  11  -5        190.17        219.91        13.75 o
   7  11  -5         82.43        102.96        13.45 o
   8  11  -5        196.31        214.95        19.44 o
   9  11  -5         26.81         13.79        10.06 o
  10  11  -5         98.44        112.33        18.90 o
  11  11  -5         54.52         75.46        26.51 o
  12  11  -5         16.70         10.97        31.90 o
  13  11  -5         13.19          9.09        10.53 o
  14  11  -5          2.31          6.11        10.36 o
  15  11  -5         11.34         25.58        11.97 o
   1  12  -5        454.65        441.08        16.76 o
   2  12  -5         27.60         23.76         6.78 o
   3  12  -5          6.08          0.42         5.17 o
   4  12  -5         59.83         44.23         7.97 o
   5  12  -5         38.04         22.66         7.93 o
   6  12  -5          4.49         10.86         5.74 o
   7  12  -5         92.88         62.20        13.96 o
   8  12  -5          6.20         -4.18         8.82 o
   9  12  -5          3.12         -2.20        19.17 o
  10  12  -5         21.79         16.81        10.98 o
  11  12  -5         31.84         34.15        12.67 o
  12  12  -5         16.07         18.93        15.07 o
  13  12  -5          4.08          3.47         9.78 o
  14  12  -5          2.22          3.84        10.77 o
   1  13  -5        336.55        403.92        17.48 o
   2  13  -5        121.69        148.68        12.86 o
   3  13  -5         14.87          8.52         6.06 o
   4  13  -5          3.46          1.09         5.19 o
   5  13  -5          1.34          5.03         5.12 o
   6  13  -5         14.55         10.08         9.25 o
   7  13  -5         16.70         21.28        10.45 o
   8  13  -5          0.10         -1.64         9.03 o
   9  13  -5          4.13          5.10         9.37 o
  10  13  -5          9.84          1.10         9.44 o
  11  13  -5          3.32          2.95         9.05 o
  12  13  -5          0.21         -8.47        10.44 o
  13  13  -5          4.88         10.48        11.09 o
   1  14  -5        406.46        347.27        17.61 o
   2  14  -5        529.62        485.53        19.04 o
   3  14  -5         42.90         37.40        10.41 o
   4  14  -5         11.09          7.67        18.03 o
   5  14  -5         26.90         14.60         8.36 o
   6  14  -5         14.88         29.53        11.23 o
   7  14  -5          1.50         -7.75         8.27 o
   8  14  -5          0.24         -2.55         8.50 o
   9  14  -5          0.67          2.29         9.62 o
  10  14  -5          2.84         -3.48         8.58 o
  11  14  -5          1.43          5.55        14.54 o
  12  14  -5          1.05          7.65        10.52 o
   1  15  -5        128.88        158.08        13.88 o
   2  15  -5        125.38        121.73        15.21 o
   3  15  -5         21.14         12.91         8.04 o
   4  15  -5          8.43          1.05        11.36 o
   5  15  -5          0.33         -0.95         6.89 o
   6  15  -5          4.65          4.38         9.23 o
   7  15  -5          1.82         -8.00         8.00 o
   8  15  -5          1.84         11.20         9.99 o
   9  15  -5          0.56         11.66        12.49 o
  10  15  -5          1.46          1.95        10.28 o
   1  16  -5          6.86         22.48         7.85 o
   2  16  -5         22.62         12.13         7.33 o
   3  16  -5         12.17         17.80         7.97 o
   4  16  -5          0.55         -6.04         6.68 o
   5  16  -5          4.16         -1.85        11.14 o
   6  16  -5          0.72         -5.39         9.13 o
   7  16  -5          2.02         -1.65        10.43 o
   8  16  -5          3.60          1.10        13.78 o
   9  16  -5          0.85         -7.47        10.00 o
   1  17  -5          3.31         -0.59         9.78 o
   2  17  -5          0.34          6.67         9.85 o
   3  17  -5          3.87          2.93        12.78 o
   4  17  -5          0.17         15.71         7.11 o
   5  17  -5          1.06          0.00         9.06 o
   6  17  -5          1.03         -4.03        10.94 o
   1  18  -5          0.52         -9.54         9.54 o
   2  18  -5          0.77         18.29        11.12 o
   3  18  -5          0.37          6.70        10.73 o
   0   0  -4       4269.98       4645.18       125.78 o
   2   0  -4        715.94        703.39        11.03 o
   4   0  -4       8449.37       8499.26       634.72 o
   6   0  -4       8358.95       8261.91       556.38 o
   8   0  -4        562.99        584.31        38.17 o
  10   0  -4        315.90        322.39        18.80 o
  12   0  -4        104.00         86.60        18.12 o
  14   0  -4         17.89         15.01        10.55 o
  16   0  -4         16.00         10.91         8.91 o
  18   0  -4         18.67         14.78        11.96 o
   0   1  -4       7030.33       7065.30       111.88 o
   1   1  -4       1802.36       1693.53        15.02 o
   2   1  -4       3712.35       3946.47        24.30 o
   3   1  -4       4902.55       4414.28       409.95 o
   4   1  -4        914.94        782.40        88.82 o
   5   1  -4        455.34        375.99        51.51 o
   6   1  -4       2114.98       1683.78       206.34 o
   7   1  -4        629.66        569.19        65.85 o
   8   1  -4        307.55        299.40        20.28 o
   9   1  -4        597.97        539.60        31.23 o
  10   1  -4        258.72        240.32        17.05 o
  11   1  -4        828.72        811.46        54.13 o
  12   1  -4        138.01        127.73        21.43 o
  13   1  -4        232.94        174.91        15.06 o
  14   1  -4        144.97        147.50        28.27 o
  15   1  -4        146.64        121.06        24.34 o
  16   1  -4          4.58         -0.24         5.74 o
  17   1  -4         20.19         17.65         7.68 o
  18   1  -4          1.05          5.99         7.06 o
  19   1  -4          5.33         -4.39         6.76 o
   0   2  -4       2469.93       2238.31        28.74 o
   1   2  -4         80.20        110.08         4.31 o
   2   2  -4       5314.17       5301.51        31.40 o
   3   2  -4       7860.79       8089.05        34.11 o
   4   2  -4       2692.19       2363.57       272.70 o
   5   2  -4       2723.30       2458.34       259.60 o
   6   2  -4       1568.27       1453.87       218.74 o
   7   2  -4       1280.24       1212.93       182.26 o
   8   2  -4          3.51          3.22         2.40 o
   9   2  -4        506.89        495.39        43.67 o
  10   2  -4        148.66        151.50        14.75 o
  11   2  -4        157.31        163.86        18.01 o
  12   2  -4         97.24         94.44        14.56 o
  13   2  -4        260.16        192.19        50.45 o
  14   2  -4         75.25         56.19        11.33 o
  15   2  -4        158.01        130.02        29.38 o
  16   2  -4          3.88          4.51         5.86 o
  17   2  -4          4.05         -2.10         6.09 o
  18   2  -4          4.12         -2.96         5.58 o
  19   2  -4          5.66         -6.41         6.41 o
   0   3  -4       1044.56        996.99        16.58 o
   1   3  -4        112.80        117.94         4.85 o
   2   3  -4        502.35        531.04         8.94 o
   3   3  -4       2920.62       2975.98        20.80 o
   4   3  -4        647.00        614.79        75.26 o
   5   3  -4       2692.10       2445.30       280.89 o
   6   3  -4        948.99        794.71       121.99 o
   7   3  -4        950.44        868.68        87.85 o
   8   3  -4        294.00        277.09        28.53 o
   9   3  -4         30.00         21.76         5.00 o
  10   3  -4        286.62        276.13        25.78 o
  11   3  -4         59.72         63.90        10.32 o
  12   3  -4        160.18        123.29        27.62 o
  13   3  -4         56.19         33.77        19.12 o
  14   3  -4         19.64          4.49         5.83 o
  15   3  -4         80.98         55.22        25.27 o
  16   3  -4         14.11         13.12         6.73 o
  17   3  -4          8.46          0.25         6.60 o
  18   3  -4          1.15          5.64         6.95 o
   0   4  -4         61.28         65.39         6.26 o
   1   4  -4        793.79        796.05        11.59 o
   2   4  -4         58.95         55.77         3.76 o
   3   4  -4        176.25        198.72         5.67 o
   4   4  -4       2260.41       2498.61        15.46 o
   5   4  -4        365.79        341.66        24.80 o
   6   4  -4         66.31         69.74         6.80 o
   7   4  -4         44.32         40.48         5.40 o
   8   4  -4         70.15         66.91         7.22 o
   9   4  -4         26.79         26.85         4.48 o
  10   4  -4         29.21         20.78         5.30 o
  11   4  -4         86.20         82.50        13.31 o
  12   4  -4          0.25          0.57         4.51 o
  13   4  -4         55.44         45.66         9.97 o
  14   4  -4         67.91         50.50        25.10 o
  15   4  -4         36.75         38.36        17.24 o
  16   4  -4         25.65         14.50         7.77 o
  17   4  -4         36.12         48.40        19.29 o
  18   4  -4         12.93         14.62         7.79 o
   0   5  -4        949.48        992.65        19.82 o
   1   5  -4       1766.63       1750.22        18.45 o
   2   5  -4       2099.17       2195.34        18.33 o
   3   5  -4        135.14        132.10         5.47 o
   4   5  -4       2355.29       2514.70        29.78 o
   5   5  -4        828.40        884.57        10.76 o
   6   5  -4         79.38         80.91         4.81 o
   7   5  -4        141.98        135.52        10.94 o
   8   5  -4         11.55         16.58         2.93 o
   9   5  -4         12.85         12.76         2.83 o
  10   5  -4         34.81         28.67         3.98 o
  11   5  -4         63.94         62.35        10.03 o
  12   5  -4         45.37         35.39         7.91 o
  13   5  -4         33.57         19.61        14.60 o
  14   5  -4          0.35          2.03         4.69 o
  15   5  -4          6.67          9.91         6.54 o
  16   5  -4          8.31          7.32         6.33 o
  17   5  -4          7.73          0.61         6.68 o
  18   5  -4         12.50         14.51         7.59 o
   0   6  -4       2864.21       3107.63        37.17 o
   1   6  -4         35.41         32.20         4.02 o
   2   6  -4        759.41        827.62        12.39 o
   3   6  -4       1440.18       1455.48        16.26 o
   4   6  -4       2559.16       2748.17        22.41 o
   5   6  -4        211.21        258.68         7.83 o
   6   6  -4          1.60          2.59         2.91 o
   7   6  -4         47.88         52.06         4.55 o
   8   6  -4          2.00          2.66         2.36 o
   9   6  -4          4.75          2.84         2.67 o
  10   6  -4         44.57         33.63         8.94 o
  11   6  -4         35.64         27.82         5.55 o
  12   6  -4          4.45         -0.10         4.88 o
  13   6  -4        135.05        100.19        30.85 o
  14   6  -4        121.40        106.00        17.95 o
  15   6  -4         25.52         17.78        12.96 o
  16   6  -4          1.57         -1.21         5.68 o
  17   6  -4         12.29          9.52        10.91 o
  18   6  -4          4.27          4.18         7.33 o
   0   7  -4        158.85        205.42         9.51 o
   1   7  -4        847.16        811.24        11.90 o
   2   7  -4        854.18        878.31        13.67 o
   3   7  -4          6.07          7.80         2.98 o
   4   7  -4         56.31         54.29         5.23 o
   5   7  -4         32.01         32.63         6.42 o
   6   7  -4        271.27        280.35        10.06 o
   7   7  -4         36.21         45.64         5.82 o
   8   7  -4         36.47         41.47         4.39 o
   9   7  -4         27.36         27.96         4.65 o
  10   7  -4          9.68          8.74         4.04 o
  11   7  -4          2.95         -0.25         5.04 o
  12   7  -4          5.45          5.99         5.39 o
  13   7  -4         12.21          8.86         6.12 o
  14   7  -4         13.37          8.63         7.80 o
  15   7  -4         23.64         24.94         8.13 o
  16   7  -4          5.32          2.39         6.41 o
  17   7  -4          3.45          0.82         6.78 o
   0   8  -4          1.11          2.96         3.45 o
   1   8  -4          6.84          9.94         3.50 o
   2   8  -4         97.16        105.16         5.63 o
   3   8  -4         48.19         45.34         5.01 o
   4   8  -4        202.52        231.15         8.40 o
   5   8  -4        133.72        126.31         7.05 o
   6   8  -4          4.90          7.16         3.65 o
   7   8  -4         31.50         36.38         5.87 o
   8   8  -4        239.06        253.23        13.75 o
   9   8  -4        310.86        310.26        16.33 o
  10   8  -4          0.01          0.74         4.33 o
  11   8  -4         51.07         43.21         8.21 o
  12   8  -4         46.25         45.53        11.91 o
  13   8  -4         52.51         52.16        10.87 o
  14   8  -4         82.26         69.65        12.92 o
  15   8  -4          0.25         -5.97         5.97 o
  16   8  -4          6.08          6.10         7.34 o
  17   8  -4          0.80         -1.64        12.78 o
   0   9  -4          6.47          6.02         3.38 o
   1   9  -4          5.74          8.23         2.59 o
   2   9  -4        128.50        144.86         6.63 o
   3   9  -4         82.45         84.07         6.34 o
   4   9  -4         76.58         71.18         6.37 o
   5   9  -4        361.16        386.45        11.28 o
   6   9  -4        136.87        144.38        11.86 o
   7   9  -4        206.91        204.52        13.65 o
   8   9  -4         90.89         78.06        11.96 o
   9   9  -4         57.05         78.17        19.41 o
  10   9  -4        153.94        142.85        17.50 o
  11   9  -4        303.88        324.28        23.48 o
  12   9  -4         35.81         22.46         8.03 o
  13   9  -4         67.24        101.30        13.15 o
  14   9  -4         47.03         34.73         8.71 o
  15   9  -4          7.10          2.72         7.00 o
  16   9  -4          0.00          4.48         9.95 o
   0  10  -4         25.29         17.73         5.11 o
   1  10  -4         71.24         67.10         7.51 o
   2  10  -4         38.50         30.51         5.57 o
   3  10  -4         52.79         61.94         8.08 o
   4  10  -4        133.00        157.85         9.96 o
   5  10  -4         63.49         67.01         8.62 o
   6  10  -4         63.87         81.48        11.59 o
   7  10  -4        511.17        482.93        19.67 o
   8  10  -4        143.31        155.94        15.95 o
   9  10  -4        616.46        657.97        29.12 o
  10  10  -4        329.23        333.31        23.93 o
  11  10  -4         61.17         62.10        16.54 o
  12  10  -4         56.72         84.94        17.53 o
  13  10  -4         29.73         29.00        11.98 o
  14  10  -4          0.97          6.09         9.26 o
  15  10  -4          0.06         -1.52         9.74 o
  16  10  -4          3.95          5.68        10.12 o
   0  11  -4         44.55         59.17        17.83 o
   1  11  -4          4.34         -1.30         4.26 o
   2  11  -4         47.56         44.83         6.85 o
   3  11  -4         27.65         25.19         5.83 o
   4  11  -4        127.46        126.88        11.65 o
   5  11  -4        192.16        185.24        11.86 o
   6  11  -4         35.65         48.11         9.67 o
   7  11  -4       1097.20       1093.16        43.95 o
   8  11  -4         16.78          2.69        10.11 o
   9  11  -4        349.56        414.69        25.21 o
  10  11  -4        117.68        127.78        18.99 o
  11  11  -4        162.40        173.14        19.99 o
  12  11  -4         12.20         16.33        15.42 o
  13  11  -4          7.64         -1.67         9.57 o
  14  11  -4          1.44          5.29         9.87 o
  15  11  -4          0.21          0.32         9.88 o
   0  12  -4         21.28         -0.10         9.56 o
   1  12  -4        132.67        143.44        16.52 o
   2  12  -4        168.19        171.32        12.07 o
   3  12  -4         20.57         15.06         5.88 o
   4  12  -4         15.08          2.27         5.35 o
   5  12  -4         32.72         28.47         6.68 o
   6  12  -4         67.29         54.92        12.23 o
   7  12  -4        133.88        122.12        19.47 o
   8  12  -4         30.00         27.67        11.03 o
   9  12  -4        112.78        111.60        17.49 o
  10  12  -4         29.60         22.56        11.03 o
  11  12  -4         38.24         40.96        12.64 o
  12  12  -4         12.69         15.31        10.53 o
  13  12  -4          1.09         -3.83         9.71 o
  14  12  -4          3.84         -0.98        10.20 o
   0  13  -4        569.83        553.48        27.09 o
   1  13  -4        303.79        280.11        15.13 o
   2  13  -4        774.09        692.25        27.88 o
   3  13  -4         89.64         86.66        10.67 o
   4  13  -4         17.25          6.04         6.55 o
   5  13  -4         12.28         15.33         7.26 o
   6  13  -4         22.17         21.53         9.80 o
   7  13  -4          9.15          8.69        16.18 o
   8  13  -4         11.19         -2.16        12.78 o
   9  13  -4          5.70         -8.18        14.31 o
  10  13  -4         10.55          6.07         9.68 o
  11  13  -4          6.32          2.78         9.36 o
  12  13  -4          0.31         -4.11         9.86 o
  13  13  -4          1.03         -4.46        14.37 o
   0  14  -4        472.01        462.74        25.84 o
   1  14  -4         35.72         90.71        11.19 o
   2  14  -4        180.96        161.86        13.39 o
   3  14  -4         38.21         54.42        14.30 o
   4  14  -4         22.95         18.06         8.24 o
   5  14  -4          8.74          2.34         9.44 o
   6  14  -4          0.83         -4.12         8.31 o
   7  14  -4         11.81         -1.43         9.21 o
   8  14  -4          4.23         -0.98         8.91 o
   9  14  -4         15.13         30.38        10.85 o
  10  14  -4          4.00         -2.59        12.49 o
  11  14  -4          1.97         12.42         9.95 o
  12  14  -4          1.07         -2.52         9.29 o
   0  15  -4        217.48        223.22        20.40 o
   1  15  -4        181.87        141.01        13.17 o
   2  15  -4        189.49        172.18        17.27 o
   3  15  -4         46.40         57.64        10.44 o
   4  15  -4         11.00         -4.97         6.95 o
   5  15  -4          4.96         11.19         9.16 o
   6  15  -4          5.88         -8.34         8.34 o
   7  15  -4         10.70          8.51         8.96 o
   8  15  -4          3.03          5.06         9.97 o
   9  15  -4          6.46          6.39        10.02 o
  10  15  -4          0.42          9.27        10.17 o
  11  15  -4          3.77         12.29        11.79 o
   0  16  -4         14.95          1.17        14.19 o
   1  16  -4         14.24         24.45        10.96 o
   2  16  -4          4.96         12.35         7.33 o
   3  16  -4         33.22         27.96         8.13 o
   4  16  -4          4.28          9.13         6.73 o
   5  16  -4          0.32          1.21         8.58 o
   6  16  -4          9.91         15.43        10.51 o
   7  16  -4          3.55          8.48        14.13 o
   8  16  -4         14.75         12.87        11.20 o
   9  16  -4         10.39          8.43        12.84 o
   0  17  -4          6.23          3.52        13.60 o
   1  17  -4          0.57         14.84        10.02 o
   2  17  -4          2.83          3.13         9.61 o
   3  17  -4          0.78         17.11        10.32 o
   4  17  -4          2.54          3.04         9.00 o
   5  17  -4          0.92          1.17        14.83 o
   6  17  -4          2.80          7.34        11.02 o
   7  17  -4         17.86         16.94        11.60 o
   0  18  -4          6.18          7.27        13.37 o
   1  18  -4          1.23         11.53        10.27 o
   2  18  -4          0.72         24.05        11.61 o
   3  18  -4          2.82         -5.80        10.91 o
   4  18  -4          0.05         -6.44        10.09 o
   2   0  -3       4104.24       3949.31       125.17 o
   4   0  -3       7477.75       7373.60       510.23 o
   6   0  -3       2362.02       2244.72       406.63 o
   8   0  -3        692.71        603.11        66.91 o
  10   0  -3        543.51        520.31        65.32 o
  12   0  -3         54.06         64.90         9.58 o
  14   0  -3       1258.55       1135.37        45.83 o
  16   0  -3        240.00        167.28        23.58 o
  18   0  -3          4.20          0.59         8.91 o
   1   1  -3       2825.40       2781.91        22.92 o
   2   1  -3      21052.88      19128.23      2275.82 o
   3   1  -3      68448.91      59820.38     10047.76 o
   4   1  -3       1965.89       1773.75       213.93 o
   5   1  -3       2371.22       2178.46       268.86 o
   6   1  -3        110.73        118.09         5.77 o
   7   1  -3        367.51        362.18        20.49 o
   8   1  -3        988.85        966.80        32.62 o
   9   1  -3        291.98        281.11        19.62 o
  10   1  -3         28.46         26.47         3.38 o
  11   1  -3         33.66         33.39         3.72 o
  12   1  -3         56.94         68.55         9.38 o
  13   1  -3        165.95        119.57        13.43 o
  14   1  -3        192.76        159.28        37.36 o
  15   1  -3        998.49        687.05        62.66 o
  16   1  -3          2.56          2.33         6.48 o
  17   1  -3         11.99         16.22         8.02 o
  18   1  -3          0.27          7.73         7.21 o
  19   1  -3          4.22          5.88         7.37 o
   1   2  -3       9010.80       9324.59        29.99 o
   2   2  -3      11751.19       9827.46      1408.07 o
   3   2  -3      25114.84      24246.42      2913.69 o
   4   2  -3       2805.78       2270.98       247.47 o
   5   2  -3        249.81        212.33        29.86 o
   6   2  -3        501.19        417.15        40.70 o
   7   2  -3       1061.39       1057.08        95.45 o
   8   2  -3        525.63        510.16        44.34 o
   9   2  -3        141.02        145.99        14.11 o
  10   2  -3         54.57         49.47         5.59 o
  11   2  -3         79.62         82.00         8.43 o
  12   2  -3         30.25         18.40         8.10 o
  13   2  -3         42.25         34.71        12.78 o
  14   2  -3        170.45        160.26        61.23 o
  15   2  -3        216.94        189.99        21.06 o
  16   2  -3          3.89         -2.22         7.92 o
  17   2  -3         10.21          8.39         6.91 o
  18   2  -3          2.34          8.73         7.28 o
  19   2  -3          9.09          9.02         8.82 o
   1   3  -3       2477.44       2551.45        17.63 o
   2   3  -3       3238.38       3036.78        18.92 o
   3   3  -3       3978.62       4032.39       188.48 o
   4   3  -3        529.80        453.42        48.90 o
   5   3  -3        798.96        764.53        79.85 o
   6   3  -3       1378.48       1344.12       137.13 o
   7   3  -3        611.37        594.23        57.37 o
   8   3  -3        631.43        644.49        60.37 o
   9   3  -3         24.35         20.86         3.25 o
  10   3  -3        275.01        265.02        21.26 o
  11   3  -3        312.48        309.33        23.74 o
  12   3  -3         51.36         46.96        11.90 o
  13   3  -3        357.72        279.87        61.55 o
  14   3  -3         53.24         50.68        19.23 o
  15   3  -3         94.52         72.41        35.07 o
  16   3  -3         20.68         10.94         7.05 o
  17   3  -3          1.81          4.88         6.59 o
  18   3  -3          8.12          8.03         6.90 o
  19   3  -3         29.56         27.11         9.58 o
   1   4  -3        423.43        423.68         7.24 o
   2   4  -3        901.83        865.28        10.15 o
   3   4  -3        508.30        533.20         8.90 o
   4   4  -3       3252.54       3489.09        65.41 o
   5   4  -3       1172.14       1117.80       146.55 o
   6   4  -3       1122.06       1136.36       110.83 o
   7   4  -3         21.07         38.79         4.72 o
   8   4  -3         63.31         60.97         7.32 o
   9   4  -3         16.95         18.89         3.18 o
  10   4  -3         76.15         79.95         5.61 o
  11   4  -3        293.48        270.57        39.24 o
  12   4  -3         40.49         24.70         6.70 o
  13   4  -3        102.13         84.15        11.41 o
  14   4  -3        110.18         84.24        39.06 o
  15   4  -3          0.52          3.20         5.76 o
  16   4  -3          5.57         -1.49         5.71 o
  17   4  -3          9.57          2.44        14.42 o
  18   4  -3          1.53          0.34         9.56 o
  19   4  -3         19.83         28.12        10.25 o
   1   5  -3         49.78         45.26         3.67 o
   2   5  -3         12.20         12.40         2.39 o
   3   5  -3        292.47        316.25         7.25 o
   4   5  -3       1725.98       1728.88        17.32 o
   5   5  -3        243.85        277.13         8.30 o
   6   5  -3       1080.54       1162.25        33.49 o
   7   5  -3          7.63          4.49         2.19 o
   8   5  -3         69.18         78.18         6.12 o
   9   5  -3         29.22         23.96         5.31 o
  10   5  -3          3.80          1.99         2.35 o
  11   5  -3         95.05         76.05        14.75 o
  12   5  -3        121.36        103.94        28.85 o
  13   5  -3         37.47         26.18         8.91 o
  14   5  -3         18.03         17.09        11.26 o
  15   5  -3         13.55         17.66         7.19 o
  16   5  -3          4.00          4.72         6.38 o
  17   5  -3         15.50          0.44         6.70 o
  18   5  -3          3.52          9.50         9.79 o
   1   6  -3        876.25        868.32        12.36 o
   2   6  -3        995.68       1004.94        13.10 o
   3   6  -3         21.66         23.42         3.34 o
   4   6  -3        532.02        565.25        10.49 o
   5   6  -3        204.82        178.47         6.78 o
   6   6  -3        724.70        732.73        13.24 o
   7   6  -3        158.66        158.71         6.70 o
   8   6  -3         20.50         17.68         3.28 o
   9   6  -3         20.65         19.59         3.51 o
  10   6  -3          1.26         -1.74         3.03 o
  11   6  -3          1.78         -0.09         3.54 o
  12   6  -3         88.81         82.07        11.04 o
  13   6  -3         11.93          2.42         5.11 o
  14   6  -3          5.59          3.20         5.83 o
  15   6  -3          4.51          1.95         7.86 o
  16   6  -3          0.45          4.57         7.15 o
  17   6  -3         44.04         65.23        12.77 o
  18   6  -3          2.69          5.16         7.61 o
   1   7  -3       1410.36       1457.80        15.31 o
   2   7  -3        991.18       1077.12        13.46 o
   3   7  -3        210.27        207.79         7.39 o
   4   7  -3         99.11        101.99         5.97 o
   5   7  -3         46.93         55.72         5.18 o
   6   7  -3        888.13        869.81        16.19 o
   7   7  -3         44.27         30.68         4.74 o
   8   7  -3         12.07         12.23         3.22 o
   9   7  -3         46.38         44.99         6.28 o
  10   7  -3         45.52         41.92         6.65 o
  11   7  -3        102.35        104.58        11.89 o
  12   7  -3         50.63         34.96        13.08 o
  13   7  -3          0.67         -4.94         5.71 o
  14   7  -3         32.02         33.27         8.82 o
  15   7  -3          5.16          4.90         6.45 o
  16   7  -3          1.82          1.21         6.28 o
  17   7  -3         48.52         30.10         9.82 o
  18   7  -3          2.45          0.22         7.43 o
   1   8  -3        343.40        403.85         9.18 o
   2   8  -3         90.07         85.47         5.31 o
   3   8  -3          7.39          4.84         2.87 o
   4   8  -3        108.65        113.81         6.48 o
   5   8  -3        280.41        285.91         9.18 o
   6   8  -3        203.48        219.73         9.74 o
   7   8  -3         15.43         17.06         4.27 o
   8   8  -3         53.00         44.64         7.59 o
   9   8  -3          7.68          3.37         3.71 o
  10   8  -3        123.63        132.40         9.58 o
  11   8  -3         51.46         40.57         9.12 o
  12   8  -3         49.25         46.13        10.53 o
  13   8  -3         19.84         11.84         7.52 o
  14   8  -3         24.45         20.51         8.46 o
  15   8  -3          6.74          7.63         6.84 o
  16   8  -3         13.21         14.97         8.74 o
  17   8  -3         23.02         20.56         9.69 o
   1   9  -3        195.30        201.83         7.32 o
   2   9  -3         18.65         19.19         3.17 o
   3   9  -3         66.38         66.15         5.84 o
   4   9  -3         55.85         55.43         5.69 o
   5   9  -3        632.26        623.38        13.54 o
   6   9  -3        231.33        238.83        13.02 o
   7   9  -3         23.64         19.81         6.26 o
   8   9  -3          5.72          1.48         5.37 o
   9   9  -3         17.19         12.16        15.83 o
  10   9  -3        388.00        438.01        24.23 o
  11   9  -3         37.60         35.55         8.38 o
  12   9  -3        101.39         82.91        12.11 o
  13   9  -3         19.05         15.51         7.17 o
  14   9  -3         51.62         40.83         9.35 o
  15   9  -3         22.48         24.88         8.53 o
  16   9  -3         12.41          7.29         8.01 o
  17   9  -3         10.82          7.38         9.32 o
   1  10  -3        196.06        186.66         7.49 o
   2  10  -3         39.61         36.98         4.79 o
   3  10  -3          8.06         13.33         4.74 o
   4  10  -3        311.57        321.64        12.42 o
   5  10  -3        383.84        430.50        14.12 o
   6  10  -3         87.26         90.32        10.89 o
   7  10  -3        429.94        451.71        18.15 o
   8  10  -3         52.87         65.30        17.30 o
   9  10  -3         28.81         45.80        12.48 o
  10  10  -3        592.81        591.49        28.43 o
  11  10  -3         59.17         53.05        12.70 o
  12  10  -3         55.40         54.13        12.87 o
  13  10  -3          5.07          9.63        10.29 o
  14  10  -3          7.20          0.22         9.20 o
  15  10  -3          3.03          1.67         6.31 o
  16  10  -3         11.93         10.69        11.92 o
   1  11  -3        125.01        132.02         9.96 o
   2  11  -3         63.86         59.32         7.99 o
   3  11  -3         64.20         82.42         8.26 o
   4  11  -3        180.91        175.21        10.91 o
   5  11  -3        138.02        139.98        11.99 o
   6  11  -3         49.93         36.22         7.96 o
   7  11  -3        437.66        444.48        24.11 o
   8  11  -3        296.84        331.21        23.76 o
   9  11  -3         30.93         48.66        12.71 o
  10  11  -3        288.02        294.41        22.53 o
  11  11  -3         75.42         85.42        16.03 o
  12  11  -3         13.08         23.98        11.07 o
  13  11  -3         43.58         33.22        11.30 o
  14  11  -3          2.11        -11.20        16.42 o
  15  11  -3         13.78         13.43        11.00 o
   1  12  -3        270.33        273.72        13.15 o
   2  12  -3        212.54        240.65        20.39 o
   3  12  -3        150.53        144.94        11.40 o
   4  12  -3        129.88        128.93        10.77 o
   5  12  -3         61.19         69.02        10.47 o
   6  12  -3         47.42         55.24        18.41 o
   7  12  -3        328.59        276.62        44.53 o
   8  12  -3        290.09        249.24        22.07 o
   9  12  -3         17.24         29.86        11.61 o
  10  12  -3         18.75         16.74        11.03 o
  11  12  -3         39.99         48.71        23.16 o
  12  12  -3          7.44         13.77        10.03 o
  13  12  -3         24.06         18.92        11.89 o
  14  12  -3          4.26         13.13        10.82 o
   1  13  -3        307.92        328.97        18.96 o
   2  13  -3        251.78        243.68        15.90 o
   3  13  -3         75.12         88.55        11.25 o
   4  13  -3         67.25         63.59         9.02 o
   5  13  -3        144.00        129.52        16.75 o
   6  13  -3         24.65         23.03        10.11 o
   7  13  -3         90.98         91.85        33.13 o
   8  13  -3         76.95         39.42        11.90 o
   9  13  -3         24.19         36.48        11.72 o
  10  13  -3         34.00         31.05        11.57 o
  11  13  -3          3.08          2.39         9.07 o
  12  13  -3         21.97         20.47        10.84 o
  13  13  -3         14.31         10.67        21.70 o
  14  13  -3          2.47         -1.76        10.77 o
   1  14  -3         50.94         55.21         8.48 o
   2  14  -3         22.35          9.12         5.51 o
   3  14  -3         67.53         52.72        12.84 o
   4  14  -3         34.60         26.36         8.10 o
   5  14  -3         39.53         22.78        10.12 o
   6  14  -3         23.63         15.65         9.83 o
   7  14  -3         37.11         33.85        12.49 o
   8  14  -3          0.19         -7.84         7.84 o
   9  14  -3          6.62         10.03         9.35 o
  10  14  -3          3.69         -2.48         9.43 o
  11  14  -3         10.66         19.56        15.19 o
  12  14  -3         24.32         22.96        11.72 o
  13  14  -3         26.74         34.24        19.58 o
   1  15  -3         16.28         12.78         7.88 o
   2  15  -3         84.08         69.90        12.21 o
   3  15  -3         40.51         54.87        10.12 o
   4  15  -3         10.15          5.54         8.70 o
   5  15  -3          2.53         -6.90         7.63 o
   6  15  -3         22.93          8.56         9.50 o
   7  15  -3          4.52         -4.66         8.29 o
   8  15  -3         11.07         10.62         9.76 o
   9  15  -3          3.57          4.96         9.24 o
  10  15  -3          9.23         15.89        11.10 o
  11  15  -3          2.77          7.35        10.45 o
   1  16  -3          1.89          0.05         9.12 o
   2  16  -3         30.29         21.39        10.30 o
   3  16  -3          3.18         10.26         9.19 o
   4  16  -3          2.57          7.05        10.55 o
   5  16  -3          6.56          4.78         9.16 o
   6  16  -3          2.03         -1.54         7.99 o
   7  16  -3          8.25         16.46        15.30 o
   8  16  -3         11.61         22.61        10.92 o
   9  16  -3         13.06         16.33        10.43 o
  10  16  -3         11.44         15.53        11.44 o
   1  17  -3          0.21         -0.87         8.53 o
   2  17  -3          0.65         -5.04         8.41 o
   3  17  -3          0.50          2.50         9.03 o
   4  17  -3          6.17          7.36         9.81 o
   5  17  -3          8.65         17.91        10.36 o
   6  17  -3         14.01         17.23        10.73 o
   7  17  -3          4.01          3.59        10.07 o
   8  17  -3          4.49         15.06        11.89 o
   1  18  -3          0.54          5.50        10.03 o
   2  18  -3          1.48          7.20         9.77 o
   3  18  -3          1.34          5.90        14.89 o
   4  18  -3          0.56          5.27         9.88 o
   5  18  -3          5.30         -9.93        19.29 o
   0   0  -2      16042.06      17081.65       571.31 o
   2   0  -2         98.44        100.67         5.57 o
   4   0  -2      15067.86      13690.60      2519.34 o
   6   0  -2        305.97        319.36        39.75 o
   8   0  -2        633.83        626.94        67.95 o
  10   0  -2         38.21         39.14         5.33 o
  12   0  -2         22.36         21.70         8.68 o
  14   0  -2       1719.85       1707.69        55.63 o
  16   0  -2        348.97        350.70        31.91 o
  18   0  -2         58.93         59.93        18.06 o
   0   1  -2       4754.90       4997.71        77.83 o
   1   1  -2      10213.47      10968.67       118.79 o
   2   1  -2       2044.34       1557.23       246.46 o
   3   1  -2     107602.09      89020.51     12499.79 o
   4   1  -2       1841.41       1784.45       113.29 o
   5   1  -2        301.01        290.44        10.09 o
   6   1  -2         50.25         45.04         2.80 o
   7   1  -2        311.00        318.93        13.23 o
   8   1  -2        220.71        225.72         9.30 o
   9   1  -2        257.82        259.03        14.02 o
  10   1  -2        284.56        277.71        13.54 o
  11   1  -2         98.12        103.99         5.35 o
  12   1  -2         48.52         30.77         7.00 o
  13   1  -2        117.51         97.14        11.68 o
  14   1  -2          6.00         -0.92         7.21 o
  15   1  -2        856.83        740.57       146.55 o
  16   1  -2         24.84         29.77         9.37 o
  17   1  -2         50.30         60.42        13.02 o
  18   1  -2         18.27         19.08        11.55 o
  19   1  -2          2.50          6.01         8.91 o
   0   2  -2       2609.51       2756.16        20.81 o
   1   2  -2       6368.50       6492.16        43.51 o
   2   2  -2        192.53        179.22        19.73 o
   3   2  -2      29154.73      28719.13      2868.53 o
   4   2  -2        226.70        174.19        16.61 o
   5   2  -2        159.03        142.03        14.24 o
   6   2  -2        173.50        160.43        15.57 o
   7   2  -2        968.31        892.80        82.37 o
   8   2  -2        497.94        487.54        45.08 o
   9   2  -2        177.52        187.05        15.87 o
  10   2  -2        522.99        524.40        36.46 o
  11   2  -2        127.74        144.33         8.90 o
  12   2  -2          9.70         11.48         5.18 o
  13   2  -2        107.16        102.77        37.83 o
  14   2  -2        249.02        214.50        42.23 o
  15   2  -2        341.36        309.52        33.32 o
  16   2  -2         38.78         37.83        23.98 o
  17   2  -2        126.71        141.99        17.27 o
  18   2  -2         13.95         18.78         8.90 o
  19   2  -2          1.63          9.43         7.96 o
   0   3  -2       3357.62       3354.95        58.25 o
   1   3  -2        254.82        262.26         5.13 o
   2   3  -2       2239.96       2236.34        14.16 o
   3   3  -2        843.19        729.86        48.93 o
   4   3  -2       1302.97       1188.14       145.99 o
   5   3  -2        266.82        270.33        26.49 o
   6   3  -2        747.02        731.04        70.15 o
   7   3  -2       2015.08       2073.98       163.75 o
   8   3  -2       1299.24       1286.44       110.05 o
   9   3  -2       1038.28       1009.09        60.38 o
  10   3  -2        511.46        513.91        31.84 o
  11   3  -2        118.43        119.88        10.50 o
  12   3  -2         18.23          8.05         5.35 o
  13   3  -2         38.46         27.59         7.52 o
  14   3  -2          5.98         -7.04         7.04 o
  15   3  -2         96.28         94.32        29.44 o
  16   3  -2         44.63         42.91        25.21 o
  17   3  -2         42.73         51.84        12.31 o
  18   3  -2          9.71         10.82         7.78 o
  19   3  -2         17.44         20.32         8.91 o
   0   4  -2       2604.61       2484.50        20.79 o
   1   4  -2       2985.12       2880.83        17.44 o
   2   4  -2       1750.63       1625.42        13.39 o
   3   4  -2       1078.57       1058.52        11.24 o
   4   4  -2        151.78        156.51         5.29 o
   5   4  -2       1153.48       1107.51       119.98 o
   6   4  -2        101.42         85.41         6.11 o
   7   4  -2        408.70        453.22        41.62 o
   8   4  -2        864.38        979.25        85.09 o
   9   4  -2        270.14        267.00        20.64 o
  10   4  -2        701.56        715.35        30.21 o
  11   4  -2         59.77         66.48         6.47 o
  12   4  -2        114.26         87.76        14.60 o
  13   4  -2        158.72        148.80        29.44 o
  14   4  -2         11.78          7.16         6.22 o
  15   4  -2         21.27         21.01        20.11 o
  16   4  -2          8.48          4.06         6.76 o
  17   4  -2          1.63          0.62         6.93 o
  18   4  -2         28.37         22.90         9.32 o
  19   4  -2         10.56          8.18         7.97 o
   0   5  -2        966.62        873.44        13.85 o
   1   5  -2        711.80        661.66         8.63 o
   2   5  -2         84.55         88.05         4.27 o
   3   5  -2         46.15         40.86         3.63 o
   4   5  -2          4.45          4.26         2.03 o
   5   5  -2       1764.11       1743.08        16.55 o
   6   5  -2        391.83        446.26        13.71 o
   7   5  -2        838.42        917.41        66.41 o
   8   5  -2        246.32        239.87         7.74 o
   9   5  -2         23.33         26.80         3.64 o
  10   5  -2          6.96          9.26         2.89 o
  11   5  -2        198.46        179.14        31.63 o
  12   5  -2        135.68        150.03        26.51 o
  13   5  -2         79.90         71.69        11.19 o
  14   5  -2         11.38          4.09         6.80 o
  15   5  -2          0.97         -0.25         5.08 o
  16   5  -2          1.40         -0.53         5.79 o
  17   5  -2          6.50          8.68         7.46 o
  18   5  -2          1.23         -2.33         6.92 o
   0   6  -2       6874.25       6678.35        41.51 o
   1   6  -2        822.92        784.37        10.30 o
   2   6  -2        476.58        494.22         8.38 o
   3   6  -2         13.81         10.38         2.55 o
   4   6  -2        234.93        247.00         7.22 o
   5   6  -2       1369.48       1416.26        21.97 o
   6   6  -2        636.10        674.11        11.68 o
   7   6  -2        411.85        429.40        15.50 o
   8   6  -2          7.88         11.24         2.85 o
   9   6  -2         54.14         55.40         5.11 o
  10   6  -2        176.43        177.21        20.13 o
  11   6  -2        103.40         84.17        14.02 o
  12   6  -2        146.36        143.99        13.30 o
  13   6  -2         34.40         32.86         8.04 o
  14   6  -2         15.15         12.82         6.41 o
  15   6  -2          3.75          1.69         6.11 o
  16   6  -2          4.70          1.92         6.77 o
  17   6  -2          3.42          6.19         7.27 o
  18   6  -2         24.54         41.96        28.97 o
   0   7  -2       3522.19       3889.18        34.00 o
   1   7  -2       3233.09       3374.08        22.48 o
   2   7  -2        136.46        144.34         5.75 o
   3   7  -2         53.00         40.20         4.47 o
   4   7  -2         19.99         18.14         3.25 o
   5   7  -2        202.68        205.37         8.47 o
   6   7  -2        204.43        209.51         8.76 o
   7   7  -2          8.18          8.18         2.86 o
   8   7  -2         60.62         56.43         5.39 o
   9   7  -2          2.84          2.34         3.25 o
  10   7  -2        104.01        116.82         9.45 o
  11   7  -2         82.93         88.57        11.29 o
  12   7  -2         75.39         53.50        10.67 o
  13   7  -2         78.08         71.28        11.47 o
  14   7  -2         32.57         30.73        18.18 o
  15   7  -2          7.56          1.33         6.61 o
  16   7  -2         10.95         10.95         7.87 o
  17   7  -2         22.22         16.38         8.98 o
  18   7  -2         30.47         23.60         9.97 o
   0   8  -2       2494.95       2921.72        42.56 o
   1   8  -2       2713.74       3033.86        22.90 o
   2   8  -2         60.80         58.63         5.59 o
   3   8  -2        152.34        154.85         7.09 o
   4   8  -2         57.54         66.12         6.59 o
   5   8  -2        500.91        493.36        14.45 o
   6   8  -2         32.84         40.97         5.46 o
   7   8  -2        118.79        101.59         7.54 o
   8   8  -2         36.37         39.36         8.97 o
   9   8  -2          4.50          9.65         4.10 o
  10   8  -2          0.73         -4.60         4.60 o
  11   8  -2          5.11          5.05         6.36 o
  12   8  -2         55.82         55.11        11.08 o
  13   8  -2         20.42         20.61         7.97 o
  14   8  -2         23.97         18.35         8.20 o
  15   8  -2          6.09          7.04         7.42 o
  16   8  -2         16.87          8.02         7.96 o
  17   8  -2         28.95         18.17         8.86 o
   0   9  -2       1370.96       1349.07        23.18 o
   1   9  -2        464.12        435.98        10.96 o
   2   9  -2        232.60        247.70         8.72 o
   3   9  -2         37.25         43.37         5.30 o
   4   9  -2        420.99        403.91        10.89 o
   5   9  -2        209.82        204.61         9.64 o
   6   9  -2        228.86        236.23        10.45 o
   7   9  -2        107.10        104.57        10.00 o
   8   9  -2        145.96        127.13        11.00 o
   9   9  -2         69.26         82.18        13.60 o
  10   9  -2         41.93         38.13        11.32 o
  11   9  -2         67.75         61.18        10.42 o
  12   9  -2         82.37         68.91        10.67 o
  13   9  -2          9.06          5.21         6.64 o
  14   9  -2         17.81         12.70         7.11 o
  15   9  -2         29.63         37.28        19.35 o
  16   9  -2         26.87          9.44         9.32 o
  17   9  -2         22.78         17.41         9.70 o
   0  10  -2        255.12        246.74        15.05 o
   1  10  -2         19.23         16.09         3.57 o
   2  10  -2        271.06        278.54         9.68 o
   3  10  -2         88.86         83.04         6.41 o
   4  10  -2         36.43         42.52         5.30 o
   5  10  -2        192.80        190.73        12.11 o
   6  10  -2         36.12         33.03         6.94 o
   7  10  -2        641.99        623.36        19.93 o
   8  10  -2        207.98        238.74        18.41 o
   9  10  -2         54.03         88.23        14.82 o
  10  10  -2        189.21        204.54        19.96 o
  11  10  -2          0.73         14.48         9.82 o
  12  10  -2         15.30         10.90        15.60 o
  13  10  -2         11.52         -3.33         8.75 o
  14  10  -2         12.93         19.63         8.33 o
  15  10  -2          8.09          9.49         7.51 o
  16  10  -2          2.11          4.10         7.91 o
   0  11  -2         36.14         30.03         7.63 o
   1  11  -2         67.01         48.93         7.03 o
   2  11  -2         82.36         93.17         8.82 o
   3  11  -2          3.58          4.34         4.37 o
   4  11  -2        206.48        187.31        10.80 o
   5  11  -2        146.44        155.37        15.41 o
   6  11  -2        220.78        238.52        14.62 o
   7  11  -2        674.57        651.67        43.56 o
   8  11  -2        190.25        213.14        38.83 o
   9  11  -2         28.44         30.47        12.16 o
  10  11  -2        168.89        237.04        21.46 o
  11  11  -2         73.38         76.10        15.56 o
  12  11  -2         41.03         41.55        12.21 o
  13  11  -2          6.19         13.74        10.61 o
  14  11  -2          5.77         17.53        11.55 o
  15  11  -2         47.00         62.87        14.51 o
  16  11  -2         27.82         43.92        13.61 o
   0  12  -2         42.54         24.70         8.21 o
   1  12  -2        102.87        107.68         9.89 o
   2  12  -2         77.09         78.38        11.59 o
   3  12  -2        163.92        168.19        11.54 o
   4  12  -2        196.90        204.49        14.43 o
   5  12  -2        822.03        726.97        59.95 o
   6  12  -2         36.96         57.33        12.43 o
   7  12  -2         38.20         38.83        12.31 o
   8  12  -2        357.45        327.91        23.26 o
   9  12  -2         57.32        103.07        25.80 o
  10  12  -2        161.97        177.30        20.94 o
  11  12  -2         55.68         61.34        18.06 o
  12  12  -2         47.27         49.62        13.54 o
  13  12  -2         58.48         51.15        14.09 o
  14  12  -2         18.34         30.43        12.60 o
  15  12  -2         22.88         28.26        13.18 o
   0  13  -2         70.23         92.73        14.06 o
   1  13  -2         34.32         18.54         5.67 o
   2  13  -2         64.84         50.28         9.12 o
   3  13  -2        257.72        271.60        14.00 o
   4  13  -2        360.64        371.84        23.20 o
   5  13  -2        344.80        330.27        21.94 o
   6  13  -2          3.91          0.88         8.87 o
   7  13  -2         24.07         11.06        12.90 o
   8  13  -2        117.22        131.88        21.46 o
   9  13  -2          4.60         13.84        10.20 o
  10  13  -2         51.27         95.77        17.58 o
  11  13  -2         23.13         22.23        11.00 o
  12  13  -2         11.30          8.88        16.83 o
  13  13  -2         87.45        109.91        20.25 o
  14  13  -2          9.57         27.40        12.55 o
   0  14  -2         28.13         28.29         8.35 o
   1  14  -2         10.43          8.15         5.05 o
   2  14  -2         50.37         41.63         8.65 o
   3  14  -2        178.64        162.96        17.67 o
   4  14  -2        111.68        109.80        15.53 o
   5  14  -2        125.83        108.26        16.34 o
   6  14  -2         32.92         41.04        11.44 o
   7  14  -2          4.69         12.80         8.99 o
   8  14  -2          1.65        -11.55        11.79 o
   9  14  -2         30.62         46.91        11.70 o
  10  14  -2          2.80          2.07         8.82 o
  11  14  -2          6.08         -6.33         9.49 o
  12  14  -2         33.27         32.41        18.24 o
  13  14  -2         42.86         46.38        14.19 o
   0  15  -2         94.41         56.18        18.18 o
   1  15  -2         18.70          6.22        14.31 o
   2  15  -2         39.21         21.20         7.48 o
   3  15  -2         10.55          1.82         8.48 o
   4  15  -2          4.22          6.63         9.22 o
   5  15  -2          2.60         -7.58         8.46 o
   6  15  -2          1.67          5.70         8.79 o
   7  15  -2          0.90         -6.80         8.08 o
   8  15  -2          3.29          1.10         9.15 o
   9  15  -2         13.81         14.25        10.40 o
  10  15  -2          7.54          2.17        18.53 o
  11  15  -2         19.37         31.93        12.87 o
  12  15  -2         13.65          1.80        33.13 o
   0  16  -2         74.21         45.86        17.59 o
   1  16  -2         27.10         28.86        10.86 o
   2  16  -2         31.88         23.64        12.31 o
   3  16  -2         11.79         18.94        10.96 o
   4  16  -2          6.94         -2.07         8.70 o
   5  16  -2          8.02         13.01         9.10 o
   6  16  -2          7.97         17.95        10.22 o
   7  16  -2          5.40          7.15        10.09 o
   8  16  -2         14.54         15.67        11.84 o
   9  16  -2          5.10         -7.64         9.32 o
  10  16  -2         11.86          8.06        13.90 o
   0  17  -2         11.75         -9.03        10.44 o
   1  17  -2          8.11          7.19        10.26 o
   2  17  -2         13.33          2.44         8.60 o
   3  17  -2          1.61          5.47         8.75 o
   4  17  -2          1.14          0.31         9.29 o
   5  17  -2          9.01         -4.89         8.84 o
   6  17  -2         17.98         18.29        10.81 o
   7  17  -2          6.81          7.93        10.05 o
   8  17  -2          8.17          8.80         9.54 o
   0  18  -2          1.62          4.34        13.25 o
   1  18  -2          2.39          4.51         9.71 o
   2  18  -2          0.56          6.32         9.84 o
   3  18  -2          6.21         -0.63        12.14 o
   4  18  -2          5.47          0.55         8.84 o
   5  18  -2         11.98         12.74         9.97 o
   6  18  -2          3.62         -8.68         8.68 o
   0  19  -2          2.23        -10.91        10.91 o
   2   0  -1       9870.42       8774.10      1274.22 o
   4   0  -1       1126.16       1062.08       125.31 o
   6   0  -1       5797.90       5269.26       494.74 o
   8   0  -1         12.39         12.88         3.32 o
  10   0  -1         33.53         30.54         4.97 o
  12   0  -1        459.17        410.33        25.35 o
  14   0  -1        165.49        134.31        19.24 o
  16   0  -1        141.39        145.68        24.16 o
  18   0  -1          1.70         18.88        12.90 o
   1   1  -1       6339.48       3863.97       221.39 o
   2   1  -1       1685.22       1530.60       144.79 o
   3   1  -1       4102.30       3891.46       336.64 o
   4   1  -1       2002.41       1883.97       111.29 o
   5   1  -1       2498.34       2286.27       141.71 o
   6   1  -1        391.16        364.50        20.61 o
   7   1  -1        107.53        102.98         6.37 o
   8   1  -1        210.24        212.43        13.12 o
   9   1  -1         79.54         83.95         6.06 o
  10   1  -1        134.88        133.20         6.00 o
  11   1  -1         14.52         12.41         2.71 o
  12   1  -1          8.38          2.88         4.69 o
  13   1  -1         21.70         12.40         5.79 o
  14   1  -1         31.74         37.37         8.70 o
  15   1  -1         13.16          7.22         6.78 o
  16   1  -1          4.55          9.16         8.20 o
  17   1  -1        666.25        695.21       100.30 o
  18   1  -1         97.20         92.30        21.11 o
  19   1  -1          8.11          8.93         9.99 o
   1   2  -1      12041.05      13046.00        91.79 o
   2   2  -1        599.25        572.30        16.51 o
   3   2  -1       2621.63       2293.43       233.77 o
   4   2  -1       3929.24       3563.34       269.63 o
   5   2  -1        851.30        748.13        66.22 o
   6   2  -1        659.30        605.21        53.81 o
   7   2  -1         96.00         90.37         5.09 o
   8   2  -1        375.45        407.82        26.52 o
   9   2  -1        330.29        356.47        25.79 o
  10   2  -1        551.66        603.68        42.51 o
  11   2  -1        245.22        249.89        10.84 o
  12   2  -1         34.09         31.54        10.55 o
  13   2  -1         10.41          8.18         5.75 o
  14   2  -1         60.43         50.90        10.97 o
  15   2  -1        213.94        207.32        17.25 o
  16   2  -1        143.76        158.00        17.46 o
  17   2  -1         47.05         70.44        32.84 o
  18   2  -1         23.26         20.20         9.15 o
  19   2  -1         94.89        103.22        36.12 o
   1   3  -1        299.00        290.42         5.03 o
   2   3  -1        773.70        686.11        10.06 o
   3   3  -1        461.64        379.78        19.63 o
   4   3  -1       1913.56       1737.07        89.09 o
   5   3  -1       2299.12       2040.33       175.98 o
   6   3  -1        911.51        862.31        76.65 o
   7   3  -1       2165.75       2267.71       169.59 o
   8   3  -1       1817.34       1804.80       112.18 o
   9   3  -1        996.28       1033.03        51.25 o
  10   3  -1        854.67        909.21        59.25 o
  11   3  -1        275.86        298.32        14.29 o
  12   3  -1         12.99         11.63         5.56 o
  13   3  -1         48.83         41.34         8.41 o
  14   3  -1         38.21         37.92        11.02 o
  15   3  -1         12.72         11.21         9.38 o
  16   3  -1         26.69         31.32         9.85 o
  17   3  -1         56.71         77.95        15.25 o
  18   3  -1         65.41         58.46        15.01 o
  19   3  -1         44.05         56.31        13.90 o
   1   4  -1       7473.33       7583.50        25.23 o
   2   4  -1         12.74         10.14         1.97 o
   3   4  -1        502.69        502.79         8.79 o
   4   4  -1        238.42        210.47         6.04 o
   5   4  -1       1294.79       1335.90        41.34 o
   6   4  -1        470.68        466.52        30.25 o
   7   4  -1       1595.32       1577.50       107.74 o
   8   4  -1       2902.93       3036.40       123.42 o
   9   4  -1        488.71        520.40        27.44 o
  10   4  -1       1805.09       1910.04       132.38 o
  11   4  -1         79.80         75.22         6.25 o
  12   4  -1         61.26         50.04         9.28 o
  13   4  -1         37.57         53.03        11.67 o
  14   4  -1          3.41          0.00         5.47 o
  15   4  -1         10.81          6.47         6.39 o
  16   4  -1         43.28         28.83         9.18 o
  17   4  -1          0.63          1.71         9.32 o
  18   4  -1         25.15         19.37        14.01 o
  19   4  -1          7.16          0.99         7.61 o
   1   5  -1        293.26        257.78         5.55 o
   2   5  -1       1112.98       1114.26        11.01 o
   3   5  -1        198.04        214.36         5.88 o
   4   5  -1        139.04        131.40         5.65 o
   5   5  -1        530.18        540.47        10.49 o
   6   5  -1         91.30         94.90         5.47 o
   7   5  -1       2493.17       2653.38       136.00 o
   8   5  -1        972.09       1111.33        28.26 o
   9   5  -1        249.45        254.91        11.48 o
  10   5  -1         73.14         85.36         5.84 o
  11   5  -1        486.83        428.10       109.51 o
  12   5  -1        143.30        137.89        12.79 o
  13   5  -1         53.35         59.01        10.68 o
  14   5  -1         15.28          4.33         5.44 o
  15   5  -1         12.05         12.02         7.02 o
  16   5  -1          1.09          5.62         6.84 o
  17   5  -1          4.77          8.97         7.69 o
  18   5  -1          8.25         11.90         8.58 o
  19   5  -1          0.06         -6.77         6.77 o
   1   6  -1       1992.34       1998.08        15.70 o
   2   6  -1        363.23        339.23         9.13 o
   3   6  -1         49.11         50.28         4.10 o
   4   6  -1         68.21         69.39         5.02 o
   5   6  -1         58.69         63.50         5.28 o
   6   6  -1         58.46         61.34         4.60 o
   7   6  -1        100.14         96.74         6.08 o
   8   6  -1        242.16        266.28         8.36 o
   9   6  -1         33.39         38.78         4.64 o
  10   6  -1         62.14         61.53         8.53 o
  11   6  -1        122.23        132.00        13.72 o
  12   6  -1         18.69         13.94         6.22 o
  13   6  -1         16.32         10.70         6.08 o
  14   6  -1         32.13         22.18         7.44 o
  15   6  -1          2.67          6.80         6.87 o
  16   6  -1         13.34          9.28        12.84 o
  17   6  -1          1.02          3.81         9.73 o
  18   6  -1          6.24          1.36         9.03 o
   1   7  -1         37.79         37.20         3.74 o
   2   7  -1        682.73        607.41        10.88 o
   3   7  -1       1388.31       1376.99        16.08 o
   4   7  -1        264.83        282.69         9.18 o
   5   7  -1        120.98        111.05         6.66 o
   6   7  -1         14.52         10.20         3.09 o
   7   7  -1         65.07         61.97         5.22 o
   8   7  -1          7.77          6.03         2.67 o
   9   7  -1         47.81         54.15         6.14 o
  10   7  -1        123.41        131.74         9.56 o
  11   7  -1         22.51         16.86         6.54 o
  12   7  -1          6.56          2.21         9.97 o
  13   7  -1         10.16         10.96         6.88 o
  14   7  -1          7.53          8.97         7.38 o
  15   7  -1         42.81         57.76        12.55 o
  16   7  -1         36.75         33.39        10.03 o
  17   7  -1         17.44         12.55         8.35 o
  18   7  -1          0.48          6.09         8.68 o
   1   8  -1        316.39        321.42         9.20 o
   2   8  -1       1182.04       1354.77        17.00 o
   3   8  -1        394.52        388.95         9.99 o
   4   8  -1        164.77        153.56         8.05 o
   5   8  -1         50.29         43.69         5.66 o
   6   8  -1        100.12        101.20         7.08 o
   7   8  -1         52.78         54.04         6.37 o
   8   8  -1         27.78         21.37         5.30 o
   9   8  -1         19.99         25.72         5.97 o
  10   8  -1          4.97          3.80         5.10 o
  11   8  -1         10.31         10.33         9.79 o
  12   8  -1          0.06         -5.04         9.09 o
  13   8  -1          7.73         10.09         7.35 o
  14   8  -1          3.06         -3.11         6.32 o
  15   8  -1          6.81          5.97         7.30 o
  16   8  -1          2.87         -4.48        11.32 o
  17   8  -1          4.92          2.02         7.44 o
   1   9  -1         32.20         38.23         4.41 o
   2   9  -1        946.80       1003.56        15.64 o
   3   9  -1         41.84         54.42         5.52 o
   4   9  -1        161.77        151.41         9.91 o
   5   9  -1         69.96         59.62         6.34 o
   6   9  -1         47.50         45.95         6.03 o
   7   9  -1         51.11         46.25         7.64 o
   8   9  -1         31.51         17.93         7.41 o
   9   9  -1          6.02          6.98         7.00 o
  10   9  -1         16.18         20.03        19.12 o
  11   9  -1         15.11         13.13         6.52 o
  12   9  -1          4.40         -5.55         5.55 o
  13   9  -1         47.83         50.02        10.21 o
  14   9  -1          3.31         -6.58         6.58 o
  15   9  -1         36.47         25.57        10.05 o
  16   9  -1         15.29         22.19        10.05 o
  17   9  -1          2.42         14.06         9.05 o
   1  10  -1        108.12        119.04         8.12 o
   2  10  -1        376.53        379.49        12.35 o
   3  10  -1         17.68         14.30         3.23 o
   4  10  -1        279.82        266.25        12.70 o
   5  10  -1        101.76         89.96         9.37 o
   6  10  -1        146.51        133.46        10.68 o
   7  10  -1        399.32        369.06        19.92 o
   8  10  -1        172.86        164.97        16.13 o
   9  10  -1         84.57         91.25        17.53 o
  10  10  -1        122.89        115.24        16.17 o
  11  10  -1         33.06         27.76        10.15 o
  12  10  -1          9.35         12.98        10.32 o
  13  10  -1        135.97        155.45        15.41 o
  14  10  -1         13.47         22.83         9.08 o
  15  10  -1          0.60          2.69         7.72 o
  16  10  -1          3.78          7.81         7.66 o
   1  11  -1        109.64        122.78         8.92 o
   2  11  -1         31.59         23.57         5.40 o
   3  11  -1        201.12        178.26        12.19 o
   4  11  -1        413.93        410.02        16.40 o
   5  11  -1        430.63        449.63        17.67 o
   6  11  -1          5.13         14.83         9.02 o
   7  11  -1        959.23        887.08        30.26 o
   8  11  -1        323.31        337.11        42.89 o
   9  11  -1         76.26         99.08        16.95 o
  10  11  -1        305.21        334.23        22.62 o
  11  11  -1         37.88         85.93        17.32 o
  12  11  -1        129.68        143.41        27.62 o
  13  11  -1         43.29         83.95        16.28 o
  14  11  -1         14.46         31.06        16.89 o
  15  11  -1          1.75          0.90        12.20 o
  16  11  -1          5.26         -7.94        10.27 o
   1  12  -1         16.65         20.47         5.47 o
   2  12  -1        127.74        139.81        10.22 o
   3  12  -1         58.50         82.24        11.74 o
   4  12  -1       1014.23        967.80        24.58 o
   5  12  -1        714.66        587.07        26.18 o
   6  12  -1        437.36        413.03        24.36 o
   7  12  -1        379.66        407.39        24.27 o
   8  12  -1        199.97        232.86        21.12 o
   9  12  -1         76.01         93.12        17.75 o
  10  12  -1        168.18        163.82        19.86 o
  11  12  -1         88.09         96.34        18.44 o
  12  12  -1         15.86         40.57        12.37 o
  13  12  -1        133.18        160.41        21.13 o
  14  12  -1          6.17         14.03        16.71 o
  15  12  -1         13.04         16.81        11.31 o
   1  13  -1          0.99         -1.93         4.42 o
   2  13  -1         75.60         80.06         8.92 o
   3  13  -1        153.59        131.68        31.14 o
   4  13  -1        294.73        264.95        21.03 o
   5  13  -1        223.33        277.20        35.02 o
   6  13  -1         26.46         29.87        11.02 o
   7  13  -1         51.44         39.45        11.51 o
   8  13  -1        121.14        132.87        27.27 o
   9  13  -1         45.99         40.21        12.05 o
  10  13  -1        345.72        338.77        24.99 o
  11  13  -1         72.28         98.61        39.64 o
  12  13  -1         37.63         60.00        21.05 o
  13  13  -1         94.80        109.34        19.11 o
  14  13  -1         26.14         29.79        17.59 o
   1  14  -1          6.18         -0.77         5.09 o
   2  14  -1          0.21         -2.40         5.41 o
   3  14  -1         74.68         66.05        13.81 o
   4  14  -1          6.18         -7.38         7.38 o
   5  14  -1        177.67        182.53        25.04 o
   6  14  -1         12.86         14.72         9.16 o
   7  14  -1          2.85         -3.90         8.19 o
   8  14  -1          4.91          3.75         9.53 o
   9  14  -1         76.64         56.71        14.95 o
  10  14  -1         21.99         13.97        11.33 o
  11  14  -1         87.90         96.90        17.25 o
  12  14  -1         28.77         34.10        13.02 o
  13  14  -1         43.92         51.01        13.77 o
   1  15  -1          4.39         -2.72         7.17 o
   2  15  -1          9.28          1.47         7.87 o
   3  15  -1         21.76         11.62        11.32 o
   4  15  -1         15.85         21.86         9.28 o
   5  15  -1         17.38         -4.79         8.25 o
   6  15  -1          4.91         16.82         9.68 o
   7  15  -1         11.16         14.84        10.16 o
   8  15  -1         15.24          8.80         9.70 o
   9  15  -1          7.74         12.55        26.21 o
  10  15  -1         24.92         21.98        21.87 o
  11  15  -1         14.71         27.86        12.31 o
  12  15  -1         16.40         18.12        11.50 o
   1  16  -1         25.27         18.32        12.61 o
   2  16  -1         12.55         11.10         8.83 o
   3  16  -1          9.25         15.03         9.40 o
   4  16  -1         12.44         45.00        18.82 o
   5  16  -1         40.34         33.88        21.52 o
   6  16  -1         11.22         -0.93         8.96 o
   7  16  -1          7.57          2.78        10.26 o
   8  16  -1          0.63         -7.77         7.77 o
   9  16  -1          1.16         -8.69         8.69 o
  10  16  -1          3.47         -5.18         8.65 o
   1  17  -1          4.80          5.68        10.67 o
   2  17  -1          3.77          8.27         9.23 o
   3  17  -1         40.82         32.75        11.28 o
   4  17  -1         18.78         24.54        17.00 o
   5  17  -1          5.56          3.76         9.34 o
   6  17  -1          3.59          5.68         8.85 o
   7  17  -1          1.80         -6.15         9.16 o
   8  17  -1          0.81         -8.33         8.33 o
   9  17  -1          9.70         13.23        10.69 o
   1  18  -1          1.44         -7.48         7.48 o
   2  18  -1          3.39         -3.93        15.42 o
   3  18  -1          5.78         16.79        10.52 o
   4  18  -1         20.58         11.96         9.83 o
   5  18  -1         14.03         12.93        10.65 o
   6  18  -1          3.41         10.61         8.89 o
   1  19  -1          1.97          3.25         9.95 o
   2  19  -1          3.70         -4.27        17.71 o
   4   0   0        371.00        358.18         7.28 o
   6   0   0       2626.26       2398.45        27.65 o
   8   0   0         23.42         26.46         4.54 o
  10   0   0          0.00          1.02         2.40 o
  12   0   0         62.10         62.51        13.84 o
  14   0   0          0.89         10.09         9.38 o
  16   0   0         86.84        112.95        23.57 o
  18   0   0       1572.29       1730.67        70.04 o
   0   1   0          0.41         -0.11         0.11 o
   2   1   0          7.49         11.32         1.11 o
   3   1   0         45.77         65.72        16.88 o
   4   1   0         21.30         27.23         2.21 o
   5   1   0          1.86          3.35         1.31 o
   6   1   0        184.57        173.54        10.60 o
   7   1   0        288.68        281.83         6.67 o
   8   1   0         34.23         35.39         3.16 o
   9   1   0         16.65         16.24         2.40 o
  10   1   0         65.97         63.63         4.17 o
  11   1   0         10.71          9.75         2.95 o
  12   1   0         94.01         81.91         9.92 o
  13   1   0         29.32         29.65         7.63 o
  14   1   0          0.09          0.97         4.97 o
  15   1   0         21.49         17.62         8.11 o
  16   1   0         13.87         15.57         8.87 o
  17   1   0        317.72        360.41        25.12 o
  18   1   0        290.54        385.08        27.33 o
  19   1   0         71.79         73.63        16.15 o
   0   2   0      57274.89      53136.09      7370.05 o
   1   2   0       4474.48       4034.47        27.81 o
   2   2   0        780.16        694.60         9.31 o
   3   2   0       1465.00       1485.55        17.70 o
   4   2   0        290.74        328.43         7.43 o
   5   2   0        343.00        311.57         6.94 o
   6   2   0       2616.49       2735.52       170.84 o
   7   2   0       1279.90       1314.76        31.57 o
   8   2   0         81.72         84.87         4.13 o
   9   2   0        153.21        156.30         5.61 o
  10   2   0         77.35         80.18         4.77 o
  11   2   0         94.14        101.97         5.21 o
  12   2   0         12.29         13.79         5.63 o
  13   2   0         38.72         38.39        14.07 o
  14   2   0          3.85          0.59         4.99 o
  15   2   0         13.04          6.69         8.21 o
  16   2   0         50.14         56.18        12.80 o
  17   2   0        161.44        198.22        23.11 o
  18   2   0        588.72        556.59        63.38 o
  19   2   0          0.92          8.68         9.63 o
   0   3   0        382.04        452.35        21.78 o
   1   3   0        641.83        565.01         5.95 o
   2   3   0       3317.37       3309.79        31.44 o
   3   3   0        302.17        307.63         6.36 o
   4   3   0       1361.62       1439.70        37.12 o
   5   3   0         29.38         28.73         3.39 o
   6   3   0        377.15        384.50        24.89 o
   7   3   0        251.42        305.87        30.73 o
   8   3   0        377.50        448.52        11.98 o
   9   3   0          4.65          4.29         4.50 o
  10   3   0        360.97        368.33        10.04 o
  11   3   0        439.91        485.51        18.67 o
  12   3   0          3.88          5.69         5.29 o
  13   3   0          4.40          6.28         5.51 o
  14   3   0          0.43          2.02         5.73 o
  15   3   0         23.74         33.74         9.07 o
  16   3   0        103.34        130.20        17.12 o
  17   3   0          0.28         -3.03         7.52 o
  18   3   0         84.21         90.15        28.27 o
  19   3   0          3.91         -1.89         8.29 o
   0   4   0       5337.26       5522.77        41.92 o
   1   4   0       1153.00       1196.15         9.85 o
   2   4   0       2684.04       2544.51        18.64 o
   3   4   0        429.33        432.18         7.17 o
   4   4   0         24.37         28.71         3.17 o
   5   4   0         76.38         85.23         4.57 o
   6   4   0       2971.56       2930.48       134.59 o
   7   4   0       1192.70       1230.28        16.55 o
   8   4   0        782.26        805.99        42.82 o
   9   4   0       2155.85       2462.59        25.59 o
  10   4   0         64.33         81.72         5.70 o
  11   4   0        389.87        341.83        37.57 o
  12   4   0          0.29          0.46         4.49 o
  13   4   0          1.33         -0.76         6.57 o
  14   4   0          6.38          7.77         5.79 o
  15   4   0          6.65          6.74         9.03 o
  16   4   0          1.56          4.24        13.90 o
  17   4   0         46.07         45.58        11.55 o
  18   4   0          8.32         15.51         8.80 o
  19   4   0          1.41          1.07         8.03 o
   0   5   0         53.19         60.39         4.52 o
   1   5   0        105.11        116.54         4.06 o
   2   5   0        465.59        467.71         7.83 o
   3   5   0        710.34        794.47        11.56 o
   4   5   0        303.22        347.67        10.99 o
   5   5   0        192.14        164.34         6.24 o
   6   5   0          6.25          7.37         2.44 o
   7   5   0       2078.92       2332.57        57.37 o
   8   5   0         63.20         63.14         5.04 o
   9   5   0        494.99        577.85        19.31 o
  10   5   0        319.35        353.98        12.87 o
  11   5   0         11.74         12.74         5.38 o
  12   5   0         74.31         69.77        10.76 o
  13   5   0         27.39         14.00         7.92 o
  14   5   0         28.31         26.73         8.05 o
  15   5   0          9.98         11.60         7.21 o
  16   5   0          1.34          1.50         6.76 o
  17   5   0          7.17          8.63         7.92 o
  18   5   0          0.11          0.66         7.52 o
  19   5   0          0.10         -8.02        12.37 o
   0   6   0        363.18        421.25        10.37 o
   1   6   0        814.54        746.35         9.57 o
   2   6   0        644.75        626.38        10.55 o
   3   6   0         19.39         20.98         3.23 o
   4   6   0        231.95        222.03         7.43 o
   5   6   0        181.77        177.91         7.12 o
   6   6   0        235.15        219.46         7.09 o
   7   6   0          8.70          9.69         2.89 o
   8   6   0         54.85         46.67         5.05 o
   9   6   0        235.52        250.31         8.75 o
  10   6   0          2.64          5.84         3.60 o
  11   6   0         33.52         37.14         8.45 o
  12   6   0          2.09         -0.97         4.81 o
  13   6   0          0.27          0.92         5.01 o
  14   6   0          2.31         -0.99         5.30 o
  15   6   0         50.17         66.83        12.94 o
  16   6   0         76.96         88.94        14.72 o
  17   6   0          0.55         -6.19         7.30 o
  18   6   0          0.20         -0.94         7.37 o
   0   7   0        151.40        133.90         7.27 o
   1   7   0        639.12        548.33        13.41 o
   2   7   0       1603.54       1861.54        22.99 o
   3   7   0       1279.36       1431.60        17.97 o
   4   7   0        431.78        460.19        10.97 o
   5   7   0         91.92         94.66         6.21 o
   6   7   0         15.47         14.69         3.24 o
   7   7   0          8.79          9.75         2.81 o
   8   7   0         23.10         16.52         3.35 o
   9   7   0         17.22         14.84         3.48 o
  10   7   0          3.91          5.15         4.84 o
  11   7   0          1.66         -0.86         4.64 o
  12   7   0         10.21          2.30         5.25 o
  13   7   0          0.93          1.46         5.82 o
  14   7   0          2.40          3.14         6.42 o
  15   7   0          4.35          0.67         6.68 o
  16   7   0         27.47         28.01         9.87 o
  17   7   0         42.35         38.17        11.18 o
  18   7   0          0.32          7.06         8.48 o
   0   8   0       1037.74       1150.21        24.24 o
   1   8   0       1106.30       1136.55        17.19 o
   2   8   0       3284.91       3106.09        24.94 o
   3   8   0       5929.30       5978.73        38.82 o
   4   8   0        902.82        888.23        15.72 o
   5   8   0         74.22         74.14         6.16 o
   6   8   0         27.31         23.54         4.20 o
   7   8   0          6.74          4.60         3.10 o
   8   8   0          1.12         -2.33         3.09 o
   9   8   0        117.30        110.99         9.91 o
  10   8   0          3.94         -0.74         4.46 o
  11   8   0          1.55          2.74         5.55 o
  12   8   0         43.84         52.85        10.70 o
  13   8   0          6.47          2.25         6.68 o
  14   8   0         48.55         43.99        11.49 o
  15   8   0        173.24        151.63        18.29 o
  16   8   0         21.52         25.10         9.62 o
  17   8   0         40.91         29.81        22.69 o
   0   9   0        656.60        653.99        20.01 o
   1   9   0         13.82         16.86         4.31 o
   2   9   0       1336.92       1677.40        21.96 o
   3   9   0        959.04       1222.96        20.49 o
   4   9   0          0.69          1.13         2.60 o
   5   9   0          0.33          0.04         2.76 o
   6   9   0          0.00          2.07         2.63 o
   7   9   0         11.57         20.30         5.24 o
   8   9   0          9.28          1.47         6.18 o
   9   9   0          9.40         13.02         7.10 o
  10   9   0          4.57         -6.10         6.10 o
  11   9   0          8.79          7.68         5.83 o
  12   9   0          1.45          4.20         5.68 o
  13   9   0          1.25         -6.12         6.12 o
  14   9   0          7.97         -3.51         7.13 o
  15   9   0         70.35         96.94        16.69 o
  16   9   0         27.29         25.83        10.32 o
  17   9   0          1.71         -2.49         7.78 o
   0  10   0         20.75         27.38         7.26 o
   1  10   0        163.77        187.46         9.19 o
   2  10   0        389.72        330.48        13.07 o
   3  10   0        145.35        150.45        10.03 o
   4  10   0         48.31         30.08         5.86 o
   5  10   0         36.28         38.69         6.92 o
   6  10   0          1.46          0.59         4.47 o
   7  10   0         61.64         89.25        24.81 o
   8  10   0          5.04         -8.10        10.32 o
   9  10   0         54.84         47.50        11.31 o
  10  10   0          2.99         -1.07         7.07 o
  11  10   0          3.48          6.46         8.11 o
  12  10   0        121.56        110.25        16.92 o
  13  10   0         82.96        140.19        15.21 o
  14  10   0         22.31         21.28         8.55 o
  15  10   0         55.94         55.61        10.73 o
  16  10   0          1.18          0.16         7.98 o
   0  11   0         18.10         14.30         5.77 o
   1  11   0         88.83        103.51         8.45 o
   2  11   0          4.61         -1.07         4.55 o
   3  11   0         18.78         15.38         5.45 o
   4  11   0        834.37        860.00        21.79 o
   5  11   0        192.79        194.43        13.11 o
   6  11   0        221.81        268.73        19.56 o
   7  11   0        105.38        110.64        40.35 o
   8  11   0        213.10        234.79        51.73 o
   9  11   0         58.55         61.74        12.91 o
  10  11   0         79.23         77.09        15.22 o
  11  11   0          0.76         -4.56         8.90 o
  12  11   0         30.22         69.70        15.38 o
  13  11   0        231.30        247.30        25.10 o
  14  11   0          1.43         -9.15        11.79 o
  15  11   0          2.04         10.68         9.49 o
  16  11   0          3.84         -0.23        10.10 o
   0  12   0         10.29          0.41         5.94 o
   1  12   0         36.82         32.66         5.78 o
   2  12   0          0.56         -1.85         6.24 o
   3  12   0          0.51          3.82         5.08 o
   4  12   0        602.40        544.03        33.99 o
   5  12   0        117.95        140.90        18.56 o
   6  12   0        209.29        157.02        32.61 o
   7  12   0        271.68        272.99        21.77 o
   8  12   0        413.64        498.88        30.92 o
   9  12   0         89.00        129.18        17.58 o
  10  12   0        216.48        252.37        25.40 o
  11  12   0         84.15         93.98        31.26 o
  12  12   0         72.75         79.00        19.29 o
  13  12   0          0.02          0.86         9.73 o
  14  12   0          0.02         12.67        13.54 o
  15  12   0          3.53         -0.85        12.43 o
   0  13   0          0.02         -4.43         5.43 o
   1  13   0         11.32         11.98         4.92 o
   2  13   0          6.87         -7.03         7.03 o
   3  13   0          0.51          2.92        16.77 o
   4  13   0         43.69         65.14        14.78 o
   5  13   0         78.54         48.22        23.75 o
   6  13   0        422.94        450.28        24.46 o
   7  13   0          0.00          3.78         8.79 o
   8  13   0         68.53         73.29        31.02 o
   9  13   0         15.06         -1.28         9.01 o
  10  13   0         33.88         15.68        24.75 o
  11  13   0        180.82        255.94        34.43 o
  12  13   0         66.86        107.84        19.30 o
  13  13   0         22.79         13.85        11.24 o
  14  13   0          0.42          5.49         9.73 o
   0  14   0          6.96          4.69        10.55 o
   1  14   0          0.05         -1.52         7.38 o
   2  14   0          0.62         -2.11         8.33 o
   3  14   0         39.40         22.35         8.73 o
   4  14   0         17.76         15.06         8.75 o
   5  14   0          0.16         -3.00         7.69 o
   6  14   0          3.74         -0.87         8.24 o
   7  14   0         10.13          2.52         8.62 o
   8  14   0          5.95         -8.30        17.59 o
   9  14   0         13.82          3.81        14.95 o
  10  14   0        224.13        263.24        24.40 o
  11  14   0         20.92         -7.35         9.90 o
  12  14   0         58.14        108.45        17.46 o
  13  14   0          0.52          5.85         9.30 o
   0  15   0          8.67         19.12        12.67 o
   1  15   0          1.87          0.59         7.46 o
   2  15   0          0.02         -5.48         6.94 o
   3  15   0          0.61         -1.09         7.70 o
   4  15   0          8.79          6.14         8.56 o
   5  15   0         96.21        111.75        16.45 o
   6  15   0          7.98          3.91         8.65 o
   7  15   0         13.99         10.47        19.47 o
   8  15   0         10.32          1.26         9.23 o
   9  15   0         28.08         26.02        10.82 o
  10  15   0          0.81         14.84        11.61 o
  11  15   0         28.91         42.58        15.30 o
  12  15   0          2.35         -0.62         9.83 o
   0  16   0          0.53          1.17        10.91 o
   1  16   0          1.30         -4.67         7.95 o
   2  16   0          0.42          7.90         8.61 o
   3  16   0         29.44         31.25        12.02 o
   4  16   0         24.34          8.84        16.36 o
   5  16   0         21.33          0.91         9.13 o
   6  16   0          6.37          2.97         8.99 o
   7  16   0         10.73         11.83         9.44 o
   8  16   0          0.05          4.38         8.79 o
   9  16   0          5.07         15.24        10.79 o
  10  16   0          0.96         -2.21         8.98 o
   0  17   0          1.25          2.81        11.84 o
   1  17   0          0.96         -7.38         7.38 o
   2  17   0          0.80          2.83         9.33 o
   3  17   0          2.08          5.18         8.30 o
   4  17   0         16.72         29.22        10.55 o
   5  17   0         63.60         70.68        14.66 o
   6  17   0          0.34          6.45         8.56 o
   7  17   0          3.42         -2.93         7.43 o
   8  17   0          0.93         -5.64         9.56 o
   9  17   0          0.05         10.14        11.02 o
   0  18   0          0.06         -3.40        10.67 o
   1  18   0          1.32          0.22         8.74 o
   2  18   0          1.30          3.66         8.29 o
   3  18   0         23.85         33.74        10.89 o
   4  18   0         18.97         13.55        18.76 o
   5  18   0          9.22         13.56         9.33 o
   6  18   0          1.53         -4.90        18.35 o
   0  19   0          5.09         19.94        13.49 o
   1  19   0          2.65         25.02         9.89 o
   2  19   0         14.53          7.83         9.53 o
   2   0   1       9864.65      10453.00       261.13 o
   4   0   1       1124.90       1172.39        38.70 o
   6   0   1       5798.47       5774.35        59.87 o
   8   0   1         12.29         11.20         2.65 o
  10   0   1         33.46         33.25         4.99 o
  12   0   1        459.14        462.92        27.93 o
  14   0   1        165.48        174.08        21.23 o
  16   0   1        141.31        145.21        25.80 o
  18   0   1          1.70        -10.55        10.55 o
   1   1   1       6337.80       4771.27      1053.50 o
   2   1   1       1683.22       1177.88       355.50 o
   3   1   1       4102.58       4137.80       128.97 o
   4   1   1       2000.91       2014.39        25.46 o
   5   1   1       2497.38       2497.68        36.53 o
   6   1   1        391.50        399.58         7.10 o
   7   1   1        107.41        108.19         3.99 o
   8   1   1        210.51        227.97         7.74 o
   9   1   1         79.61         90.97         5.72 o
  10   1   1        134.95        140.29         8.77 o
  11   1   1         14.54         17.10         2.63 o
  12   1   1          8.35         10.14         5.60 o
  13   1   1         21.76         14.42         6.13 o
  14   1   1         31.76         31.78         8.32 o
  15   1   1         13.18         17.78         7.75 o
  16   1   1          4.55         10.69         8.33 o
  17   1   1        666.24        788.49        81.23 o
  18   1   1         97.23        114.32        25.74 o
  19   1   1          8.12         16.76        10.84 o
   1   2   1      12048.20      13088.91        95.58 o
   2   2   1        599.66        593.19         6.04 o
   3   2   1       2620.74       2597.69        22.41 o
   4   2   1       3929.81       3870.76        93.38 o
   5   2   1        851.37        828.21        10.87 o
   6   2   1        659.27        664.14         9.30 o
   7   2   1         95.66         95.36         4.46 o
   8   2   1        375.63        437.94         8.84 o
   9   2   1        330.61        373.37        13.71 o
  10   2   1        551.55        654.35        16.53 o
  11   2   1        244.88        272.08         7.64 o
  12   2   1         34.15         34.22         7.92 o
  13   2   1         10.46          6.68         5.51 o
  14   2   1         60.44         61.55        11.10 o
  15   2   1        213.87        228.20        17.63 o
  16   2   1        143.69        166.28        17.87 o
  17   2   1         47.09         57.34        14.28 o
  18   2   1         23.27         17.77        11.15 o
  19   2   1         94.87         91.28        17.82 o
   1   3   1        298.06        294.22         4.72 o
   2   3   1        773.00        689.68         7.36 o
   3   3   1        461.23        415.94         7.13 o
   4   3   1       1914.41       1807.34        36.64 o
   5   3   1       2299.55       2240.26        32.16 o
   6   3   1        911.53        928.96        21.01 o
   7   3   1       2166.15       2380.20        34.63 o
   8   3   1       1817.51       1959.81        27.15 o
   9   3   1        996.15       1079.60        26.63 o
  10   3   1        855.00        964.33        17.21 o
  11   3   1        275.62        299.74        24.44 o
  12   3   1         13.00         13.53         6.09 o
  13   3   1         48.96         40.14         8.97 o
  14   3   1         38.18         53.77        16.24 o
  15   3   1         12.73          9.95         7.36 o
  16   3   1         26.67         43.81        10.86 o
  17   3   1         56.66         63.00        14.43 o
  18   3   1         65.41         56.80        18.82 o
  19   3   1         44.05         56.33        13.29 o
   1   4   1       7476.14       7646.76        26.33 o
   2   4   1         12.62         13.00         1.97 o
   3   4   1        502.39        502.82         8.34 o
   4   4   1        239.12        215.32         6.24 o
   5   4   1       1296.34       1349.67        17.45 o
   6   4   1        470.76        510.64        11.64 o
   7   4   1       1595.67       1695.12        40.12 o
   8   4   1       2901.77       3108.89        56.64 o
   9   4   1        488.33        498.00        22.99 o
  10   4   1       1804.29       1987.34        52.81 o
  11   4   1         79.89         77.40         9.95 o
  12   4   1         61.26         59.36         9.55 o
  13   4   1         37.50         31.33         7.71 o
  14   4   1          3.40          1.78         5.63 o
  15   4   1         10.82         15.37         7.63 o
  16   4   1         43.27         56.28        11.80 o
  17   4   1          0.64          1.42         8.91 o
  18   4   1         25.16         15.66        10.28 o
  19   4   1          7.18          6.27         9.04 o
   1   5   1        293.65        253.34         5.72 o
   2   5   1       1113.90       1131.20        13.35 o
   3   5   1        197.87        218.10         6.33 o
   4   5   1        138.65        131.34         5.38 o
   5   5   1        530.34        542.55        10.60 o
   6   5   1         91.39         94.93         5.56 o
   7   5   1       2493.56       2789.66        62.57 o
   8   5   1        971.66       1143.13        16.95 o
   9   5   1        249.06        266.65         9.37 o
  10   5   1         73.22         82.26         5.33 o
  11   5   1        486.96        547.71        21.35 o
  12   5   1        143.42        139.53        24.63 o
  13   5   1         53.38         52.01        10.48 o
  14   5   1         15.25          4.27         6.05 o
  15   5   1         12.08         10.55         7.58 o
  16   5   1          1.10         -4.18         6.75 o
  17   5   1          4.78         10.17        11.43 o
  18   5   1          8.23          9.67         8.71 o
  19   5   1          0.06          2.16        11.32 o
   1   6   1       1991.69       1991.54        18.34 o
   2   6   1        363.42        366.17         8.42 o
   3   6   1         49.12         53.30         4.32 o
   4   6   1         68.19         69.33         6.23 o
   5   6   1         58.47         60.43         4.79 o
   6   6   1         58.56         63.39         5.51 o
   7   6   1        100.28        100.64         6.03 o
   8   6   1        241.99        268.95         9.28 o
   9   6   1         33.34         45.38         4.75 o
  10   6   1         62.15         63.45         9.61 o
  11   6   1        122.26        134.61        14.02 o
  12   6   1         18.77         18.83         8.50 o
  13   6   1         16.34         10.40         6.25 o
  14   6   1         32.12         33.28         8.77 o
  15   6   1          2.67          5.18         6.57 o
  16   6   1         13.36          5.40         7.72 o
  17   6   1          1.02         -5.97         5.97 o
  18   6   1          6.25         16.18         9.91 o
   1   7   1         37.80         33.95         5.34 o
   2   7   1        683.81        605.01        13.52 o
   3   7   1       1388.68       1383.94        18.11 o
   4   7   1        264.83        278.55         8.69 o
   5   7   1        121.27        116.82         6.50 o
   6   7   1         14.50         14.59         3.18 o
   7   7   1         65.15         64.81         5.13 o
   8   7   1          7.71          5.63         2.50 o
   9   7   1         47.79         44.81         6.61 o
  10   7   1        123.54        129.30        12.34 o
  11   7   1         22.48         25.41         7.21 o
  12   7   1          6.57         -1.85         5.19 o
  13   7   1         10.16          8.37         6.69 o
  14   7   1          7.55          7.61         6.82 o
  15   7   1         42.81         34.46         9.97 o
  16   7   1         36.68         33.66        10.70 o
  17   7   1         17.45         17.57         8.67 o
  18   7   1          0.47         -3.50         8.53 o
   1   8   1        316.09        318.24        11.34 o
   2   8   1       1180.77       1365.52        20.96 o
   3   8   1        394.36        405.01        12.35 o
   4   8   1        164.92        187.14         9.56 o
   5   8   1         50.44         52.06         5.46 o
   6   8   1         99.99        108.60         6.50 o
   7   8   1         52.69         60.66         5.55 o
   8   8   1         27.68         24.55         4.65 o
   9   8   1         20.00         25.33        10.28 o
  10   8   1          5.00          2.05         4.73 o
  11   8   1         10.28         19.75         7.20 o
  12   8   1          0.06          4.03         6.13 o
  13   8   1          7.73         11.55         7.09 o
  14   8   1          3.05         10.91        10.67 o
  15   8   1          6.82          8.93         8.04 o
  16   8   1          2.86          5.42         7.93 o
  17   8   1          4.92          1.55         7.89 o
   1   9   1         32.10         30.77         5.34 o
   2   9   1        946.30        990.21        19.24 o
   3   9   1         41.85         52.36         7.09 o
   4   9   1        162.17        160.23         9.43 o
   5   9   1         70.11         62.53         7.48 o
   6   9   1         47.54         42.11         6.76 o
   7   9   1         51.06         54.03         6.75 o
   8   9   1         31.40         27.11         7.50 o
   9   9   1          5.98          9.97         6.91 o
  10   9   1         16.20         13.54         7.48 o
  11   9   1         15.10         12.83         6.09 o
  12   9   1          4.39         -2.17         5.71 o
  13   9   1         47.84         60.60        10.44 o
  14   9   1          3.32         -4.51         8.03 o
  15   9   1         36.42         34.11        11.18 o
  16   9   1         15.30          7.00         9.32 o
  17   9   1          2.42          0.84         7.86 o
   1  10   1        107.88        130.39         9.22 o
   2  10   1        376.81        403.77        14.99 o
   3  10   1         17.64         21.50         5.27 o
   4  10   1        279.59        292.70        12.47 o
   5  10   1        102.08         87.61         8.83 o
   6  10   1        146.45        145.22        17.01 o
   7  10   1        399.61        387.22        19.49 o
   8  10   1        173.00        162.52        24.69 o
   9  10   1         84.69        104.72        26.74 o
  10  10   1        122.97        153.96        15.88 o
  11  10   1         33.01         28.22         9.41 o
  12  10   1          9.34         11.90         9.20 o
  13  10   1        136.13        148.99        14.92 o
  14  10   1         13.47         12.59         8.16 o
  15  10   1          0.61          7.91         8.04 o
  16  10   1          3.79          6.22         7.81 o
   1  11   1        109.72        131.49        10.21 o
   2  11   1         31.60         21.21         5.34 o
   3  11   1        201.12        183.32        11.61 o
   4  11   1        413.94        409.14        17.02 o
   5  11   1        430.37        450.00        21.56 o
   6  11   1          5.12         20.29         9.30 o
   7  11   1        959.38        932.43        29.87 o
   8  11   1        323.46        340.33        21.74 o
   9  11   1         76.38        101.10        15.89 o
  10  11   1        305.15        307.71        30.80 o
  11  11   1         37.88         48.09        11.70 o
  12  11   1        129.65        165.60        21.52 o
  13  11   1         43.21         95.29        16.08 o
  14  11   1         14.48         22.56        10.77 o
  15  11   1          1.74          2.22         9.04 o
  16  11   1          5.25         12.11        10.44 o
   1  12   1         16.67         11.16         5.54 o
   2  12   1        127.68        123.29        10.84 o
   3  12   1         58.53         72.94        14.14 o
   4  12   1       1013.78       1003.50        42.35 o
   5  12   1        714.61        667.01        45.20 o
   6  12   1        437.18        456.44        30.75 o
   7  12   1        379.44        398.74        23.11 o
   8  12   1        200.13        205.85        19.15 o
   9  12   1         76.10         72.11        14.04 o
  10  12   1        168.26        188.54        19.54 o
  11  12   1         88.06        107.58        27.86 o
  12  12   1         15.91         21.30        17.83 o
  13  12   1        133.08        101.96        18.54 o
  14  12   1          6.17         -1.20         8.87 o
  15  12   1         13.06         19.48        10.40 o
   1  13   1          1.00         -0.29         7.40 o
   2  13   1         75.75         90.25        22.52 o
   3  13   1        153.54        151.95        39.41 o
   4  13   1        294.80        267.61        19.81 o
   5  13   1        223.31        261.09        20.28 o
   6  13   1         26.42         23.82        10.03 o
   7  13   1         51.49         70.74        15.01 o
   8  13   1        121.11        148.08        52.43 o
   9  13   1         46.00         61.21        19.70 o
  10  13   1        345.85        368.21        36.02 o
  11  13   1         72.24        107.88        19.06 o
  12  13   1         37.61         59.92        13.74 o
  13  13   1         94.77        102.47        20.76 o
  14  13   1         26.17         19.73        10.57 o
   1  14   1          6.19         -2.82         7.51 o
   2  14   1          0.21          4.60        17.65 o
   3  14   1         74.68         72.73        15.42 o
   4  14   1          6.20          1.45         7.48 o
   5  14   1        177.65        186.19        17.54 o
   6  14   1         12.89         15.41         8.65 o
   7  14   1          2.86          3.88         8.39 o
   8  14   1          4.91         -6.99         8.13 o
   9  14   1         76.62         76.76        35.48 o
  10  14   1         21.96         26.08        12.84 o
  11  14   1         87.83         90.02        16.15 o
  12  14   1         28.74         30.35        14.13 o
  13  14   1         43.91         53.13        12.68 o
   1  15   1          4.39          3.50         7.17 o
   2  15   1          9.31          5.60         7.61 o
   3  15   1         21.76         21.33         8.56 o
   4  15   1         15.83         10.61         8.14 o
   5  15   1         17.36         -4.43         7.84 o
   6  15   1          4.94         11.26         8.77 o
   7  15   1         11.17         17.51        18.65 o
   8  15   1         15.22         19.62        10.51 o
   9  15   1          7.72         20.89        14.19 o
  10  15   1         24.90         16.63        13.96 o
  11  15   1         14.70         20.05        18.06 o
  12  15   1         16.43         22.42        10.90 o
   1  16   1         25.26         17.61         8.70 o
   2  16   1         12.54          0.45        12.31 o
   3  16   1          9.26          9.23         8.84 o
   4  16   1         12.45         17.12         9.61 o
   5  16   1         40.31         32.74        10.34 o
   6  16   1         11.23          7.28         8.83 o
   7  16   1          7.58          8.46         8.87 o
   8  16   1          0.63        -15.19        15.19 o
   9  16   1          1.15          1.56        14.83 o
  10  16   1          3.47          6.25         8.88 o
   1  17   1          4.79         12.90         9.18 o
   2  17   1          3.77          1.54        13.60 o
   3  17   1         40.80         29.19        10.57 o
   4  17   1         18.80          8.07         9.91 o
   5  17   1          5.55          5.14        14.07 o
   6  17   1          3.59         -0.02         7.87 o
   7  17   1          1.79         -8.44         8.44 o
   8  17   1          0.81         -4.50        10.38 o
   9  17   1          9.68          1.31         9.33 o
   1  18   1          1.44         17.55         8.24 o
   2  18   1          3.39         21.51         8.43 o
   3  18   1          5.78         -4.97         7.84 o
   4  18   1         20.60         28.81        10.21 o
   5  18   1         14.04         41.11        15.95 o
   6  18   1          3.41         -4.12        13.90 o
   1  19   1          1.96          5.38         9.67 o
   2  19   1          3.69          9.85        12.72 o
   0   0   2      16047.91      16560.16        49.12 o
   2   0   2         98.01        107.16         4.68 o
   4   0   2      15068.51      16564.39       255.89 o
   6   0   2        306.45        349.40        16.85 o
   8   0   2        632.70        676.16        18.56 o
  10   0   2         38.13         50.64         7.30 o
  12   0   2         22.35         22.40         9.73 o
  14   0   2       1721.08       1689.46        57.04 o
  16   0   2        349.06        360.20        32.97 o
  18   0   2         58.86         69.78        20.64 o
   0   1   2       4755.19       3358.42      1094.97 o
   1   1   2      10213.59      10576.61       337.47 o
   2   1   2       2043.02       1966.91        14.90 o
   3   1   2     107598.84     103304.69      7700.06 o
   4   1   2       1843.28       1924.12        16.32 o
   5   1   2        300.92        310.74         7.42 o
   6   1   2         50.36         56.22         4.30 o
   7   1   2        310.94        322.63         8.73 o
   8   1   2        220.73        238.09         6.74 o
   9   1   2        258.15        294.75         7.40 o
  10   1   2        284.55        301.27         8.34 o
  11   1   2         98.27         99.78         4.92 o
  12   1   2         48.52         43.82         9.20 o
  13   1   2        117.52        132.79        13.29 o
  14   1   2          6.01          8.86         7.00 o
  15   1   2        856.63        972.87        33.25 o
  16   1   2         24.80         26.31        10.06 o
  17   1   2         50.33         63.69        14.01 o
  18   1   2         18.34         26.36        11.07 o
  19   1   2          2.50         -7.53         8.37 o
   0   2   2       2609.93       2781.71        15.95 o
   1   2   2       6363.17       6626.36        39.37 o
   2   2   2        192.52        204.55         4.56 o
   3   2   2      29160.77      32136.14       914.02 o
   4   2   2        226.34        215.31        10.55 o
   5   2   2        159.32        156.45         5.46 o
   6   2   2        173.45        182.42         5.31 o
   7   2   2        967.76       1018.47        11.89 o
   8   2   2        498.45        558.44         9.61 o
   9   2   2        177.49        202.34         6.57 o
  10   2   2        522.75        550.93        19.15 o
  11   2   2        127.96        152.95         6.72 o
  12   2   2          9.69         14.34         6.02 o
  13   2   2        107.10        123.30        12.73 o
  14   2   2        248.78        278.31        18.40 o
  15   2   2        341.31        386.62        22.52 o
  16   2   2         38.77         55.69        23.69 o
  17   2   2        126.72        154.74        18.58 o
  18   2   2         13.96         16.39         9.78 o
  19   2   2          1.63          9.25        12.84 o
   0   3   2       3361.66       3454.58        45.82 o
   1   3   2        254.83        270.30         4.97 o
   2   3   2       2240.12       2282.66        15.90 o
   3   3   2        843.11        837.35         9.92 o
   4   3   2       1302.95       1383.66        15.79 o
   5   3   2        266.66        295.84         6.95 o
   6   3   2        746.19        818.34        15.18 o
   7   3   2       2014.33       2297.80        24.47 o
   8   3   2       1299.18       1414.79        21.84 o
   9   3   2       1037.02       1089.68        28.09 o
  10   3   2        511.49        531.59        11.60 o
  11   3   2        118.69        106.53        10.78 o
  12   3   2         18.23         22.43         6.87 o
  13   3   2         38.44         43.21         9.38 o
  14   3   2          5.99         10.67         6.76 o
  15   3   2         96.28        120.93        14.62 o
  16   3   2         44.62         55.30        12.65 o
  17   3   2         42.69         37.53        30.84 o
  18   3   2          9.71          4.26         8.55 o
  19   3   2         17.42         20.71        10.56 o
   0   4   2       2604.01       2482.53        22.66 o
   1   4   2       2984.70       2882.61        34.38 o
   2   4   2       1750.71       1640.80        13.46 o
   3   4   2       1079.88       1074.93        11.55 o
   4   4   2        151.34        155.30         5.94 o
   5   4   2       1153.36       1261.87        14.76 o
   6   4   2        101.42        109.40         5.54 o
   7   4   2        408.24        494.68        11.64 o
   8   4   2        865.13       1087.89        25.77 o
   9   4   2        270.13        301.87         8.16 o
  10   4   2        701.88        759.58        12.96 o
  11   4   2         59.70         69.68        11.85 o
  12   4   2        114.27        120.76        20.00 o
  13   4   2        158.60        188.23        14.84 o
  14   4   2         11.80          9.69         7.15 o
  15   4   2         21.31         26.90         8.91 o
  16   4   2          8.49          3.27         7.34 o
  17   4   2          1.63         -6.73         6.73 o
  18   4   2         28.35         32.84        11.47 o
  19   4   2         10.56         24.59        14.95 o
   0   5   2        968.24        901.93        20.60 o
   1   5   2        712.68        663.73        12.78 o
   2   5   2         84.78         92.80         4.67 o
   3   5   2         46.19         41.97         3.41 o
   4   5   2          4.51          3.59         1.80 o
   5   5   2       1764.28       1818.10        24.98 o
   6   5   2        392.68        461.06        10.35 o
   7   5   2        839.29        996.87        15.43 o
   8   5   2        246.18        243.95        10.84 o
   9   5   2         23.26         26.44         4.54 o
  10   5   2          6.90          5.77         2.22 o
  11   5   2        198.29        195.97        13.91 o
  12   5   2        135.78        152.94        13.82 o
  13   5   2         79.87         98.23        12.47 o
  14   5   2         11.39         14.21         6.96 o
  15   5   2          0.96          2.55         6.34 o
  16   5   2          1.40         -6.17         6.17 o
  17   5   2          6.50         -5.09         6.96 o
  18   5   2          1.24         -7.21         7.21 o
   0   6   2       6870.97       6892.43        62.98 o
   1   6   2        821.82        792.98        15.61 o
   2   6   2        476.84        507.63        10.67 o
   3   6   2         13.84         10.18         2.69 o
   4   6   2        234.92        262.95        10.68 o
   5   6   2       1367.79       1439.81        19.33 o
   6   6   2        636.52        690.26        12.69 o
   7   6   2        411.78        461.72        14.04 o
   8   6   2          7.91          8.55         3.18 o
   9   6   2         54.09         60.39         4.96 o
  10   6   2        176.47        180.58        23.46 o
  11   6   2        103.57         88.75        12.78 o
  12   6   2        146.35        160.95        26.45 o
  13   6   2         34.39         40.51         9.68 o
  14   6   2         15.16         18.73         8.10 o
  15   6   2          3.74         -3.09         6.33 o
  16   6   2          4.70          0.67         7.78 o
  17   6   2          3.40          7.63        15.36 o
  18   6   2         24.56         18.83         9.76 o
   0   7   2       3524.61       3922.58        52.25 o
   1   7   2       3232.73       3402.80        28.85 o
   2   7   2        136.40        148.42         8.94 o
   3   7   2         52.78         51.47         5.99 o
   4   7   2         20.15         22.77         3.90 o
   5   7   2        202.79        201.30         8.77 o
   6   7   2        204.36        212.13         9.28 o
   7   7   2          8.16         11.67         3.24 o
   8   7   2         60.64         69.33         6.18 o
   9   7   2          2.85          3.00         4.98 o
  10   7   2        104.23         98.98        12.78 o
  11   7   2         82.92         86.94        11.51 o
  12   7   2         75.39         81.49        16.24 o
  13   7   2         78.02         91.28        13.18 o
  14   7   2         32.48         46.49        15.48 o
  15   7   2          7.56         -1.90         6.67 o
  16   7   2         10.96         15.12         8.54 o
  17   7   2         22.22         13.49         9.65 o
  18   7   2         30.46         33.66        10.65 o
   0   8   2       2495.70       2991.99        49.69 o
   1   8   2       2714.81       3075.05        29.72 o
   2   8   2         61.04         66.58         6.52 o
   3   8   2        152.17        161.74         8.45 o
   4   8   2         57.12         74.70         6.86 o
   5   8   2        500.51        538.66        13.98 o
   6   8   2         32.71         43.54         6.20 o
   7   8   2        118.66        105.46         7.74 o
   8   8   2         36.35         39.07         7.95 o
   9   8   2          4.51          6.19         4.62 o
  10   8   2          0.75          0.83         4.78 o
  11   8   2          5.10         11.52         7.11 o
  12   8   2         55.82         54.63        12.11 o
  13   8   2         20.38         15.57         7.89 o
  14   8   2         23.98          8.73         7.82 o
  15   8   2          6.08         12.35         8.62 o
  16   8   2         16.89         16.70         9.52 o
  17   8   2         28.94         20.60        10.63 o
   0   9   2       1370.37       1372.26        36.71 o
   1   9   2        464.03        431.37        13.57 o
   2   9   2        232.70        253.47        10.37 o
   3   9   2         37.17         38.49         5.96 o
   4   9   2        420.86        428.90        13.32 o
   5   9   2        209.89        222.37        10.47 o
   6   9   2        229.13        231.03        10.81 o
   7   9   2        107.20        107.97        11.85 o
   8   9   2        146.03        137.37        13.30 o
   9   9   2         69.25         60.53        11.15 o
  10   9   2         41.93         39.08         9.65 o
  11   9   2         67.73         79.08        11.01 o
  12   9   2         82.31         64.40        10.05 o
  13   9   2          9.06          6.51         6.59 o
  14   9   2         17.84         14.33        10.55 o
  15   9   2         29.61         39.70        11.17 o
  16   9   2         26.89         33.69        11.90 o
  17   9   2         22.80         25.57        10.44 o
   0  10   2        255.27        256.38        19.71 o
   1  10   2         19.18         25.67         7.27 o
   2  10   2        271.18        283.85        11.66 o
   3  10   2         88.83         80.14         7.75 o
   4  10   2         36.46         39.27         6.19 o
   5  10   2        192.54        195.44        11.09 o
   6  10   2         36.12         26.98         8.05 o
   7  10   2        642.07        634.85        23.19 o
   8  10   2        208.08        227.49        17.85 o
   9  10   2         54.00         63.98        13.00 o
  10  10   2        189.19        236.76        42.93 o
  11  10   2          0.74          0.70        11.79 o
  12  10   2         15.31         23.60         9.55 o
  13  10   2         11.51          7.33         6.92 o
  14  10   2         12.96          3.17         7.19 o
  15  10   2          8.08         13.36         7.72 o
  16  10   2          2.11          7.11         7.95 o
   0  11   2         36.17         25.33        10.67 o
   1  11   2         67.14         59.60        10.69 o
   2  11   2         82.35         94.26         8.89 o
   3  11   2          3.57         -1.60         3.81 o
   4  11   2        206.62        181.42        14.81 o
   5  11   2        146.41        132.24        14.36 o
   6  11   2        220.86        213.52        17.42 o
   7  11   2        673.98        643.46        25.74 o
   8  11   2        190.25        218.71        19.77 o
   9  11   2         28.33         46.35        11.26 o
  10  11   2        169.01        219.33        19.50 o
  11  11   2         73.46         64.13        13.54 o
  12  11   2         41.05         30.20        13.55 o
  13  11   2          6.20         -1.45         7.97 o
  14  11   2          5.76         -0.08         8.33 o
  15  11   2         47.02         46.25        14.95 o
  16  11   2         27.80         28.08        11.21 o
   0  12   2         42.54         60.40        17.01 o
   1  12   2        102.86        115.36        13.73 o
   2  12   2         77.23         84.39        13.42 o
   3  12   2        163.83        171.57        27.45 o
   4  12   2        196.65        194.44        26.16 o
   5  12   2        822.39        766.03        26.86 o
   6  12   2         36.89         42.23        10.67 o
   7  12   2         38.19         43.79        11.32 o
   8  12   2        357.45        361.55        22.53 o
   9  12   2         57.34        113.40        36.06 o
  10  12   2        162.02        167.52        37.89 o
  11  12   2         55.60         76.75        14.84 o
  12  12   2         47.24         52.28        18.41 o
  13  12   2         58.48         32.69        16.95 o
  14  12   2         18.35         23.61        10.06 o
  15  12   2         22.90         24.14        11.05 o
   0  13   2         69.87         76.35        16.89 o
   1  13   2         34.28         28.00         9.20 o
   2  13   2         64.87         50.73        10.99 o
   3  13   2        257.78        253.87        28.74 o
   4  13   2        360.51        386.13        35.96 o
   5  13   2        344.85        356.00        46.46 o
   6  13   2          3.86          7.90        10.09 o
   7  13   2         24.08         22.46        19.88 o
   8  13   2        117.29        115.06        16.23 o
   9  13   2          4.61          2.60         8.44 o
  10  13   2         51.22         55.68        23.28 o
  11  13   2         23.09          8.37        17.77 o
  12  13   2         11.27         22.03        14.01 o
  13  13   2         87.43        111.21        38.35 o
  14  13   2          9.57         10.05         9.74 o
   0  14   2         28.11         25.92        12.90 o
   1  14   2         10.41          4.28        12.02 o
   2  14   2         50.34         62.99        12.38 o
   3  14   2        178.71        152.10        16.26 o
   4  14   2        111.89         92.92        18.71 o
   5  14   2        125.85         95.05        14.29 o
   6  14   2         32.88         37.01         9.88 o
   7  14   2          4.68         14.16        17.94 o
   8  14   2          1.66          5.80         7.59 o
   9  14   2         30.63         26.15         9.46 o
  10  14   2          2.78          1.66         7.52 o
  11  14   2          6.08         16.08        10.61 o
  12  14   2         33.26         24.97        10.27 o
  13  14   2         42.87         60.93        13.04 o
   0  15   2         94.37         67.79        18.65 o
   1  15   2         18.70          7.34         7.80 o
   2  15   2         39.19         46.34        11.44 o
   3  15   2         10.52         21.21         8.46 o
   4  15   2          4.23          1.28         6.71 o
   5  15   2          2.60          2.54         7.44 o
   6  15   2          1.67          0.19         7.10 o
   7  15   2          0.90         10.77         8.13 o
   8  15   2          3.28         -0.82         7.49 o
   9  15   2         13.79         15.06         8.89 o
  10  15   2          7.55          9.52         8.96 o
  11  15   2         19.36         28.14        14.01 o
  12  15   2         13.65         22.04         9.97 o
   0  16   2         74.18         63.80        19.35 o
   1  16   2         27.11         22.69         9.37 o
   2  16   2         31.88         28.53         9.19 o
   3  16   2         11.78         10.20         8.62 o
   4  16   2          6.94         18.88        15.48 o
   5  16   2          8.03          4.23         8.26 o
   6  16   2          7.97          2.28         8.28 o
   7  16   2          5.40         10.49        16.01 o
   8  16   2         14.54          4.81         8.34 o
   9  16   2          5.10         10.75         8.03 o
  10  16   2         11.85         14.18        24.63 o
   0  17   2         11.75         -5.86        10.44 o
   1  17   2          8.09         12.87        14.89 o
   2  17   2         13.32         17.42         8.33 o
   3  17   2          1.61         12.81         8.39 o
   4  17   2          1.14          4.16        15.25 o
   5  17   2          9.02         11.29         8.11 o
   6  17   2         17.96         25.09         8.73 o
   7  17   2          6.82         36.36        10.38 o
   8  17   2          8.18          9.97         8.56 o
   0  18   2          1.61          5.04        11.73 o
   1  18   2          2.38         11.49         8.46 o
   2  18   2          0.56          5.69         8.17 o
   3  18   2          6.22         17.06        13.78 o
   4  18   2          5.47          9.16         7.98 o
   5  18   2         11.97         33.77        16.89 o
   6  18   2          3.62         21.19        16.83 o
   0  19   2          2.23          7.86        12.55 o
   2   0   3       4100.57       3904.21       335.05 o
   4   0   3       7472.85       7964.53        48.91 o
   6   0   3       2363.00       2705.53        47.03 o
   8   0   3        691.92        636.62        26.55 o
  10   0   3        542.90        557.92        28.41 o
  12   0   3         54.16         67.79        14.54 o
  14   0   3       1258.25       1329.37        52.17 o
  16   0   3        239.85        253.16        28.62 o
  18   0   3          4.20         -1.17         8.56 o
   1   1   3       2825.42       2231.37       438.09 o
   2   1   3      21056.74      19440.44      3190.62 o
   3   1   3      68450.31      78355.19      2662.45 o
   4   1   3       1967.95       2080.39        18.61 o
   5   1   3       2370.95       2542.63        24.48 o
   6   1   3        110.86        118.65         7.88 o
   7   1   3        368.01        377.06        13.90 o
   8   1   3        988.40       1000.86        35.98 o
   9   1   3        291.89        298.82        14.27 o
  10   1   3         28.52         25.70         6.16 o
  11   1   3         33.67         37.48         7.90 o
  12   1   3         56.95         66.84         9.99 o
  13   1   3        166.13        190.69        15.71 o
  14   1   3        192.78        205.52        18.17 o
  15   1   3        998.44       1085.24        51.21 o
  16   1   3          2.58          3.71         7.50 o
  17   1   3         11.99          0.04         7.75 o
  18   1   3          0.27          3.65         8.56 o
  19   1   3          4.23          1.41         8.87 o
   1   2   3       9006.54       8534.77       548.20 o
   2   2   3      11754.89      12377.03        92.03 o
   3   2   3      25111.32      28702.10       374.99 o
   4   2   3       2805.99       2645.76        23.95 o
   5   2   3        249.42        255.40        10.18 o
   6   2   3        501.35        461.67        14.49 o
   7   2   3       1061.37       1195.16        51.16 o
   8   2   3        525.31        591.28        18.47 o
   9   2   3        140.67        153.28        13.31 o
  10   2   3         54.58         54.94         8.33 o
  11   2   3         79.59         89.10        10.20 o
  12   2   3         30.25         32.44         9.56 o
  13   2   3         42.24         47.81        10.24 o
  14   2   3        170.44        207.49        17.83 o
  15   2   3        217.12        232.08        22.11 o
  16   2   3          3.88         -3.06         6.90 o
  17   2   3         10.20          2.11         7.50 o
  18   2   3          2.34         -4.66         7.63 o
  19   2   3          9.07          1.39        12.20 o
   1   3   3       2478.87       2607.52        38.84 o
   2   3   3       3238.71       3055.92        65.40 o
   3   3   3       3978.78       4341.57        78.73 o
   4   3   3        529.91        528.37        13.50 o
   5   3   3        799.02        898.65        13.52 o
   6   3   3       1378.52       1486.22        27.79 o
   7   3   3        610.66        688.13        13.61 o
   8   3   3        631.65        712.63        17.32 o
   9   3   3         24.45         22.73         3.85 o
  10   3   3        274.86        307.13        15.69 o
  11   3   3        312.36        361.06        17.54 o
  12   3   3         51.35         55.62        10.11 o
  13   3   3        357.34        377.95        28.57 o
  14   3   3         53.22         63.10        16.77 o
  15   3   3         94.54         80.00        14.06 o
  16   3   3         20.72         19.74         9.12 o
  17   3   3          1.81         -5.20         7.04 o
  18   3   3          8.12         12.47         9.13 o
  19   3   3         29.54         46.41        13.22 o
   1   4   3        423.71        429.40         8.43 o
   2   4   3        902.39        882.74        12.53 o
   3   4   3        508.75        530.02        10.81 o
   4   4   3       3252.18       3658.22        25.65 o
   5   4   3       1171.04       1314.60        24.48 o
   6   4   3       1122.01       1289.07        16.98 o
   7   4   3         21.09         29.24         6.00 o
   8   4   3         63.19         66.50         5.65 o
   9   4   3         16.94         22.01         4.09 o
  10   4   3         75.99         83.47         5.94 o
  11   4   3        293.29        307.78        16.88 o
  12   4   3         40.49         37.28         9.04 o
  13   4   3        102.10        115.59        17.24 o
  14   4   3        110.12        126.50        19.53 o
  15   4   3          0.51         -1.19         6.46 o
  16   4   3          5.56          0.56         7.03 o
  17   4   3          9.56         29.15        10.94 o
  18   4   3          1.53         -9.44        12.20 o
  19   4   3         19.86         29.71        11.65 o
   1   5   3         49.60         43.99         4.34 o
   2   5   3         12.27         16.63         3.43 o
   3   5   3        292.50        322.45         9.50 o
   4   5   3       1727.50       1734.87        26.93 o
   5   5   3        243.77        301.29        10.42 o
   6   5   3       1080.43       1219.10        24.77 o
   7   5   3          7.66          5.50         3.24 o
   8   5   3         69.16         74.94         8.73 o
   9   5   3         29.35         20.64         6.05 o
  10   5   3          3.81          8.61         5.26 o
  11   5   3         94.96         99.82        11.24 o
  12   5   3        121.45        136.47        12.98 o
  13   5   3         37.50         39.20         9.06 o
  14   5   3         18.07         14.97         7.68 o
  15   5   3         13.56         22.50         8.68 o
  16   5   3          4.02         19.32         8.66 o
  17   5   3         15.47         10.32         8.15 o
  18   5   3          3.52          6.00         7.91 o
   1   6   3        877.48        893.44        16.17 o
   2   6   3        996.30       1031.79        21.29 o
   3   6   3         21.63         21.30         4.56 o
   4   6   3        532.36        593.72        11.71 o
   5   6   3        204.78        181.29         7.38 o
   6   6   3        725.21        769.95        22.50 o
   7   6   3        158.90        168.39         7.91 o
   8   6   3         20.56         18.55         3.18 o
   9   6   3         20.63         20.73         6.21 o
  10   6   3          1.27          1.29         4.39 o
  11   6   3          1.80         -2.82         4.54 o
  12   6   3         88.68         90.95        12.27 o
  13   6   3         11.94          6.63         6.46 o
  14   6   3          5.58         15.11         7.45 o
  15   6   3          4.51         12.80         7.43 o
  16   6   3          0.45         -6.74         6.74 o
  17   6   3         44.07         51.85        13.21 o
  18   6   3          2.69          4.29         8.62 o
   1   7   3       1410.65       1508.01        22.53 o
   2   7   3        991.45       1103.74        19.78 o
   3   7   3        210.33        211.95         7.95 o
   4   7   3         99.14         99.84         6.17 o
   5   7   3         46.77         49.30         5.87 o
   6   7   3        887.68        916.25        35.88 o
   7   7   3         44.41         42.89         4.47 o
   8   7   3         12.05         13.34         2.72 o
   9   7   3         46.37         40.86         8.64 o
  10   7   3         45.53         39.87         8.85 o
  11   7   3        102.24        108.30        12.77 o
  12   7   3         50.69         53.52        10.52 o
  13   7   3          0.67          2.38         7.74 o
  14   7   3         32.04         37.25         9.97 o
  15   7   3          5.16         14.22         8.37 o
  16   7   3          1.83         -3.58         6.49 o
  17   7   3         48.53         44.10        12.04 o
  18   7   3          2.45         -1.63         7.92 o
   1   8   3        343.20        418.50        13.83 o
   2   8   3         89.97         86.40         7.93 o
   3   8   3          7.40          7.75         3.15 o
   4   8   3        108.89        114.95         7.04 o
   5   8   3        280.55        293.27        10.47 o
   6   8   3        203.74        219.98         9.54 o
   7   8   3         15.44         19.54         3.90 o
   8   8   3         52.97         54.99         9.58 o
   9   8   3          7.66         11.82         5.13 o
  10   8   3        123.80        141.83        11.71 o
  11   8   3         51.47         49.93        10.63 o
  12   8   3         49.12         43.67         9.90 o
  13   8   3         19.81         12.46         8.21 o
  14   8   3         24.48         15.79         8.57 o
  15   8   3          6.74          7.34         8.03 o
  16   8   3         13.24          7.35         8.70 o
  17   8   3         23.02         12.88        15.60 o
   1   9   3        195.03        230.93        11.82 o
   2   9   3         18.57         19.88         5.21 o
   3   9   3         66.45         69.16         6.69 o
   4   9   3         55.71         70.96         6.65 o
   5   9   3        631.91        636.52        15.46 o
   6   9   3        231.22        263.07        14.51 o
   7   9   3         23.60          9.59         6.22 o
   8   9   3          5.70         15.07         6.91 o
   9   9   3         17.16         14.00         7.90 o
  10   9   3        388.28        435.74        21.53 o
  11   9   3         37.56         27.25         7.50 o
  12   9   3        101.42         84.01        11.72 o
  13   9   3         19.05         18.53         7.41 o
  14   9   3         51.61         56.17        13.78 o
  15   9   3         22.50         18.67         9.78 o
  16   9   3         12.43         15.49         9.16 o
  17   9   3         10.83          0.67         8.44 o
   1  10   3        195.93        204.67        12.35 o
   2  10   3         39.55         37.04        10.20 o
   3  10   3          8.04          2.75         5.06 o
   4  10   3        311.37        316.63        15.25 o
   5  10   3        383.53        440.22        20.77 o
   6  10   3         87.21         69.11        11.50 o
   7  10   3        430.13        467.22        20.52 o
   8  10   3         52.84         81.12        13.88 o
   9  10   3         28.78         34.93        10.17 o
  10  10   3        592.67        648.17        26.13 o
  11  10   3         59.29         72.02        12.92 o
  12  10   3         55.41         49.93        11.72 o
  13  10   3          5.09         11.42         8.24 o
  14  10   3          7.20          7.07         7.09 o
  15  10   3          3.03         -6.69         6.69 o
  16  10   3         11.90         13.58         8.03 o
   1  11   3        124.64        123.39        11.83 o
   2  11   3         63.80         61.92        10.78 o
   3  11   3         64.14         79.18        12.14 o
   4  11   3        180.91        186.40        14.17 o
   5  11   3        138.29        131.35        13.44 o
   6  11   3         49.97         41.75        14.31 o
   7  11   3        437.90        444.18        21.70 o
   8  11   3        296.99        301.00        44.23 o
   9  11   3         30.99         62.79        14.16 o
  10  11   3        288.01        317.03        31.27 o
  11  11   3         75.51         93.01        17.42 o
  12  11   3         13.07         22.72         8.71 o
  13  11   3         43.62         25.82        17.47 o
  14  11   3          2.10         -4.68        10.61 o
  15  11   3         13.77         15.03         9.68 o
   1  12   3        270.26        291.33        17.75 o
   2  12   3        212.37        216.70        16.17 o
   3  12   3        150.50        162.23        15.39 o
   4  12   3        129.83        129.72        14.60 o
   5  12   3         61.08         64.62        11.56 o
   6  12   3         47.48         38.58         9.99 o
   7  12   3        328.47        281.29        22.64 o
   8  12   3        290.05        270.31        19.60 o
   9  12   3         17.20         27.79        17.12 o
  10  12   3         18.77         17.15         8.69 o
  11  12   3         39.98         24.25         9.07 o
  12  12   3          7.46         11.63         8.19 o
  13  12   3         24.04         24.27         9.33 o
  14  12   3          4.25         14.15         8.82 o
   1  13   3        308.04        326.24        25.87 o
   2  13   3        251.90        249.50        18.25 o
   3  13   3         75.12         64.15        21.52 o
   4  13   3         67.32         72.00        12.52 o
   5  13   3        143.92        148.96        15.09 o
   6  13   3         24.64         22.51         8.76 o
   7  13   3         90.94        112.18        23.75 o
   8  13   3         76.85         62.39        11.64 o
   9  13   3         24.21         34.89         9.38 o
  10  13   3         34.01         37.71        12.08 o
  11  13   3          3.08         -6.53         6.53 o
  12  13   3         22.00         28.98         9.48 o
  13  13   3         14.33         23.95        17.88 o
  14  13   3          2.48         11.96        13.72 o
   1  14   3         50.96         72.31        13.35 o
   2  14   3         22.40         22.30         8.62 o
   3  14   3         67.54         79.65        13.82 o
   4  14   3         34.59         31.43         9.33 o
   5  14   3         39.49         49.98        10.46 o
   6  14   3         23.66         30.55         8.91 o
   7  14   3         37.13         48.04        15.60 o
   8  14   3          0.19         -5.48         6.39 o
   9  14   3          6.63          9.78         6.96 o
  10  14   3          3.68          5.29         7.07 o
  11  14   3         10.68         17.52         7.97 o
  12  14   3         24.28         32.72        15.83 o
  13  14   3         26.74         34.24        15.25 o
   1  15   3         16.29         23.32         9.03 o
   2  15   3         83.99         82.71        14.37 o
   3  15   3         40.51         70.82        15.42 o
   4  15   3         10.15         14.21         7.90 o
   5  15   3          2.54          4.88         6.74 o
   6  15   3         22.94         31.73         8.71 o
   7  15   3          4.53         14.91         7.32 o
   8  15   3         11.06         13.01         7.63 o
   9  15   3          3.56         12.90         7.27 o
  10  15   3          9.24          1.11        28.20 o
  11  15   3          2.76         10.79        13.25 o
   1  16   3          1.88         -0.19         7.09 o
   2  16   3         30.25         32.27        26.74 o
   3  16   3          3.17          6.73         7.19 o
   4  16   3          2.58         17.92         7.80 o
   5  16   3          6.54         13.13         7.21 o
   6  16   3          2.03          3.20         9.21 o
   7  16   3          8.25         20.87         8.08 o
   8  16   3         11.60         12.34         7.20 o
   9  16   3         13.05         29.55        15.01 o
  10  16   3         11.46         27.21        15.01 o
   1  17   3          0.21          6.56         7.46 o
   2  17   3          0.65          4.91         6.93 o
   3  17   3          0.50          8.61         7.74 o
   4  17   3          6.19          4.66         7.70 o
   5  17   3          8.65         24.06         8.38 o
   6  17   3         14.01         37.64        14.19 o
   7  17   3          4.02         28.50        14.66 o
   8  17   3          4.49         42.45        16.77 o
   1  18   3          0.54         17.24        10.44 o
   2  18   3          1.48          6.92        10.32 o
   3  18   3          1.34         19.17         7.95 o
   4  18   3          0.56         15.25        12.31 o
   5  18   3          5.30         14.89        11.96 o
   2   0   4        715.49        683.18        17.29 o
   4   0   4       8448.12       8951.26        75.48 o
   6   0   4       8359.78       8815.69        87.44 o
   8   0   4        563.47        627.55        27.24 o
  10   0   4        315.97        331.74        22.77 o
  12   0   4        103.75        100.87        17.48 o
  14   0   4         17.84         29.44        13.49 o
  16   0   4         15.98         12.08        11.61 o
  18   0   4         18.65         16.18        13.60 o
   0   1   4       7034.03       6745.63        33.62 o
   1   1   4       1802.43       1139.00        17.85 o
   2   1   4       3710.05       3221.03       656.67 o
   3   1   4       4903.49       4769.14       365.18 o
   4   1   4        913.70        879.42        17.00 o
   5   1   4        454.72        464.88        13.70 o
   6   1   4       2116.20       2085.32        30.32 o
   7   1   4        629.21        670.63        28.72 o
   8   1   4        307.52        328.55        15.73 o
   9   1   4        597.86        598.06        20.05 o
  10   1   4        258.69        256.44        14.56 o
  11   1   4        828.84        858.45        26.16 o
  12   1   4        137.92        139.14        13.67 o
  13   1   4        233.00        251.28        17.75 o
  14   1   4        144.99        181.05        17.15 o
  15   1   4        146.58        142.81        16.74 o
  16   1   4          4.56          0.97         9.03 o
  17   1   4         20.21         15.23         9.45 o
  18   1   4          1.04          8.01         8.46 o
  19   1   4          5.33         15.01        10.20 o
   1   2   4         80.08         51.50         4.46 o
   2   2   4       5314.46       4006.58      1092.73 o
   3   2   4       7863.24       6586.61      1329.06 o
   4   2   4       2691.86       2577.32       222.83 o
   5   2   4       2722.79       2745.93        63.09 o
   6   2   4       1568.05       1746.63        28.10 o
   7   2   4       1281.31       1471.11        27.53 o
   8   2   4          3.48          4.29         3.85 o
   9   2   4        507.15        529.28        21.01 o
  10   2   4        148.57        157.80        12.13 o
  11   2   4        157.38        167.74        13.31 o
  12   2   4         97.24        115.47        12.78 o
  13   2   4        260.05        270.26        18.49 o
  14   2   4         75.29         80.95        13.71 o
  15   2   4        158.18        158.42        20.23 o
  16   2   4          3.87          8.13         7.56 o
  17   2   4          4.05          3.55         7.41 o
  18   2   4          4.12          0.91         6.73 o
  19   2   4          5.66          0.83         8.47 o
   0   3   4       1043.89        735.09        11.42 o
   1   3   4        113.04         80.25         5.40 o
   2   3   4        501.74        459.37        13.86 o
   3   3   4       2921.62       2954.32        18.40 o
   4   3   4        646.69        754.80        16.64 o
   5   3   4       2692.44       2907.53        34.63 o
   6   3   4        948.51       1014.24        27.98 o
   7   3   4        950.77        990.56        33.62 o
   8   3   4        293.73        314.25        14.35 o
   9   3   4         30.06         35.77         7.16 o
  10   3   4        286.65        326.01        16.51 o
  11   3   4         60.05         65.08         9.54 o
  12   3   4        160.22        157.90        14.18 o
  13   3   4         56.17         51.18        10.23 o
  14   3   4         19.68         20.00         8.21 o
  15   3   4         81.06         81.89        13.29 o
  16   3   4         14.13         26.97         9.49 o
  17   3   4          8.41          8.35         8.06 o
  18   3   4          1.15         -2.86         7.36 o
   0   4   4         61.51         64.28         4.81 o
   1   4   4        792.78        815.17        13.23 o
   2   4   4         59.06         64.31         9.15 o
   3   4   4        176.05        189.38         6.21 o
   4   4   4       2261.02       2482.53        21.17 o
   5   4   4        365.73        386.79        13.67 o
   6   4   4         66.06         75.05         5.36 o
   7   4   4         44.07         46.42         7.09 o
   8   4   4         70.01         78.69         8.87 o
   9   4   4         26.80         35.37         7.28 o
  10   4   4         29.22         36.62        18.06 o
  11   4   4         86.24         98.47        11.19 o
  12   4   4          0.24         -3.93         4.81 o
  13   4   4         55.52         58.31        11.32 o
  14   4   4         67.97         67.51        12.42 o
  15   4   4         36.76         46.24        11.16 o
  16   4   4         25.64         26.51         9.78 o
  17   4   4         36.15         46.17        12.36 o
  18   4   4         12.91         17.27        10.02 o
   0   5   4        950.11        978.04        19.06 o
   1   5   4       1766.22       1767.50        18.11 o
   2   5   4       2096.56       2241.61        21.01 o
   3   5   4        135.12        135.58         9.68 o
   4   5   4       2354.53       2569.84        26.06 o
   5   5   4        828.56        905.02        22.43 o
   6   5   4         79.24         86.81         8.49 o
   7   5   4        141.74        158.35        10.98 o
   8   5   4         11.48         16.82         5.51 o
   9   5   4         12.86         15.91         5.50 o
  10   5   4         34.61         33.22        10.50 o
  11   5   4         63.96         86.38        21.76 o
  12   5   4         45.35         33.45         8.66 o
  13   5   4         33.60         43.87         9.82 o
  14   5   4          0.36          6.22        10.67 o
  15   5   4          6.67          5.85         7.34 o
  16   5   4          8.28         19.27         8.53 o
  17   5   4          7.74          6.88         8.34 o
  18   5   4         12.49         11.35         8.96 o
   0   6   4       2864.80       3180.74        38.90 o
   1   6   4         35.42         30.99         4.64 o
   2   6   4        759.59        843.74        15.00 o
   3   6   4       1442.46       1490.59        20.48 o
   4   6   4       2559.78       2757.87        29.15 o
   5   6   4        211.01        293.77        17.89 o
   6   6   4          1.63          3.26         3.11 o
   7   6   4         47.85         50.01         8.08 o
   8   6   4          2.03          1.79         3.20 o
   9   6   4          4.83         11.75         5.62 o
  10   6   4         44.54         37.39         8.14 o
  11   6   4         35.62         39.70         8.30 o
  12   6   4          4.44          8.21         5.89 o
  13   6   4        135.01        165.75        15.51 o
  14   6   4        121.30        122.52        15.26 o
  15   6   4         25.54         38.07        26.97 o
  16   6   4          1.57          2.46         7.37 o
  17   6   4         12.30         12.36         8.88 o
  18   6   4          4.27         -0.52         8.41 o
   0   7   4        158.61        224.08        13.02 o
   1   7   4        847.73        840.05        16.33 o
   2   7   4        853.97        881.27        16.97 o
   3   7   4          6.05          6.15         3.60 o
   4   7   4         56.45         53.93         6.61 o
   5   7   4         32.09         30.84         6.17 o
   6   7   4        271.12        282.28        12.37 o
   7   7   4         36.10         42.98         7.38 o
   8   7   4         36.36         39.88         6.40 o
   9   7   4         27.38         22.52         7.01 o
  10   7   4          9.66          6.59         6.49 o
  11   7   4          2.98          7.71         6.21 o
  12   7   4          5.45          2.01         6.17 o
  13   7   4         12.22          9.49         7.30 o
  14   7   4         13.41         15.67         8.26 o
  15   7   4         23.65         22.69        10.14 o
  16   7   4          5.32         -6.14         6.14 o
  17   7   4          3.46         15.93         9.86 o
   0   8   4          1.13         -0.23         4.10 o
   1   8   4          6.87         15.28         3.89 o
   2   8   4         97.25         96.84         7.68 o
   3   8   4         48.14         50.93         7.15 o
   4   8   4        202.37        230.20        10.92 o
   5   8   4        133.81        122.50         9.53 o
   6   8   4          4.88          3.98         4.47 o
   7   8   4         31.61         37.22         7.87 o
   8   8   4        238.95        251.83        26.75 o
   9   8   4        310.76        310.37        16.77 o
  10   8   4          0.01         -4.40         6.56 o
  11   8   4         51.09         46.84         8.72 o
  12   8   4         46.22         51.92        10.90 o
  13   8   4         52.58         50.04        11.26 o
  14   8   4         82.34        104.15        16.15 o
  15   8   4          0.25          2.88        10.55 o
  16   8   4          6.08         18.06        10.23 o
  17   8   4          0.80         -6.76         6.76 o
   0   9   4          6.46          5.28         5.75 o
   1   9   4          5.73          5.34         3.90 o
   2   9   4        128.43        147.24         9.61 o
   3   9   4         82.66         84.55         8.37 o
   4   9   4         76.50         74.98         8.62 o
   5   9   4        361.04        372.92        15.19 o
   6   9   4        136.90        142.67        11.70 o
   7   9   4        206.96        204.38        14.04 o
   8   9   4         90.60         84.24        12.68 o
   9   9   4         57.09         81.06        13.21 o
  10   9   4        153.93        145.95        15.10 o
  11   9   4        303.99        323.64        19.96 o
  12   9   4         35.77         37.47         8.03 o
  13   9   4         67.27         83.50        12.25 o
  14   9   4         46.91         55.16        10.44 o
  15   9   4          7.10          3.49         8.05 o
  16   9   4          0.00         -3.99         8.04 o
   0  10   4         25.29         16.30         7.74 o
   1  10   4         71.12         67.57         8.83 o
   2  10   4         38.47         29.21         6.53 o
   3  10   4         52.69         59.38         8.66 o
   4  10   4        132.86        152.42        11.47 o
   5  10   4         63.52         58.09         9.64 o
   6  10   4         64.03         56.02        11.02 o
   7  10   4        511.59        496.89        20.77 o
   8  10   4        143.36        166.70        16.20 o
   9  10   4        616.56        632.26        25.24 o
  10  10   4        329.06        322.84        20.30 o
  11  10   4         61.09         53.88        10.59 o
  12  10   4         56.83         63.82        20.82 o
  13  10   4         29.70         25.97         9.67 o
  14  10   4          0.97         -7.86         8.27 o
  15  10   4          0.06         -8.02         8.02 o
  16  10   4          3.96          5.59         8.50 o
   0  11   4         44.54         60.40        14.43 o
   1  11   4          4.42          9.97         5.63 o
   2  11   4         47.55         47.20         8.54 o
   3  11   4         27.53         30.21         7.31 o
   4  11   4        127.50        144.10        12.53 o
   5  11   4        192.14        183.05        14.08 o
   6  11   4         35.64         32.05         8.76 o
   7  11   4       1097.11       1147.61        32.19 o
   8  11   4         16.78         14.24        13.08 o
   9  11   4        349.49        392.19        22.82 o
  10  11   4        117.67        131.61        15.44 o
  11  11   4        162.35        164.01        28.74 o
  12  11   4         12.19         26.73        16.42 o
  13  11   4          7.63          0.82        11.14 o
  14  11   4          1.44          2.23        11.14 o
  15  11   4          0.21         -0.35        13.60 o
   0  12   4         21.28         29.79        11.96 o
   1  12   4        132.60        125.64        13.70 o
   2  12   4        168.19        201.67        17.54 o
   3  12   4         20.43         20.75        10.91 o
   4  12   4         15.06         12.04         6.45 o
   5  12   4         32.70         31.70         8.41 o
   6  12   4         67.33         59.32        10.71 o
   7  12   4        133.81        118.73        22.17 o
   8  12   4         29.98         57.89        24.57 o
   9  12   4        112.87        130.30        15.08 o
  10  12   4         29.57         18.53        20.70 o
  11  12   4         38.29         42.51         9.86 o
  12  12   4         12.68         15.25        12.67 o
  13  12   4          1.09         -9.85         9.85 o
  14  12   4          3.84         12.20        11.96 o
   0  13   4        569.71        499.45        31.34 o
   1  13   4        303.76        288.84        20.00 o
   2  13   4        774.19        718.51        25.33 o
   3  13   4         89.63         87.81        12.48 o
   4  13   4         17.25         11.55         7.21 o
   5  13   4         12.29          3.74         7.27 o
   6  13   4         22.14         10.06         6.83 o
   7  13   4          9.15         -0.41         5.94 o
   8  13   4         11.15          7.64         9.56 o
   9  13   4          5.70          7.60         7.33 o
  10  13   4         10.55          3.05        10.67 o
  11  13   4          6.32         -8.33         8.33 o
  12  13   4          0.31          6.45         9.73 o
  13  13   4          1.03         -1.64         9.15 o
   0  14   4        472.19        499.70        32.39 o
   1  14   4         35.69         78.32        13.69 o
   2  14   4        180.93        192.87        16.86 o
   3  14   4         38.17         76.32        13.07 o
   4  14   4         22.95         29.29         8.17 o
   5  14   4          8.74         -0.13         5.82 o
   6  14   4          0.84         -3.22         6.98 o
   7  14   4         11.79         22.02         8.15 o
   8  14   4          4.24         -9.03         9.26 o
   9  14   4         15.13         29.08        13.13 o
  10  14   4          3.98          9.03        12.55 o
  11  14   4          1.97         -5.86        11.49 o
  12  14   4          1.07         16.65        13.37 o
   0  15   4        217.59        234.03        24.52 o
   1  15   4        181.91        148.51        31.73 o
   2  15   4        189.53        195.60        16.81 o
   3  15   4         46.35         90.66        20.41 o
   4  15   4         11.03          9.23         6.51 o
   5  15   4          4.94         20.17         7.33 o
   6  15   4          5.88          8.01         5.86 o
   7  15   4         10.71         18.29        11.38 o
   8  15   4          3.03         -9.15         9.15 o
   9  15   4          6.45         -9.50         9.50 o
  10  15   4          0.42          3.87        10.55 o
  11  15   4          3.77         26.27        13.49 o
   0  16   4         14.93         21.58        10.67 o
   1  16   4         14.24         38.88        23.98 o
   2  16   4          4.96         14.66         6.54 o
   3  16   4         33.23         52.64        11.01 o
   4  16   4          4.27         12.17         5.72 o
   5  16   4          0.32          6.57         9.26 o
   6  16   4          9.89          4.93        12.08 o
   7  16   4          3.56          8.80        11.61 o
   8  16   4         14.77         24.16        12.78 o
   9  16   4         10.40         64.38        20.52 o
   0  17   4          6.25         13.72        10.09 o
   1  17   4          0.57          8.62         6.53 o
   2  17   4          2.83          9.73        10.09 o
   3  17   4          0.78          3.64         9.85 o
   4  17   4          2.54          5.98        10.20 o
   6  17   4          2.79         14.19        12.20 o
   7  17   4         17.87         37.53        14.07 o
   0  18   4          6.17         22.87        10.79 o
   1  18   4          1.22         30.26        10.91 o
   2  18   4          0.72         16.77        10.32 o
   3  18   4          2.82          8.91        11.38 o
   2   0   5          3.47          2.23         2.46 o
   4   0   5        542.28        484.67        18.79 o
   6   0   5       4302.50       4450.20        64.40 o
   8   0   5        260.82        236.20        18.30 o
  10   0   5        111.58        149.79        17.95 o
  12   0   5       2640.25       2736.71        69.86 o
  14   0   5         27.27         50.78        15.01 o
  16   0   5          3.31          9.50        10.55 o
  18   0   5          0.64          0.82        11.02 o
   1   1   5        548.67        452.03        12.22 o
   2   1   5        142.12        117.94        21.35 o
   3   1   5        266.62        204.87        51.35 o
   4   1   5        452.97        409.26        12.43 o
   5   1   5       2300.90       2470.86        31.75 o
   6   1   5       5452.45       5753.51        51.71 o
   7   1   5        790.70        803.57        21.06 o
   8   1   5        206.11        210.66        12.44 o
   9   1   5         11.52          9.30         4.97 o
  10   1   5         26.43         37.29         8.66 o
  11   1   5        615.88        705.63        24.86 o
  12   1   5        252.39        294.04        22.99 o
  13   1   5        541.62        566.76        24.77 o
  14   1   5         41.87         48.54        10.32 o
  15   1   5          1.78          8.63         7.04 o
  16   1   5          1.86          2.45         9.67 o
  17   1   5         16.09         13.99         8.75 o
  18   1   5          1.67         -6.37         6.37 o
   2   2   5         12.63          7.62         2.93 o
   3   2   5        513.35        477.35        68.77 o
   4   2   5       1498.42       1444.55        45.35 o
   5   2   5       6747.35       7051.25       121.60 o
   6   2   5       6779.98       7102.47       127.60 o
   7   2   5        428.73        456.24        16.52 o
   8   2   5        397.51        429.02        16.84 o
   9   2   5         53.97         64.46         8.97 o
  10   2   5         87.84         78.98        10.27 o
  11   2   5       1218.37       1252.39        32.58 o
  12   2   5       1578.52       1592.27        38.32 o
  13   2   5        404.08        421.80        42.19 o
  14   2   5         48.32         72.17        12.67 o
  15   2   5         14.43         11.85         6.84 o
  16   2   5          3.23          1.61         6.58 o
  17   2   5         20.36         30.18        10.31 o
  18   2   5          2.22          3.81         7.58 o
   2   3   5         75.89         43.75         5.51 o
   3   3   5        609.83        395.81        15.16 o
   4   3   5        152.38        146.55         8.45 o
   5   3   5        342.32        329.19        12.83 o
   6   3   5       3460.05       3625.02        42.16 o
   7   3   5        788.44        730.61        20.54 o
   8   3   5         13.37         17.86         5.36 o
   9   3   5         46.18         57.34         8.59 o
  10   3   5        174.32        184.63        13.31 o
  11   3   5        187.60        212.22        15.14 o
  12   3   5        614.78        643.00        25.28 o
  13   3   5        152.67        168.94        15.95 o
  14   3   5         13.54         12.25         9.38 o
  15   3   5          6.72          7.62         7.37 o
  16   3   5          3.38          3.38         6.31 o
  17   3   5          2.06          6.51         7.64 o
  18   3   5          0.11         10.17         9.33 o
   1   4   5         32.70         28.73         4.22 o
   2   4   5        217.56        174.38         9.50 o
   3   4   5        232.69        212.05        11.85 o
   4   4   5       2000.39       2091.28        19.77 o
   5   4   5        658.51        686.64        18.19 o
   6   4   5        899.86        908.20        21.85 o
   7   4   5        330.97        351.31        15.01 o
   8   4   5         59.63         60.16         8.14 o
   9   4   5         46.35         47.82         8.67 o
  10   4   5          0.49         -4.34         4.34 o
  11   4   5         39.27         45.44         9.25 o
  12   4   5         73.07         76.56        15.07 o
  13   4   5         10.30         17.59         7.67 o
  14   4   5         90.72         95.32        14.22 o
  15   4   5          8.45          2.41         7.09 o
  16   4   5         80.46        103.53        16.19 o
  17   4   5          0.68         -1.92         7.34 o
  18   4   5          1.08          6.24         8.11 o
   1   5   5       1095.41       1066.80        21.17 o
   2   5   5        698.06        704.12        23.15 o
   3   5   5       2407.51       2397.98        41.01 o
   4   5   5       1969.10       2222.37        27.40 o
   5   5   5        316.34        280.90         9.57 o
   6   5   5        121.10        152.49        21.11 o
   7   5   5        116.86        114.11        11.32 o
   8   5   5          5.41          1.74         4.39 o
   9   5   5         62.32         67.23         9.57 o
  10   5   5          2.20          3.17         4.89 o
  11   5   5         20.63         17.65         6.72 o
  12   5   5         28.63         23.91         7.90 o
  13   5   5         40.72         43.80         9.94 o
  14   5   5         79.67         84.77        15.66 o
  15   5   5         71.21         84.30        17.36 o
  16   5   5         80.59        100.78        15.79 o
  17   5   5          5.64          2.33        10.26 o
  18   5   5          7.03         17.10         9.89 o
   1   6   5        102.89         95.22         5.39 o
   2   6   5       1558.71       1677.83        19.29 o
   3   6   5        872.04        968.46        15.47 o
   4   6   5         92.78         85.64         6.16 o
   5   6   5        323.30        383.51        11.63 o
   6   6   5         46.25         50.92         6.31 o
   7   6   5         67.95         85.63         7.02 o
   8   6   5        142.57        134.76        12.06 o
   9   6   5         29.83         22.97         6.62 o
  10   6   5         13.61         10.32         6.14 o
  11   6   5          3.26          5.92         5.76 o
  12   6   5         13.87         17.62         7.28 o
  13   6   5          6.08          5.58         6.79 o
  14   6   5         27.52         33.67        10.06 o
  15   6   5         38.75         51.60        11.84 o
  16   6   5         15.66         24.62         9.56 o
  17   6   5          4.96         -3.99         7.73 o
   1   7   5         16.89         15.17         3.40 o
   2   7   5        291.50        274.79         9.47 o
   3   7   5       1868.21       1928.74        27.56 o
   4   7   5       1078.87       1134.72        25.51 o
   5   7   5         58.81         63.42         6.66 o
   6   7   5         13.43         15.69         4.29 o
   7   7   5         20.11         24.77         7.51 o
   8   7   5          4.17          5.67         3.85 o
   9   7   5         50.74         53.18         8.42 o
  10   7   5         15.16         14.57         8.68 o
  11   7   5         26.22         32.97         8.58 o
  12   7   5         18.37         23.74         8.58 o
  13   7   5        132.32        139.89        16.00 o
  14   7   5        171.38        174.58        28.97 o
  15   7   5         25.40         11.01        10.38 o
  16   7   5          1.30          9.74         7.90 o
  17   7   5          1.35          8.43         8.70 o
   1   8   5          6.42          2.18         2.85 o
   2   8   5         71.15         64.73         6.18 o
   3   8   5         37.99         37.26         5.74 o
   4   8   5         75.91         73.70         6.96 o
   5   8   5          9.16          7.24         4.00 o
   6   8   5         73.48         83.19         8.47 o
   7   8   5         69.11         85.04         9.61 o
   8   8   5          8.16         10.93         5.88 o
   9   8   5        115.92        132.03        28.03 o
  10   8   5        194.56        221.77        12.91 o
  11   8   5        128.86        122.55        11.44 o
  12   8   5         69.74         74.01        12.95 o
  13   8   5         17.24         10.80         8.36 o
  14   8   5         19.51         20.45        14.89 o
  15   8   5         34.14         24.31        16.95 o
  16   8   5          7.47         25.03         9.32 o
   1   9   5         61.90         48.48         6.63 o
   2   9   5        167.72        176.34         9.51 o
   3   9   5        148.06        167.72         9.69 o
   4   9   5         29.02         33.35         6.88 o
   5   9   5         60.52         57.10         8.28 o
   6   9   5         80.35         84.63        10.15 o
   7   9   5        283.45        332.73        16.12 o
   8   9   5        581.34        644.63        21.67 o
   9   9   5        254.60        259.14        16.48 o
  10   9   5        154.55        179.07        25.28 o
  11   9   5         72.91         52.25        14.48 o
  12   9   5         14.05         17.82         6.94 o
  13   9   5         29.99         39.82        11.19 o
  14   9   5         21.40         16.06         9.78 o
  15   9   5          4.61         20.67        10.13 o
  16   9   5          0.86          1.11         8.96 o
   1  10   5         20.57         19.99         5.27 o
   2  10   5         19.12         11.82         4.69 o
   3  10   5         21.03         28.69         5.93 o
   4  10   5         58.71         64.69         9.21 o
   5  10   5        153.79        167.77        24.46 o
   6  10   5         51.36         60.22        18.18 o
   7  10   5        475.66        405.33        18.81 o
   8  10   5        161.02        126.99        13.51 o
   9  10   5        113.76        101.02        18.41 o
  10  10   5        247.22        254.64        17.60 o
  11  10   5         77.22         79.28        22.87 o
  12  10   5         22.76         37.29        15.01 o
  13  10   5         39.17         77.17        22.28 o
  14  10   5         13.37         33.19        14.31 o
  15  10   5          6.37         -9.85         9.85 o
   1  11   5         51.21         58.50         9.41 o
   2  11   5         31.46         40.12        13.08 o
   3  11   5          9.89         13.10         5.86 o
   4  11   5         53.37         36.94        10.14 o
   5  11   5         86.41        107.42        17.12 o
   6  11   5        190.16        220.59        26.39 o
   7  11   5         82.45        105.06        20.47 o
   8  11   5        196.22        204.36        21.12 o
   9  11   5         26.85         41.05        14.19 o
  10  11   5         98.46        139.10        23.22 o
  11  11   5         54.50        102.97        21.11 o
  12  11   5         16.70         20.76        13.02 o
  13  11   5         13.20          7.39        13.02 o
  14  11   5          2.32         17.83        12.55 o
  15  11   5         11.36         24.16        15.60 o
   1  12   5        454.75        489.57        19.25 o
   2  12   5         27.60         39.67         8.10 o
   3  12   5          6.10         -3.07         5.39 o
   4  12   5         59.89         47.94         9.04 o
   5  12   5         38.00         32.99         7.52 o
   6  12   5          4.50         -2.51         4.56 o
   7  12   5         92.84         96.88        18.53 o
   8  12   5          6.19         12.67         9.85 o
   9  12   5          3.10          5.39         9.85 o
  10  12   5         21.82         30.49        13.37 o
  11  12   5         31.83         62.98        20.29 o
  12  12   5         16.05          4.22        10.79 o
  13  12   5          4.07         69.19        21.11 o
  14  12   5          2.21          7.86        12.08 o
   1  13   5        336.48        412.63        22.76 o
   2  13   5        121.47        134.89        31.67 o
   3  13   5         14.87          6.15        14.78 o
   4  13   5          3.46          5.28         9.15 o
   5  13   5          1.33         -0.11         4.31 o
   6  13   5         14.53         12.08         9.38 o
   7  13   5         16.71         19.70        10.55 o
   8  13   5          0.09         -2.81         8.91 o
   9  13   5          4.12         10.09        10.20 o
  10  13   5          9.86         -0.82         9.26 o
  11  13   5          3.32         15.71        10.44 o
  12  13   5          0.21          6.80        10.44 o
  13  13   5          4.88         14.07        11.96 o
   1  14   5        406.45        333.31        19.20 o
   2  14   5        529.36        514.15        21.73 o
   3  14   5         42.91         44.16        15.77 o
   4  14   5         11.06          1.64         9.26 o
   5  14   5         26.90         37.76        13.13 o
   6  14   5         14.89          6.45         9.50 o
   7  14   5          1.50         12.43        10.44 o
   8  14   5          0.25         -0.23         9.97 o
   9  14   5          0.67         12.20        11.61 o
  10  14   5          2.84         23.92        12.43 o
  11  14   5          1.44         23.34        12.08 o
  12  14   5          1.04          2.11        11.26 o
   1  15   5        128.87        203.23        26.51 o
   2  15   5        125.47        154.71        22.40 o
   3  15   5         21.13         16.18         9.85 o
   4  15   5          8.41         12.90        10.09 o
   5  15   5          0.32         13.60         9.15 o
   6  15   5          4.67         10.20        10.09 o
   7  15   5          1.83         -0.59         8.44 o
   8  15   5          1.84          2.70        10.32 o
   9  15   5          0.56          2.11         9.97 o
  10  15   5          1.47          4.93        12.08 o
   2  16   5         22.65         14.54         9.85 o
   3  16   5         12.18         21.46         9.85 o
   4  16   5          0.55         18.06        11.02 o
   5  16   5          4.17         21.81        11.02 o
   6  16   5          0.72         25.68        11.73 o
   7  16   5          2.02         27.09        12.43 o
   8  16   5          3.60         -0.82        11.02 o
   9  16   5          0.85         20.52        13.60 o
   3  17   5          3.88          3.05         8.80 o
   4  17   5          0.17         12.08         9.15 o
   5  17   5          1.06         18.06        10.32 o
   6  17   5          1.03         21.23        12.55 o
   2   0   6        245.03        277.55        12.79 o
   4   0   6        462.47        465.68        19.49 o
   6   0   6       1841.91       1834.46        43.11 o
   8   0   6        261.26        296.27        20.77 o
  10   0   6        124.45        145.10        18.53 o
  12   0   6        162.48        154.60        21.23 o
  14   0   6         39.90         58.87        17.71 o
  16   0   6          3.47          4.69         9.62 o
  18   0   6          3.66          3.52        10.79 o
   1   1   6         30.87         32.60         4.46 o
   2   1   6        747.47        725.79        14.12 o
   3   1   6        583.16        565.51        47.87 o
   4   1   6       1228.09       1173.88       132.84 o
   5   1   6        725.68        731.40        22.62 o
   6   1   6       6538.38       6816.02        58.00 o
   7   1   6        544.63        564.81        18.55 o
   8   1   6        485.87        529.16        18.93 o
   9   1   6        566.72        609.25        21.33 o
  10   1   6        115.59        131.16        12.41 o
  11   1   6        237.25        243.15        16.67 o
  12   1   6        674.81        683.43        26.31 o
  13   1   6         29.58         24.61         8.41 o
  14   1   6         27.62         26.15         8.79 o
  15   1   6         32.30         33.95         9.57 o
  16   1   6         18.14         19.05         8.59 o
  17   1   6          5.82          5.39         7.40 o
  18   1   6          0.34          1.12         7.00 o
   1   2   6        499.65        365.95        11.16 o
   2   2   6        289.75        185.79         9.74 o
   3   2   6        508.46        510.70        86.08 o
   4   2   6       1837.88       1678.88       310.09 o
   5   2   6        925.32        883.96        66.94 o
   6   2   6       5164.78       5231.01       119.82 o
   7   2   6        369.69        429.44        16.58 o
   8   2   6        100.82        120.33        10.87 o
   9   2   6        186.64        202.47        13.72 o
  10   2   6         13.24         15.23         6.23 o
  11   2   6        232.56        258.61        17.30 o
  12   2   6        710.10        728.71        27.02 o
  13   2   6         28.63         56.87        13.13 o
  14   2   6         86.86        110.65        21.40 o
  15   2   6         10.36          4.15         8.56 o
  16   2   6          7.19          0.81         6.33 o
  17   2   6          3.37         -0.69         7.16 o
  18   2   6          3.41          5.36         7.89 o
   1   3   6        241.68        160.30         7.51 o
   3   3   6        448.53        284.60        13.62 o
   4   3   6        406.88        359.79        31.70 o
   5   3   6       3551.80       3438.07        76.41 o
   6   3   6       2996.12       2750.39       192.64 o
   7   3   6       1266.77       1320.65        79.61 o
   8   3   6        425.32        419.26        17.38 o
   9   3   6          0.36          0.15         4.51 o
  10   3   6         94.68         91.32        11.51 o
  11   3   6        141.00        166.67        14.84 o
  12   3   6        892.43        942.35        49.32 o
  13   3   6         93.04        105.06        21.23 o
  14   3   6         61.22         62.07        12.55 o
  15   3   6          2.13          3.69         6.93 o
  16   3   6          7.02         -3.09         6.39 o
  17   3   6         16.83         28.71        10.37 o
  18   3   6          1.66         -8.54         8.80 o
   0   4   6        103.17         66.04         4.11 o
   1   4   6        334.78        199.89         8.80 o
   2   4   6         24.31         17.12         4.46 o
   3   4   6        584.66        367.60        15.39 o
   4   4   6       1370.65        916.48        26.12 o
   5   4   6       1937.58       1864.36        51.80 o
   6   4   6       1623.60       1702.50        30.63 o
   7   4   6        872.88        861.69        23.36 o
   8   4   6         62.26         64.77         8.93 o
   9   4   6         11.97          8.60         5.31 o
  10   4   6         50.60         63.28        10.61 o
  11   4   6          3.42         -2.54         5.98 o
  12   4   6        214.09        204.17        16.48 o
  13   4   6         41.12         50.88        15.19 o
  14   4   6         31.47         36.45         9.70 o
  15   4   6         18.77         28.38         9.34 o
  16   4   6          4.72          7.78         7.45 o
  17   4   6          1.56          3.87         7.26 o
   1   5   6       1103.14        890.79        18.93 o
   2   5   6        196.28        156.04         9.86 o
   3   5   6        152.19        138.43        10.68 o
   4   5   6       1215.38       1118.62        29.40 o
   5   5   6        443.10        414.43        10.22 o
   6   5   6        198.39        215.88         8.15 o
   7   5   6         11.24         14.68         5.55 o
   8   5   6         66.71         84.48        10.20 o
   9   5   6         16.97         13.06         5.96 o
  10   5   6         24.86         31.02         9.09 o
  11   5   6         29.88         45.13        11.61 o
  12   5   6         12.81          8.40         6.60 o
  13   5   6          4.55          2.33         5.82 o
  14   5   6         32.78         24.77         8.85 o
  15   5   6          7.75         -0.06         6.98 o
  16   5   6          7.73          6.53         8.05 o
  17   5   6          1.19          1.58        12.78 o
   0   6   6        464.35        444.83        13.15 o
   1   6   6       1129.23       1128.16        45.45 o
   2   6   6         78.91         86.68         8.44 o
   3   6   6        288.96        312.49        15.61 o
   4   6   6        226.47        260.00        15.49 o
   5   6   6         64.41         56.95         5.34 o
   6   6   6         85.47         95.33         6.92 o
   7   6   6         20.83         18.57         4.18 o
   8   6   6         33.04         34.02         5.93 o
   9   6   6         16.95          8.34         5.99 o
  10   6   6          4.08         -1.24         6.04 o
  11   6   6          3.99         -2.76         9.32 o
  12   6   6         34.42         33.94         9.66 o
  13   6   6          2.04          0.04        16.65 o
  14   6   6         64.15         59.44        12.46 o
  15   6   6         24.06          5.93         7.78 o
  16   6   6         15.83         22.32        10.03 o
  17   6   6          1.01          8.74         8.42 o
   0   7   6         84.80         78.70         7.39 o
   1   7   6        533.33        516.31        20.25 o
   2   7   6          7.13         10.18         3.81 o
   3   7   6        374.80        394.46        18.07 o
   4   7   6        144.85        165.59         7.61 o
   5   7   6          1.21          1.42         2.86 o
   6   7   6         43.35         42.85         6.18 o
   7   7   6         48.23         57.93         7.15 o
   8   7   6         12.89          8.42         4.81 o
   9   7   6         62.01         55.79         7.88 o
  10   7   6         66.96         75.63        12.66 o
  11   7   6         51.56         50.98        10.59 o
  12   7   6         28.23         14.16         7.99 o
  13   7   6          1.57         -1.33         6.84 o
  14   7   6          6.50         -1.07         6.56 o
  15   7   6          3.85          2.96         7.78 o
  16   7   6          5.21          5.58         8.33 o
   0   8   6        127.58        140.88        10.21 o
   1   8   6        136.41        127.91         9.44 o
   2   8   6         59.89         60.46         5.66 o
   3   8   6        120.22         98.18        11.26 o
   4   8   6         95.05        115.34         7.57 o
   5   8   6        105.28        107.05         7.94 o
   6   8   6         70.61         50.20        13.72 o
   7   8   6         24.67         21.06         6.27 o
   8   8   6         88.34         80.56         9.80 o
   9   8   6         92.84         65.68        17.24 o
  10   8   6         12.88          0.94         9.62 o
  11   8   6         16.85         22.02         8.45 o
  12   8   6         10.64         17.10         8.60 o
  13   8   6         10.79          8.82         8.83 o
  14   8   6         29.16         27.95         9.88 o
  15   8   6          0.73         -0.28         7.80 o
  16   8   6          3.99          7.24         8.00 o
   0   9   6        101.52        104.51         9.97 o
   1   9   6         64.03         63.61         6.00 o
   2   9   6         54.89         62.17         9.09 o
   3   9   6         14.12         12.12         4.28 o
   4   9   6        355.27        304.53        18.13 o
   5   9   6        117.75        117.01         9.37 o
   6   9   6        502.12        545.28        17.98 o
   7   9   6         31.24         28.38        12.90 o
   8   9   6         88.26         75.88        17.36 o
   9   9   6        341.15        356.93        27.93 o
  10   9   6         38.18         40.46        13.60 o
  11   9   6          5.85          5.39        11.38 o
  12   9   6          8.15          4.10        10.91 o
  13   9   6        102.27        141.26        24.57 o
  14   9   6          5.65         11.53         9.52 o
  15   9   6         29.40         39.73        20.70 o
   0  10   6         97.44         92.07        11.61 o
   1  10   6          1.85          2.46         3.40 o
   2  10   6         15.11         13.76         4.39 o
   3  10   6         33.12         28.32        10.79 o
   4  10   6        555.50        493.81        24.12 o
   5  10   6        153.03        214.89        21.94 o
   6  10   6        524.14        604.47        33.33 o
   7  10   6         61.16         87.61        19.00 o
   8  10   6        145.42        167.85        21.82 o
   9  10   6        135.51        142.75        20.64 o
  10  10   6        231.63        257.50        26.63 o
  11  10   6        156.10        213.48        26.04 o
  12  10   6         19.77         23.34        12.55 o
  13  10   6         54.53         54.42        18.76 o
  14  10   6         38.95         46.56        15.71 o
  15  10   6          9.13         12.08        12.90 o
   0  11   6         11.41         11.02         6.57 o
   1  11   6         17.49         15.71         5.13 o
   2  11   6         10.19         -4.51         4.51 o
   3  11   6         21.71         25.86         5.99 o
   4  11   6        286.66        285.45        23.00 o
   5  11   6        109.85        105.68        18.88 o
   6  11   6         64.50         81.86        17.12 o
   7  11   6         73.87         77.76        16.65 o
   8  11   6        120.30        119.05        18.77 o
   9  11   6        167.21        199.99        23.23 o
  10  11   6         41.68         62.74        17.83 o
  11  11   6         13.73         28.85        12.78 o
  12  11   6          5.27         23.57        12.78 o
  13  11   6         12.20          9.03        10.32 o
  14  11   6         10.72         10.20        13.02 o
   0  12   6          5.40          6.68         7.62 o
   1  12   6        116.78        119.26        15.95 o
   2  12   6         46.50         40.93        11.26 o
   3  12   6         35.77         36.71        10.55 o
   4  12   6         60.17         37.06        11.26 o
   5  12   6         14.11         13.37         9.62 o
   6  12   6         42.11         38.35        12.43 o
   7  12   6         37.10         51.60        13.96 o
   8  12   6         62.30         77.41        17.47 o
   9  12   6          9.08         32.95        11.38 o
  10  12   6         32.91         36.94        13.25 o
  11  12   6         20.58         58.28        18.18 o
  12  12   6          8.13         21.46        12.55 o
  13  12   6          4.10          5.75        12.43 o
   0  13   6        125.63        139.70        18.06 o
   1  13   6         16.12         23.10        10.79 o
   2  13   6        105.86        134.65        18.77 o
   3  13   6         10.83         14.31         9.97 o
   4  13   6          9.69         -2.58         7.51 o
   5  13   6          8.04         11.02         9.15 o
   6  13   6         61.57         68.49        16.18 o
   7  13   6         21.58         10.32         8.80 o
   8  13   6          7.30         -3.52         8.44 o
   9  13   6         13.60          9.85         9.03 o
  10  13   6         14.39         -9.03         9.03 o
  11  13   6          1.60         -2.93         9.03 o
  12  13   6          0.01          2.23         9.62 o
   2  14   6        100.66         75.18        17.71 o
   3  14   6         50.27         54.07        13.60 o
   4  14   6         22.86         11.49        10.91 o
   5  14   6          6.64          7.97         8.44 o
   6  14   6          0.47         -4.69         7.51 o
   7  14   6         10.01         26.15        11.02 o
   8  14   6          2.45          9.97         9.62 o
   9  14   6          1.80          8.09         9.73 o
  10  14   6          0.27         11.02         9.26 o
  11  14   6          2.13         28.85        11.84 o
   3  15   6          6.53         16.07         8.33 o
   4  15   6          5.21         17.83         8.33 o
   5  15   6          2.93         -0.82         7.86 o
   6  15   6          9.21         20.76        10.67 o
   7  15   6          0.16          3.87         8.80 o
   8  15   6          2.18          7.62        10.09 o
   9  15   6          3.40         23.22        11.49 o
   6  16   6          4.89          8.80         9.38 o
   7  16   6          0.99          8.80         9.26 o
   8  16   6          5.31         24.04        13.60 o
   2   0   7       4096.03       4227.73        50.25 o
   4   0   7       1733.72       1817.30        38.51 o
   6   0   7         72.65         79.29        11.85 o
   8   0   7        351.96        358.04        23.12 o
  10   0   7        445.52        499.61        30.04 o
  12   0   7         48.46         46.56        14.54 o
  14   0   7         96.21         97.70        20.29 o
  16   0   7         40.91         41.16        15.25 o
   2   1   7        808.88        815.32        21.15 o
   3   1   7        771.64        783.37        24.09 o
   4   1   7        619.23        611.99        47.15 o
   5   1   7         28.61         36.70         6.47 o
   6   1   7        486.77        520.57        17.21 o
   7   1   7        556.63        598.82        21.25 o
   8   1   7        436.61        474.71        18.71 o
   9   1   7        142.67        144.81        13.43 o
  10   1   7        656.22        664.69        24.24 o
  11   1   7         27.18         45.59         9.48 o
  12   1   7         29.17         32.40         8.49 o
  13   1   7         31.44         43.08        15.36 o
  14   1   7          5.28          6.52         6.88 o
  15   1   7        162.40        165.69        16.87 o
  16   1   7         30.08         18.27         8.85 o
  17   1   7          1.97          0.06         6.63 o
   1   2   7        411.05        396.56        12.33 o
   2   2   7       1320.21       1036.72        22.59 o
   3   2   7        802.26        618.17        20.09 o
   4   2   7        334.57        308.17        35.44 o
   5   2   7         68.00         57.89         7.45 o
   6   2   7        553.42        595.27        18.61 o
   7   2   7         35.95         31.40         6.98 o
   8   2   7        439.94        466.21        18.81 o
   9   2   7        128.19        139.63        12.52 o
  10   2   7        273.89        302.94        18.19 o
  11   2   7         27.19         36.55        17.71 o
  12   2   7         61.53         69.20        12.19 o
  13   2   7         32.90         28.55        12.55 o
  14   2   7         23.88         37.22        10.00 o
  15   2   7         18.40         21.18         8.84 o
  16   2   7         35.33         50.55        12.56 o
  17   2   7          6.03          5.21         7.26 o
   1   3   7        227.19        163.33         7.63 o
   2   3   7        100.30         65.92         6.57 o
   3   3   7        316.41        180.15        11.38 o
   4   3   7        265.34        214.85        13.73 o
   5   3   7        461.85        381.79        43.43 o
   6   3   7         86.31         95.95         9.38 o
   7   3   7        123.09        123.98        10.82 o
   8   3   7        398.91        398.04        17.69 o
   9   3   7         17.33         19.08         6.59 o
  10   3   7         40.54         39.43         9.08 o
  11   3   7         12.21         20.47         8.17 o
  12   3   7        233.01        263.74        17.88 o
  13   3   7         25.89         25.46        13.72 o
  14   3   7          1.79          3.55         5.79 o
  15   3   7         22.73         26.76         9.12 o
  16   3   7         18.28          7.62         7.64 o
  17   3   7         15.38          8.78         8.90 o
   1   4   7         29.94         21.58         3.75 o
   2   4   7        118.79         79.88         7.04 o
   3   4   7        173.68        107.58         9.27 o
   4   4   7        225.50        173.88        12.79 o
   5   4   7        612.32        394.66        19.49 o
   6   4   7        831.29        764.48        95.21 o
   7   4   7        132.25        156.03        11.58 o
   8   4   7        261.97        281.01        15.53 o
   9   4   7         98.70         97.37        11.55 o
  10   4   7        118.64        126.55        13.83 o
  11   4   7         14.74         15.45        25.98 o
  12   4   7         25.67         32.86        10.03 o
  13   4   7          0.66         -1.87         5.64 o
  14   4   7         48.25         63.45        12.51 o
  15   4   7         24.40         20.78         8.79 o
  16   4   7         11.12         15.37         8.33 o
  17   4   7          8.70          6.13         8.25 o
   1   5   7        472.65        282.34        10.68 o
   2   5   7        157.47         95.61         8.21 o
   3   5   7        139.81        100.77         9.38 o
   4   5   7         35.41         29.67         7.39 o
   5   5   7         46.69         47.26         9.27 o
   6   5   7          1.67         -2.40         2.40 o
   7   5   7        133.00        145.34         8.15 o
   8   5   7         62.46         55.25         9.61 o
   9   5   7         19.06         15.25         6.57 o
  10   5   7         11.58          1.13        10.32 o
  11   5   7        110.24         93.87        12.55 o
  12   5   7         12.57         16.65         7.26 o
  13   5   7         37.28         55.78        12.10 o
  14   5   7          2.22          5.09         9.85 o
  15   5   7         14.15         16.91         8.12 o
  16   5   7         19.46         31.54        10.03 o
  17   5   7          4.54         -2.15         9.38 o
   2   6   7        125.33         92.79         8.56 o
   3   6   7         19.91         25.45         6.33 o
   4   6   7         25.87         25.92         7.27 o
   5   6   7         14.72         14.19         5.86 o
   6   6   7        531.72        427.88        22.54 o
   7   6   7        145.67        161.29        16.19 o
   8   6   7         74.22         81.12        10.67 o
   9   6   7         18.11          9.04         6.05 o
  10   6   7         11.38          8.35         6.00 o
  11   6   7         86.92         89.70        12.89 o
  12   6   7         17.96         26.42         8.75 o
  13   6   7         51.24         53.64        11.62 o
  14   6   7         27.97         29.48         9.08 o
  15   6   7          1.94         -4.08         6.76 o
  16   6   7          9.83         11.53         8.43 o
   1   7   7        843.68        715.19        44.46 o
   2   7   7        153.63        138.89        10.32 o
   3   7   7          4.54         -2.93         3.28 o
   4   7   7         89.93        105.21        11.26 o
   5   7   7        164.71        170.09        14.90 o
   6   7   7         13.01          9.97         6.45 o
   7   7   7         38.82         26.74         9.50 o
   8   7   7          3.46          1.41         7.39 o
   9   7   7          8.72         15.71         8.56 o
  10   7   7          4.23          3.20         5.44 o
  11   7   7         53.73         46.88        10.62 o
  12   7   7        145.87        179.39        21.17 o
  13   7   7        101.83        151.50        34.42 o
  14   7   7         57.06         69.49        15.26 o
  15   7   7          9.61         12.67         8.91 o
  16   7   7          0.03          2.71         7.54 o
   1   8   7        373.99        366.26        15.49 o
   2   8   7        153.87        165.52        12.08 o
   3   8   7         84.25         73.31         9.97 o
   4   8   7        362.98        305.93        18.54 o
   5   8   7        145.78        157.07        16.30 o
   6   8   7        121.41        135.36        17.01 o
   7   8   7         67.11         61.69        14.31 o
   8   8   7          2.13         -6.68         6.68 o
   9   8   7         58.50         72.01        15.36 o
  10   8   7          6.90         14.19         9.85 o
  11   8   7         11.20          2.35        10.09 o
  12   8   7         94.23        106.30        15.82 o
  13   8   7         97.72        131.29        16.68 o
  14   8   7         40.15         63.31        14.27 o
  15   8   7          6.95          0.07         8.33 o
   1   9   7         37.66         29.20         7.27 o
   2   9   7          1.14         -1.88         3.75 o
   3   9   7         75.93         85.62        12.32 o
   4   9   7        673.53        651.97        28.41 o
   5   9   7        288.37        268.09        21.71 o
   6   9   7        495.01        418.06        25.94 o
   7   9   7         48.18         33.07        11.49 o
   8   9   7         28.19         29.44        10.55 o
   9   9   7         28.00         38.82        12.20 o
  10   9   7          3.95         -7.27         7.27 o
  11   9   7         40.68         40.81        13.49 o
  12   9   7         47.21         31.90        13.37 o
  13   9   7        138.87        164.44        25.69 o
  14   9   7         20.03         28.61        13.84 o
  15   9   7         16.06         23.23         9.70 o
   1  10   7         40.33         34.71         8.09 o
   2  10   7          2.96          8.09         5.75 o
   3  10   7          5.99          2.23         6.57 o
   4  10   7        540.52        489.69        26.06 o
   5  10   7        296.12        314.67        23.70 o
   6  10   7         52.74         68.02        14.31 o
   7  10   7          3.60          5.16         7.74 o
   8  10   7         14.18         24.39        10.44 o
   9  10   7          0.67         -3.05         7.51 o
  10  10   7         21.15         14.07        10.55 o
  11  10   7         42.84         62.98        18.76 o
  12  10   7          0.63          8.44        10.79 o
  13  10   7         37.96         74.00        20.52 o
  14  10   7         28.93         62.86        20.41 o
   2  11   7         47.50         48.67        10.44 o
   3  11   7         10.12         17.71         7.51 o
   4  11   7         89.26         49.73        13.72 o
   5  11   7          6.09          1.88         6.80 o
   6  11   7         84.41         60.40        15.01 o
   7  11   7          9.75         12.78         7.86 o
   8  11   7         12.94         20.29        10.20 o
   9  11   7          2.17          1.99         8.21 o
  10  11   7         35.93         36.94        12.67 o
  11  11   7          3.45         19.23        10.79 o
  12  11   7         10.36         30.37        13.72 o
  13  11   7          3.87         19.12        10.44 o
   3  12   7          4.75         14.07         7.62 o
   4  12   7         19.02         21.23         9.85 o
   5  12   7         23.02         24.63        10.09 o
   6  12   7         42.87         64.97        15.13 o
   8  12   7         26.87         28.03        10.44 o
   9  12   7         10.47         12.20         8.91 o
  10  12   7          1.37          2.46         8.09 o
  11  12   7          1.57         12.67        10.44 o
  12  12   7         10.01         24.28        11.49 o
   4  13   7         78.78         59.35        15.83 o
   5  13   7         18.14         14.66         8.68 o
   6  13   7          6.53          7.04         7.97 o
   7  13   7         16.43         51.13        14.78 o
   8  13   7         20.69         23.10         9.50 o
   9  13   7         10.69         21.81        10.44 o
  10  13   7          2.16          3.87         9.03 o
  11  13   7          4.26         -3.40         9.62 o
   6  14   7          8.96          7.97         7.86 o
   7  14   7          0.04         11.61         7.74 o
   8  14   7          5.15         13.72         9.38 o
   9  14   7          6.28          4.57         9.38 o
  10  14   7          9.61         16.54        10.91 o
   4   0   8        131.83        143.23        12.55 o
   6   0   8        176.56        198.26        16.66 o
   8   0   8         28.47         22.87         9.26 o
  10   0   8        226.80        263.72        24.05 o
  12   0   8          9.34         18.41         9.50 o
  14   0   8         28.78         33.89        13.37 o
  16   0   8         33.15         45.27        15.13 o
   2   1   8        334.27        374.61        15.49 o
   3   1   8        337.15        353.84        16.43 o
   4   1   8          8.89          7.87         3.52 o
   5   1   8          9.17         26.39         5.76 o
   6   1   8        103.91        115.98         9.42 o
   7   1   8          3.77          6.45         4.73 o
   8   1   8        342.59        363.14        17.38 o
   9   1   8        739.85        730.27        25.39 o
  10   1   8         65.15         88.13        12.65 o
  11   1   8         11.11         16.58         7.04 o
  12   1   8         30.20         25.31        11.02 o
  13   1   8         14.48          9.03         6.50 o
  14   1   8         13.60          8.00         6.74 o
  15   1   8         68.40         74.58        14.05 o
  16   1   8         48.51         65.49        13.10 o
  17   1   8          0.10         -0.96         6.22 o
   2   2   8        246.67        219.06        11.50 o
   3   2   8         26.38         26.15         5.86 o
   4   2   8         31.03         28.38         5.34 o
   5   2   8         50.99         61.02         7.50 o
   6   2   8          0.97          3.02         3.73 o
   7   2   8          1.84         -1.41         4.17 o
   8   2   8        351.11        395.32        18.27 o
   9   2   8       3908.69       3918.79        55.32 o
  10   2   8         93.82        128.75        19.82 o
  11   2   8         14.99         18.42         9.50 o
  12   2   8         11.08          5.86         6.22 o
  13   2   8          5.10          3.19         6.14 o
  14   2   8         20.65         11.74        12.26 o
  15   2   8          5.53         10.73         7.24 o
  16   2   8          9.95         14.23         8.33 o
  17   2   8          7.94         19.41        10.14 o
   1   3   8        131.15        119.42         6.92 o
   2   3   8        167.36        135.73         8.80 o
   3   3   8        227.06        195.82        11.85 o
   4   3   8         32.38         25.80         6.80 o
   5   3   8        305.88        293.36        13.33 o
   6   3   8         41.53         36.12         7.80 o
   7   3   8         58.86         57.75        10.73 o
   8   3   8        431.52        454.40        24.88 o
   9   3   8       4807.20       4693.00        61.29 o
  10   3   8        150.51        161.80        15.25 o
  11   3   8         50.51         63.42        11.44 o
  12   3   8         10.83         16.77         7.03 o
  13   3   8          1.57         -2.79         6.03 o
  14   3   8         44.13         45.98        11.38 o
  15   3   8          7.95          3.43         7.09 o
  16   3   8         38.42         52.12        12.07 o
   1   4   8         44.83         45.51         4.46 o
   2   4   8         27.57         17.36         4.69 o
   3   4   8         26.37         16.89         4.93 o
   4   4   8         31.42         23.22         6.45 o
   5   4   8          0.87          0.59         4.22 o
   6   4   8        177.70        156.59        27.45 o
   7   4   8        362.61        354.79        16.94 o
   8   4   8         34.36         31.73         8.19 o
   9   4   8       2707.05       2834.50       131.70 o
  10   4   8        126.26        125.09        13.55 o
  11   4   8         96.67         83.82        12.44 o
  12   4   8         18.17         23.96         7.67 o
  13   4   8         15.92         12.18         7.30 o
  14   4   8         11.30          3.04         6.48 o
  15   4   8          1.67          5.78         7.25 o
  16   4   8          0.64          6.18         7.62 o
   2   5   8        155.34        105.11         8.33 o
   3   5   8         22.63         13.25         4.46 o
   4   5   8        211.01        124.36        11.38 o
   5   5   8         63.84         43.86         8.91 o
   6   5   8        394.70        396.19        21.83 o
   7   5   8        115.97        106.74        14.54 o
   8   5   8        470.53        444.02        38.14 o
   9   5   8        437.66        472.60        21.38 o
  10   5   8        111.52        118.38        13.12 o
  11   5   8        180.14        167.62        15.17 o
  12   5   8         35.43         20.83         7.63 o
  13   5   8          8.63         13.96         8.12 o
  14   5   8         10.93         12.09         7.95 o
  15   5   8          6.49         16.22         8.21 o
  16   5   8          4.72          1.49         7.01 o
   1   6   8         50.63         37.30         4.93 o
   2   6   8        196.61        141.01         9.85 o
   3   6   8         46.54         28.38         6.10 o
   4   6   8         27.07         22.63         7.27 o
   5   6   8          7.67          0.47         4.93 o
   6   6   8        474.37        355.86        21.60 o
   7   6   8        465.01        361.60        22.77 o
   8   6   8        156.85        156.60        17.24 o
   9   6   8        186.57        161.37        19.30 o
  10   6   8         21.94         21.13         6.86 o
  11   6   8        149.69        131.27        16.48 o
  12   6   8          2.23          5.28         7.17 o
  13   6   8         35.01         36.71         9.70 o
  14   6   8         12.11         11.80         8.69 o
  15   6   8          6.41         21.01        13.78 o
  16   6   8          4.11          3.34         7.83 o
   1   7   8         26.42         21.23         4.46 o
   2   7   8        270.87        193.48        11.50 o
   3   7   8         72.70         53.83         7.98 o
   4   7   8         28.58         13.37         5.86 o
   5   7   8         10.54          7.62         6.10 o
   6   7   8         40.84         22.87         8.68 o
   7   7   8         12.50          7.51         7.74 o
   8   7   8          0.18          1.88         7.27 o
   9   7   8          3.00          6.10         6.68 o
  10   7   8         15.14         18.41         8.44 o
  11   7   8         23.32         21.11         8.28 o
  12   7   8         10.85         15.11         8.17 o
  13   7   8         22.80         21.17         9.32 o
  14   7   8         28.42         52.41        14.07 o
  15   7   8         14.86          0.90         8.87 o
   2   8   8         36.70         30.26         6.22 o
   3   8   8         99.52         82.22        10.44 o
   4   8   8        192.45        158.02        15.25 o
   5   8   8        329.62        232.79        18.42 o
   6   8   8         27.80         20.76         8.68 o
   7   8   8          7.26          4.46         6.22 o
   8   8   8          1.41          4.46         7.27 o
   9   8   8          2.30          5.28         7.51 o
  10   8   8          4.16         -0.12         6.92 o
  11   8   8         38.82         53.71        16.07 o
  12   8   8         34.65         73.65        18.06 o
  13   8   8         30.12         32.70        10.40 o
  14   8   8         12.33         17.71        10.20 o
  15   8   8          9.33          9.53         8.51 o
   3   9   8        253.20        278.87        17.36 o
   4   9   8        167.06        129.62        15.01 o
   5   9   8        203.81        156.84        16.89 o
   6   9   8         43.84         28.62         9.62 o
   7   9   8         29.34         30.73         9.85 o
   8   9   8          0.52          3.52         5.86 o
   9   9   8         26.76         30.96        10.09 o
  10   9   8          0.68         -5.28         6.33 o
  11   9   8          7.03          5.51         8.44 o
  12   9   8         10.77         18.18        11.38 o
  13   9   8         59.05         64.86        19.94 o
  14   9   8         23.66         41.28        16.18 o
   4  10   8         29.52         39.40         9.26 o
   5  10   8         19.66          9.50         7.04 o
   6  10   8         67.76         85.50        13.96 o
   7  10   8          3.77          2.70         6.57 o
   8  10   8         61.06         44.57        13.02 o
   9  10   8         21.96         66.96        14.89 o
  10  10   8          3.32          9.03         9.62 o
  11  10   8         36.77         31.66        11.38 o
  12  10   8         16.96         20.64        11.61 o
  13  10   8         24.19         64.27        19.70 o
   6  11   8         69.01         50.08        12.43 o
   7  11   8         98.91        121.86        16.07 o
   8  11   8         53.58         70.37        14.31 o
   9  11   8         14.79          9.26         8.80 o
  10  11   8         14.61         11.96         9.73 o
  11  11   8         16.16          2.11         9.62 o
  12  11   8         33.68         73.41        18.29 o
   7  12   8         23.71         38.47        11.26 o
   8  12   8         18.20         55.70        13.72 o
   9  12   8         25.83         52.07        14.78 o
  10  12   8         18.79          1.29         8.68 o
  11  12   8         14.26         21.93        11.73 o
  12  12   8         15.90         75.05        17.59 o
   9  13   8         17.52          5.51         8.68 o
  10  13   8         17.25         17.36         9.97 o
   4   0   9         92.38         94.89        11.73 o
   6   0   9        214.52        251.17        18.65 o
   8   0   9         17.84         10.91         9.03 o
  10   0   9         38.34         28.97        11.61 o
  12   0   9         38.16         28.50        11.26 o
  14   0   9          8.24          9.03        10.55 o
  16   0   9          6.08         18.53        11.26 o
   3   1   9         10.64          7.51         4.22 o
   4   1   9         24.56         25.98         5.89 o
   5   1   9         92.18        100.76         9.02 o
   6   1   9         52.58         48.94         7.72 o
   7   1   9         11.40          6.93         5.92 o
   8   1   9         36.09         29.37        10.79 o
   9   1   9         37.14         36.58         8.61 o
  10   1   9        214.75        209.10        23.40 o
  11   1   9          5.58          4.20         5.58 o
  12   1   9         34.25         28.11         8.21 o
  13   1   9          0.79         -0.21         6.01 o
  14   1   9          0.83         18.01         7.63 o
  15   1   9          0.32          7.45         6.76 o
  16   1   9          6.77          8.72         7.37 o
   2   2   9        109.09        115.54         9.27 o
   3   2   9         96.34         94.19         9.50 o
   4   2   9          6.98          8.21         4.46 o
   5   2   9         14.20         13.14         4.66 o
   6   2   9         39.10         41.77        10.09 o
   7   2   9        116.55        121.03        11.94 o
   8   2   9        374.25        386.63        34.38 o
   9   2   9        130.98        121.76        18.30 o
  10   2   9        148.10        141.63        14.09 o
  11   2   9        100.00        108.79        17.24 o
  12   2   9         51.81         49.06        10.34 o
  13   2   9         16.26         12.65         6.68 o
  14   2   9          2.77          8.87         7.43 o
  15   2   9         19.24         22.55         8.63 o
  16   2   9          1.98         13.05         7.58 o
   2   3   9         20.24         23.34         5.16 o
   3   3   9        127.99        117.65         9.85 o
   4   3   9         47.16         45.86         8.09 o
   5   3   9         36.90         28.85         8.56 o
   6   3   9        368.60        335.98        39.84 o
   7   3   9        307.95        317.07        36.43 o
   8   3   9        544.09        523.61        44.78 o
   9   3   9         67.61        105.49        13.62 o
  10   3   9        124.26        135.03        14.01 o
  11   3   9        106.12        117.41        13.54 o
  12   3   9         63.98         57.11        12.19 o
  13   3   9         15.09         14.98         7.47 o
  14   3   9          0.92         -9.35        11.73 o
  15   3   9          5.58         14.54         8.28 o
  16   3   9          2.39          6.39         7.33 o
   1   4   9         16.19         16.18         2.81 o
   2   4   9         13.13         13.72         4.34 o
   3   4   9         28.58         20.29         5.51 o
   4   4   9         37.33         33.89         7.86 o
   5   4   9        144.47        105.10        11.73 o
   6   4   9         17.61          7.74         6.33 o
   7   4   9        468.84        437.86        19.67 o
   8   4   9        451.51        418.93        32.80 o
   9   4   9        114.43        132.27        14.45 o
  10   4   9         88.73         74.72        12.37 o
  11   4   9        130.01         99.84        13.23 o
  12   4   9         23.05         19.59         7.80 o
  13   4   9         25.86         19.06         8.06 o
  14   4   9          3.26         13.64         7.42 o
  15   4   9          5.60         12.36         8.25 o
   2   5   9         95.58         69.08         6.22 o
   3   5   9         49.64         32.96         6.22 o
   4   5   9          2.42          2.35         3.99 o
   5   5   9          3.73          2.70         4.69 o
   6   5   9        166.87        159.53        15.48 o
   7   5   9        278.59        215.76        19.12 o
   8   5   9        417.05        436.89        27.22 o
   9   5   9        470.28        434.71        43.01 o
  10   5   9         87.57         85.39        12.60 o
  11   5   9         12.00         15.49         7.28 o
  12   5   9          2.28         -4.47         5.73 o
  13   5   9          3.64         10.64        13.66 o
  14   5   9         17.76         30.42         9.18 o
  15   5   9          0.90         -6.86         6.86 o
   3   6   9         28.54         21.70         5.63 o
   4   6   9         17.92         10.32         5.51 o
   5   6   9         12.19          4.46         5.28 o
   6   6   9         29.63         32.02         9.97 o
   7   6   9        405.51        354.39        23.12 o
   8   6   9        212.96        174.09        18.65 o
   9   6   9         68.30         57.59        13.49 o
  10   6   9         26.79         43.56        10.41 o
  11   6   9         49.39         39.21         9.48 o
  12   6   9          7.42          7.08         7.21 o
  13   6   9         15.52         17.65         8.21 o
  14   6   9          3.99          4.68         7.16 o
  15   6   9         62.02        100.15        21.11 o
   4   7   9         88.76         40.23         8.80 o
   5   7   9         49.84         20.76         7.62 o
   6   7   9          1.33          0.70         5.51 o
   7   7   9         52.36         38.82        11.14 o
   8   7   9          4.21          4.57         6.57 o
   9   7   9         36.08         42.22        11.96 o
  10   7   9         37.05         43.39        12.67 o
  11   7   9         16.85          6.45         7.97 o
  12   7   9          8.48          2.22         6.68 o
  13   7   9          0.87         -2.09         7.09 o
  14   7   9         17.39         55.05        18.70 o
   5   8   9         27.20         17.36         6.57 o
   6   8   9         14.14         11.02         6.22 o
   7   8   9         59.46         42.81        12.20 o
   8   8   9          2.06          8.91         6.68 o
   9   8   9          5.80          9.62         7.04 o
  10   8   9          7.25          4.57         6.80 o
  11   8   9          3.87         14.89         8.44 o
  12   8   9          5.79          1.41         8.56 o
  13   8   9          5.13         -2.46         8.56 o
  14   8   9          1.37         -4.81        10.55 o
   6   9   9         18.99         18.65         6.57 o
   7   9   9          7.85          8.33         5.51 o
   8   9   9          3.85          6.22         6.33 o
   9   9   9          2.28          3.75         6.33 o
  10   9   9          2.43          3.17         7.15 o
  11   9   9          4.81          6.33         9.26 o
  12   9   9         10.24         17.83        10.79 o
  13   9   9         22.79         30.14        13.02 o
   8  10   9         13.78          3.17         6.45 o
   9  10   9          5.93         -0.35         6.33 o
  10  10   9          0.43          7.86         7.74 o
  11  10   9          9.18         12.78         9.15 o
  12  10   9         17.56         14.31        10.32 o
  10  11   9          1.94          3.40         7.62 o
  11  11   9         23.02         15.36         9.85 o
   4   0  10         38.86         45.74        10.20 o
   6   0  10         56.74         68.96        12.78 o
   8   0  10          0.45         -0.70         6.33 o
  10   0  10         31.61         23.69        10.67 o
  12   0  10         21.20         26.86        11.02 o
  14   0  10          5.79         24.39        11.84 o
   4   1  10         62.11         62.63        10.67 o
   5   1  10         33.71         37.24         7.13 o
   6   1  10         34.13         35.82        11.08 o
   7   1  10          1.52         -4.46         6.68 o
   8   1  10         41.40         37.88        18.88 o
   9   1  10          2.88          5.82         5.39 o
  10   1  10         44.15         45.79         9.55 o
  11   1  10         12.72         13.79         6.65 o
  12   1  10         47.17         46.53        10.28 o
  13   1  10         33.89         48.36        17.94 o
  14   1  10          2.62         10.08         6.18 o
  15   1  10          4.08          8.27         7.09 o
   3   2  10         51.80         48.09         7.98 o
   4   2  10          5.31          7.39         4.93 o
   5   2  10         76.13         61.11        11.14 o
   6   2  10        275.24        275.16        18.13 o
   7   2  10         18.19         21.38         9.21 o
   8   2  10        125.38        128.10        12.74 o
   9   2  10        141.97        156.37        30.44 o
  10   2  10         20.25         13.01         6.51 o
  11   2  10         85.65         99.17        12.58 o
  12   2  10        160.57        170.35        16.28 o
  13   2  10         47.12         84.15        14.37 o
  14   2  10          8.26         11.64        12.20 o
  15   2  10          6.75          7.73         7.01 o
   3   3  10         10.32          7.86         3.52 o
   4   3  10          3.33         -0.23         3.87 o
   5   3  10        295.89        267.04        17.72 o
   6   3  10        742.26        650.37        28.53 o
   7   3  10        122.46        134.11        17.42 o
   8   3  10        274.31        272.17        30.39 o
   9   3  10        186.72        176.82        14.98 o
  10   3  10         71.30         81.51        15.95 o
  11   3  10        103.48        106.84        14.84 o
  12   3  10        161.94        163.45        16.39 o
  13   3  10          1.90          0.41         9.03 o
  14   3  10          3.40         -5.35        10.03 o
  15   3  10          3.58          6.98         6.96 o
   4   4  10         19.15         19.94         6.22 o
   5   4  10         48.57         35.18         8.68 o
   6   4  10        874.50        820.43        31.36 o
   7   4  10         35.51         26.97         9.38 o
   8   4  10         95.58         86.22        12.34 o
   9   4  10        257.87        275.82        17.90 o
  10   4  10         75.00         67.69        11.52 o
  11   4  10        123.76        123.30        14.66 o
  12   4  10        141.45        145.76        20.35 o
  13   4  10         14.80         23.89         8.75 o
  14   4  10          8.20         12.39         7.98 o
  15   4  10          3.17          1.72         7.50 o
   5   5  10          9.62          6.22         4.34 o
   6   5  10        195.92        162.35        15.37 o
   7   5  10         39.40         27.56         9.15 o
   8   5  10        454.52        408.97        26.05 o
   9   5  10        379.74        349.43        25.46 o
  10   5  10         38.82         64.45        19.53 o
  11   5  10          6.61          5.63         5.91 o
  12   5  10         64.58         62.65        13.96 o
  13   5  10         14.82         -0.32         6.60 o
  14   5  10          6.92          9.34         7.60 o
   6   6  10         54.32         43.39         9.03 o
   7   6  10          2.26         12.67         6.57 o
   8   6  10         20.53         13.02         7.39 o
   9   6  10         15.94         60.40        13.60 o
  10   6  10         43.78         54.06        13.60 o
  11   6  10         32.48         46.21        13.84 o
  12   6  10         32.22         44.56        13.37 o
  13   6  10         10.07          3.36         6.56 o
  14   6  10         10.80         15.39         8.66 o
   7   7  10          3.21          1.76         3.75 o
   8   7  10         22.14          6.10         6.57 o
   9   7  10         49.92         53.36        13.02 o
  10   7  10         12.02          7.97         6.92 o
  11   7  10         47.80         37.06        11.61 o
  12   7  10         11.36          8.21         8.44 o
  13   7  10          2.01         -0.35         8.33 o
   9   8  10         19.20         19.47         7.51 o
  10   8  10          0.71          1.88         6.10 o
  11   8  10          3.46         12.78         8.33 o
  12   8  10          0.12          2.46         8.21 o
  13   8  10          5.72          3.99        10.55 o
  11   9  10          3.11          4.93         6.92 o
  12   9  10          5.31          9.85         8.80 o
   6   0  11          2.69          1.17         6.33 o
   8   0  11         38.22         40.34        11.38 o
  10   0  11          3.35          1.52         7.15 o
  12   0  11         15.41          3.17         9.15 o
  14   0  11          3.63         -7.62         7.62 o
   5   1  11          5.07         -0.23         5.63 o
   6   1  11          0.92         -1.93         4.21 o
   7   1  11          7.71          0.73         4.83 o
   8   1  11          1.55         -3.72         4.20 o
   9   1  11         20.17         26.09         6.81 o
  10   1  11          6.80          9.25         5.76 o
  11   1  11          0.95         -4.77         4.77 o
  12   1  11         17.33          7.11         6.75 o
  13   1  11         24.32         36.80         9.69 o
  14   1  11         17.63         29.48        14.07 o
   4   2  11         34.20         29.08         8.33 o
   5   2  11         52.59         64.15        11.61 o
   6   2  11         90.22         88.43        14.07 o
   7   2  11         15.06         17.06         6.31 o
   8   2  11         19.19         18.58         6.54 o
   9   2  11         20.00         18.52         6.78 o
  10   2  11         24.15         20.94         7.27 o
  11   2  11         44.78         62.26        11.99 o
  12   2  11        130.96        157.44        19.35 o
  13   2  11          6.07          2.33         8.80 o
  14   2  11         11.17          7.13         6.89 o
   6   3  11        536.70        554.57        26.41 o
   7   3  11        123.47         94.30        14.90 o
   8   3  11        356.78        323.65        17.91 o
   9   3  11          3.73          6.63         5.55 o
  10   3  11         18.17         15.62         6.76 o
  11   3  11         14.59         25.36         7.51 o
  12   3  11        134.81        167.43        16.28 o
  13   3  11         21.17         19.03        12.31 o
  14   3  11          7.59          7.26         7.09 o
   7   4  11        180.77        178.77        16.89 o
   8   4  11         57.69         44.45        11.26 o
   9   4  11         20.87         24.74         9.26 o
  10   4  11          6.04          8.06         6.27 o
  11   4  11        250.18        276.51        19.44 o
  12   4  11         47.91         56.03        13.84 o
  13   4  11          8.23          7.72         7.50 o
  14   4  11         12.14         11.31         7.98 o
   9   5  11          0.96         -4.93         4.93 o
  10   5  11        184.44        195.54        20.41 o
  11   5  11        144.96        139.74        15.73 o
  12   5  11         68.48        103.75        14.52 o
  13   5  11         33.83         61.33        13.22 o
  10   6  11         79.88        100.04        16.54 o
  11   6  11         79.52         70.49        15.25 o
  12   6  11         80.25         83.27        16.65 o
  13   6  11          9.11          4.69         8.44 o
   8   0  12         22.18         33.77        10.91 o
  10   0  12         13.74          6.80         8.68 o
  12   0  12          9.38          9.62         8.33 o
   6   1  12          0.83         -4.57         4.57 o
   7   1  12          0.79          1.29         5.63 o
   8   1  12          5.99          1.92         4.71 o
   9   1  12         22.26          5.20        10.09 o
  10   1  12         17.08         34.32         8.30 o
  11   1  12         16.41          6.19         7.80 o
  12   1  12          1.07          5.71         6.17 o
  13   1  12          6.14         10.84         6.87 o
   8   2  12          4.46         -3.87         5.04 o
   9   2  12         69.36         57.82         9.97 o
  10   2  12          9.48          6.16         5.76 o
  11   2  12         10.80         15.47         7.36 o
  12   2  12         21.39         39.16        11.90 o
  13   2  12         21.20         10.98         6.68 o
  10   3  12          6.25          7.16         5.38 o
  11   3  12          8.60         10.08         6.46 o
  12   3  12         83.03        121.92        14.56 o
  13   3  12          8.49         29.41         8.46 o
  11   4  12        100.29         93.71        22.99 o
  12   4  12         23.37         37.30        14.89 o
  10   0  13         17.15         20.05        10.20 o
   9   1  13          4.87         10.09         8.56 o
  10   1  13          2.77         -4.69         7.62 o
  11   1  13         18.44         27.44        11.96 o
  10   2  13          0.94         -0.35         9.26 o
  11   2  13          3.72         -2.35         7.97 o
                                                
